# Supplementary material for: Within-individual phenotypic plasticity in flowers fosters pollination niche shift
Source: Nat Commun. 2020 Aug 11;11:4019. doi: 10.1038/s41467-020-17875-1 (PMC7419554; doi:10.1038/s41467-020-17875-1)
Supplement: Supplementary file 4 — Supplementary Dataset 1 [file 41467_2020_17875_MOESM4_ESM.xlsx]

## Sheet: Hoja1
Supplementary Data 1. Significantly Differential Expressed Genes (DEGs) sensu Trinity, with the log-Fold-Change (positive values indicate overexpression in summer), FDR adjusted P-values, and annotation with trinotate and Sma3s.
Trinity gene	logFC	FDR-adjusted P	ID Anotattion (Trinotate/Sma3s)	Anotation
DN5414_c5_g1	4.425	8.18e-35	MD37C; hspB	Probable mediator of RNA polymerase II transcription subunit 37c; Heat shock cognate 71 kDa protein; Putative heat shock protein-70kDa
DN9775_c0_g3	4.725	1.7e-28	MD37C; Hsp70	Probable mediator of RNA polymerase II transcription subunit 37c; Heat shock protein 70
DN2720_c0_g1	4.015	4.68e-25	HSP7E; hspB	Heat shock 70 kDa protein 5
DN9082_c0_g1	4.603	1.4e-21	MD37C; HSP70	Probable mediator of RNA polymerase II transcription subunit 37c ; Heat shock 70 kDa protein
DN5605_c0_g1	3.887	1.67e-21	ALFC6	Fructose-bisphosphate aldolase 6, cytosolic
DN24213_c0_g1	8.286	5.77e-21	HSP82	Heat shock protein 82
DN125_c0_g1	-4.64	7.58e-18	RC23	UPF0057 membrane protein At4g30650
DN6777_c0_g1	8.846	6.87e-16	P23A	Co-chaperone protein p23-1
DN2701_c0_g1	3.214	7.35e-16	LNK4	Protein LNK4
DN628_c0_g1	-5.935	3.14e-13	At3g62550	universal stress protein A-like protein; Drought responsive ATP-binding motif containing protein
DN2267_c0_g1	3.55	4.31e-12	LNK3	Protein LNK3
DN11515_c0_g1	3.419	6.04e-12	PIP22	Aquaporin PIP2-2
DN11205_c0_g1	2.882	2.82e-11	HSA32	Protein HEAT-STRESS-ASSOCIATED 32
DN3327_c0_g1	-4.668	3.61e-11	JMJ30	Lysine-specific demethylase JMJ30
DN64207_c0_g1	-4.056	4.81e-11	MYB90	Transcription factor MYB90
DN2228_c1_g1	5.067	5.09e-11	PIP22	Aquaporin PIP2-2
DN7445_c0_g2	-3.276	5.32e-11	CMBL	Carboxymethylenebutenolidase homolog
DN28028_c0_g1	3.052	1.45e-10	PIP22	Aquaporin PIP2-2
DN93340_c0_g1	3.999	4.3e-10		scaffold: A10
DN7234_c0_g1	-3.46	4.71e-10	GRP1	Glycine-rich RNA-binding protein
DN49605_c0_g1	-2.892	4.72e-10	APRR5	Two-component response regulator-like APRR5
DN1360_c0_g1	3.817	5.33e-10	PBP1	Calcium-binding protein PBP1
DN53699_c0_g2	8.787	7.3e-10	PTR47	Protein NRT1/ PTR FAMILY 7.2 ; Nitrate transporter 1.5
DN2268_c0_g1	4.662	1.51e-09	HS23M; hsp22	23.6 kDa heat shock protein, mitochondrial
DN3687_c1_g1	3.239	1.62e-09	SLU7	Pre-mRNA-splicing factor SLU7
DN32134_c0_g1	3.838	1.62e-09	MD37C; Hsp70	Probable mediator of RNA polymerase II transcription subunit 37c ; Heat shock protein 70
DN16557_c0_g1	-3.623	2.67e-09	EDL16	Sugar transporter ERD6-like 16
DN6519_c0_g1	-2.823	3.76e-09	RBCX1	Chaperonin-like RBCX protein 1, chloroplastic
DN10004_c0_g1	3.253	3.77e-09	DYL1	Dynein light chain LC6, flagellar outer arm
DN6817_c0_g2	-2.677	1.01e-08	POLL2	Putative ion channel POLLUX-like 2
DN9214_c0_g2	2.633	2.38e-08	GCT21	Gamma-glutamylcyclotransferase 2-1
DN92062_c0_g1	8.469	2.38e-08	AT1G07220	BnaAnng15820D protein
DN84677_c0_g1	8.542	2.38e-08	MANA3	Probable alpha-mannosidase At5g66150
DN9179_c0_g1	2.048	2.52e-08	HS185	18.5 kDa class IV heat shock protein
DN10692_c0_g1	-3.081	4.52e-08	BnaA02g20020D	BnaA02g20020D protein
DN47047_c0_g1	-8.414	5.08e-08
DN52043_c0_g1	-5.556	5.08e-08	BnaA07g31240D	BnaA07g31240D protein
DN39774_c0_g1	3.214	5.82e-08	ACH11	1-aminocyclopropane-1-carboxylate oxidase homolog 11
DN5289_c0_g2	-1.883	8.55e-08	PHS2	Alpha-glucan phosphorylase 2, cytosolic
DN19043_c0_g1	1.672	1.39e-07	BnaC02g03160D	BnaC02g03160D protein
DN88940_c0_g1	-1.943	1.53e-07	UVR8	Ultraviolet-B receptor UVR8
DN11719_c0_g1	-2.02	2.21e-07	EBFC1	Nucleoid-associated protein At4g30620, chloroplastic
DN44323_c0_g1	8.21	3.17e-07	RCI2A	Hydrophobic protein RCI2A; Low temperature and salt-responsive protein LTI6A
DN12351_c0_g1	1.728	3.52e-07	PIF5	Transcription factor PIF5
DN31257_c0_g1	4.535	3.52e-07	MD37C; hspB	Probable mediator of RNA polymerase II transcription subunit 37c ; Heat shock protein 70
DN6283_c0_g1	-2.385	5.6e-07	COL10	Zinc finger protein CONSTANS-LIKE 10
DN10875_c0_g1	2.011	6.06e-07	MSRB1	Peptide methionine sulfoxide reductase B1, chloroplastic
DN2720_c0_g2	4.781	6.61e-07	MD37C; hspB	Probable mediator of RNA polymerase II transcription subunit 37c; Heat shock protein 70
DN1625_c0_g3	1.952	8.09e-07	CSPL1	CASP-like protein 2B1
DN1583_c0_g1	2.822	8.11e-07	SUT22	Sulfate transporter 2.2
DN5724_c0_g1	-1.525	1.02e-06	GRP10	Glycine-rich RNA-binding protein 10
DN4524_c6_g1	-2.012	1.09e-06	MAOP2	NADP-dependent malic enzyme 2
DN7708_c0_g1	2.418	1.34e-06	SUT21	Sulfate transporter 2.1
DN5736_c0_g1	1.712	1.65e-06	CYL2	Cyclase-like protein 2
DN2561_c0_g1	1.442	1.96e-06	At3g19680	Putative uncharacterized protein At3g19680
DN75079_c0_g1	-8.081	1.99e-06	EGY2	Probable zinc metalloprotease EGY2, chloroplastic
DN3026_c0_g1	1.991	3.06e-06	LNK2	Protein LNK2
DN96071_c0_g1	7.844	3.06e-06	BnaC03g16080D	BnaC03g16080D protein
DN4190_c0_g1	1.366	3.15e-06	CDF5	Cyclic dof factor 5
DN4785_c2_g1	5.601	3.67e-06	HS901; hspD	Heat shock protein 90-1
DN83351_c0_g1	7.783	4.2e-06	LNK1	Protein LNK1; Night light-inducible and clock-regulated 1
DN21213_c0_g1	2.091	5.75e-06	FRO2	Ferric reduction oxidase 2
DN8945_c0_g1	2.361	7.09e-06	MLP34	MLP-like protein 34
DN10564_c0_g1	2.218	9.03e-06	GASA7	Gibberellin-regulated protein 7
DN46403_c0_g1	1.621	9.48e-06	PROT1	Proline transporter 1
DN1996_c0_g1	-1.312	1.07e-05	DPE1	4-alpha-glucanotransferase DPE1, chloroplastic/amyloplastic
DN3598_c0_g1	2.285	1.07e-05	MIP1B	B-box domain protein 31
DN8813_c0_g1	-4.32	1.12e-05	21KD	21 kDa protein
DN8789_c0_g1	-1.876	1.17e-05	PR5	Pathogenesis-related protein 5
DN11253_c0_g1	-2.556	1.3e-05	At1g17665	Putative ovule protein
DN77781_c0_g1	-7.639	1.45e-05	EIF3B	Eukaryotic translation initiation factor 3 subunit B
DN1517_c0_g1	-2.472	1.45e-05	GRP10	Glycine-rich RNA-binding protein 10
DN1583_c0_g2	2.885	1.66e-05	SUT22	Sulfate transporter 2.2
DN35852_c0_g1	-1.883	1.66e-05	BGL10	Beta-glucosidase 10
DN20143_c0_g1	2.783	2.69e-05	PIP22	Aquaporin PIP2-2
DN1969_c2_g3	1.971	2.75e-05	IP5PB	Type IV inositol polyphosphate 5-phosphatase 11
DN480_c0_g1	-2.405	2.94e-05	GSTFC	Glutathione S-transferase F12
DN6684_c0_g1	1.696	2.98e-05	EXO	Protein EXORDIUM---> CELL EXPANSION IN LEAVES. May mediate brassinosteroid (BR)-induced leaf growth. May play a role in the control of BR responses in roots. May be involved in signaling processes that coordinate BR responses with environmental or developmental signals.
DN91120_c0_g1	-2.764	3.16e-05	TCPH	T-complex protein 1 subunit eta
DN3138_c0_g1	1.502	3.52e-05	SUT31	Sulfate transporter 3.1
DN100457_c0_g1	-7.46	3.57e-05	At5g18230	BnaA02g04020D protein
DN13346_c0_g2	-2.117	3.69e-05	At5g53880	Putative uncharacterized protein At5g53880
DN5698_c0_g1	2.235	3.69e-05
DN22906_c0_g1	-4.309	4.3e-05	SCP8	Serine carboxypeptidase-like 8
DN13119_c0_g1	1.922	4.61e-05
DN31395_c0_g1	2.139	5.39e-05	BDG2	Probable lysophospholipase BODYGUARD 2
DN3739_c1_g1	2.447	5.42e-05
DN8931_c0_g1	-1.333	6.52e-05	Y5161	Uncharacterized protein At5g01610
DN22229_c0_g1	1.707	6.69e-05	GLPT1	Putative glycerol-3-phosphate transporter 1
DN4894_c0_g1	-7.643	6.84e-05	BBE26	Berberine bridge enzyme-like 26
DN7497_c0_g2	2.625	6.92e-05
DN9558_c0_g1	5.8	7.84e-05	HS901; hspD	Heat shock protein 90-1
DN1779_c0_g1	1.619	8.96e-05	U496D	UPF0496 protein 4
DN15365_c0_g1	1.662	8.96e-05	PTR54	Protein NRT1/ PTR FAMILY 4.7
DN67072_c0_g1	-4.873	9.11e-05	BnaC06g37710D	BnaA07g33180D protein
DN32957_c0_g1	4.203	0.000104
DN4084_c1_g1	3.814	0.000109	CPNB2	Chaperonin 60 subunit beta 2, chloroplastic
DN675_c1_g2	1.746	0.000116	POL2	Retrovirus-related Pol polyprotein from transposon 297
DN42_c0_g1	2.539	0.000126	LHY	Protein LHY
DN1184_c0_g1	-1.394	0.000129	GLP1	Germin-like protein 1
DN7294_c0_g1	-4.125	0.000131	U75C1	UDP-glycosyltransferase 75C1
DN32838_c0_g1	-1.304	0.00014	6PGD1	6-phosphogluconate dehydrogenase, decarboxylating 1, chloroplastic
DN2256_c2_g1	2.113	0.000149	RH42	DEAD-box ATP-dependent RNA helicase 42
DN50910_c0_g1	7.033	0.000149
DN31278_c0_g1	2.624	0.000156	PIP22	Aquaporin PIP2-2
DN1567_c0_g1	2.323	0.000181	CCA1	Protein CCA1
DN45875_c0_g1	-2.675	0.000181	PRP5	Proline-rich protein
DN9153_c0_g1	2.31	0.000181	ERF12	Ethylene-responsive transcription factor ERF012
DN4353_c0_g1	-2.358	0.000183	BCAT1	Branched-chain-amino-acid aminotransferase 1, mitochondrial
DN54710_c0_g1	1.343	0.000186	DRC3	Dynein regulatory complex subunit 3
DN16728_c0_g1	4.842	0.000196	HSP7N; hspB	Heat shock 70 kDa protein 18
DN10079_c0_g1	-1.806	0.000206	APRR1	Two-component response regulator-like APRR1
DN136_c0_g1	-4.805	0.000206	AT74H	Phosphoglycerate mutase-like protein AT74H
DN2644_c1_g1	1.79	0.000221	MTND4	1,2-dihydroxy-3-keto-5-methylthiopentene dioxygenase 4
DN58662_c0_g1	4.269	0.000225	MD37C; hsp70	Probable mediator of RNA polymerase II transcription subunit 37c; Putative heat shock protein-70kDa
DN11169_c0_g5	-1.807	0.000226	HMGB3	High mobility group B protein 3
DN5281_c0_g3	1.741	0.000241	ZEP	Zeaxanthin epoxidase, chloroplastic
DN2899_c0_g2	7.998	0.000242	HSP83	Heat shock protein 83
DN13623_c0_g1	-1.787	0.000245	CCS1	Cytochrome c biogenesis protein CCS1, chloroplastic
DN445_c1_g1	1.426	0.000251	BH151	Transcription factor UPBEAT1
DN13625_c0_g1	2.498	0.000251	C3H47	Zinc finger CCCH domain-containing protein 47
DN15696_c0_g1	-1.999	0.000252	BSD2	Protein BUNDLE SHEATH DEFECTIVE 2, chloroplastic
DN20558_c0_g1	1.715	0.000266	SLAH3	S-type anion channel SLAH3
DN14984_c0_g1	2.056	0.000266	PGSC0003DMG400012580	Os02g0754600 protein
DN2600_c0_g1	-1.952	0.000268	DRM1	Dormancy-associated protein 1
DN9935_c0_g1	-3.5	0.000269	.
DN33853_c0_g1	2.684	0.000288	COL1	Zinc finger protein CONSTANS-LIKE 1
DN3564_c1_g1	2.194	0.00029	PIP21	Aquaporin PIP2-1
DN5151_c0_g1	2.247	0.000305	T22K18.16	AT3g10020/T22K18_16
DN10220_c0_g1	3.587	0.000323	SSL9	Protein STRICTOSIDINE SYNTHASE-LIKE 9
DN65469_c0_g1	-1.273	0.000343	CSCL5	Protein OSCA1
DN513_c0_g5	-2.757	0.00036	HMGB3	High mobility group B protein 3
DN18761_c0_g1	2.327	0.000371	CYT4	Cysteine proteinase inhibitor 4
DN3351_c0_g1	-1.512	0.00041	DGK7	Diacylglycerol kinase 7
DN3896_c0_g1	1.691	0.00041
DN9775_c0_g1	6.535	0.000413	MD37C; hsp70	Probable mediator of RNA polymerase II transcription subunit 37c
DN9868_c0_g2	-2.435	0.000469	CATA3	Catalase-3
DN4042_c0_g1	-2.931	0.00047	GSTF6	Glutathione S-transferase F6
DN43104_c0_g1	-1.689	0.00047	BH144	Transcription factor bHLH144
DN195_c0_g1	-1.26	0.00047	GASAE	Gibberellin-regulated protein 14
DN14737_c0_g2	1.504	0.00047	PPDK1	Pyruvate, phosphate dikinase 1, chloroplastic
DN66865_c0_g1	2.421	0.00047	SWET4	Bidirectional sugar transporter SWEET4
DN26628_c1_g1	-1.997	0.000487	GLP1	Germin-like protein 1
DN1548_c0_g1	-1.441	0.000487	PMI11	Pectinesterase inhibitor 11
DN1086_c0_g2	2.841	0.000493	ML328	MLP-like protein 328
DN4469_c0_g1	-1.542	0.000507	GWD1	Alpha-glucan water dikinase 1, chloroplastic
DN14079_c0_g1	1.227	0.000507	CLPB4	Chaperone protein ClpB4, mitochondrial
DN636_c0_g1	1.52	0.000507	ATCA1	Alpha carbonic anhydrase 1, chloroplastic
DN18623_c0_g1	-2.309	0.000513	CIPKL	CBL-interacting serine/threonine-protein kinase 21
DN23661_c0_g1	-1.815	0.000526	STAD7	Stearoyl-[acyl-carrier-protein] 9-desaturase 7, chloroplastic
DN13446_c0_g1	1.438	0.000526	INT2	Probable inositol transporter 2
DN16755_c0_g2	4.762	0.000526	HS17B; hsp17	17.6 kDa class I heat shock protein 2; 17.5 kd heat shock family protein
DN3421_c0_g1	1.857	0.000546	BBE16	Berberine bridge enzyme-like 16
DN13785_c0_g1	-1.65	0.000552	CP29B	RNA-binding protein CP29B, chloroplastic
DN658_c0_g1	5.191	0.000552	HS176	17.6 kDa class II heat shock protein; Small heat shock protein
DN5454_c0_g1	-1.363	0.000557	RC24	UPF0057 membrane protein At4g30660
DN19066_c0_g1	-1.591	0.000579	CP29B	RNA-binding protein CP29B, chloroplastic
DN11001_c0_g1	1.818	0.000581	PKS2	Protein PHYTOCHROME KINASE SUBSTRATE 2
DN4468_c0_g1	1.194	0.000616	AGP1	Classical arabinogalactan protein 1
DN15488_c0_g1	1.802	0.000618
DN7499_c0_g1	2.403	0.000644	HSOP3	Hsp70-Hsp90 organizing protein 3; Stress-induced-phosphoprotein 1
DN48524_c1_g1	2.234	0.000677	PHO11	Phosphate transporter PHO1 homolog 1
DN58138_c0_g1	2.191	0.000733	At4g32920	Transmembrane protein, putative
DN23815_c0_g1	3.679	0.000734
DN338_c0_g1	-1.486	0.000742	PDCB2	PLASMODESMATA CALLOSE-BINDING PROTEIN 2
DN1442_c0_g2	1.185	0.000747	GDL14	GDSL esterase/lipase At1g29660
DN18574_c0_g1	4.952	0.000753	ABAH4	Abscisic acid 8'-hydroxylase 4
DN35458_c0_g1	-3.087	0.00076	4CL3	4-coumarate--CoA ligase 3
DN25946_c1_g1	-2.746	0.000764	SCP10	Serine carboxypeptidase-like 10
DN660_c0_g1	1.375	0.000796	SRC2	Protein SRC2 homolog
DN828_c0_g1	1.442	0.000841	SDI2	Protein SULFUR DEFICIENCY-INDUCED 2
DN4997_c0_g1	1.432	0.00086	FLC	MADS-box protein FLOWERING LOCUS C
DN1811_c0_g1	-2.612	0.000971	FREE1	Protein FREE1
DN5774_c2_g2	1.997	0.000971	RCA1	Ribulose bisphosphate carboxylase/oxygenase activase 1, chloroplastic
DN27774_c0_g1	-1.386	0.00103	Y5659	Probable inactive receptor kinase At5g16590
DN8084_c0_g1	1.847	0.00103	PXG3	Probable peroxygenase 3
DN2165_c0_g1	2.565	0.00103	ABAH4	Abscisic acid 8'-hydroxylase 4
DN1289_c0_g1	1.39	0.00104	SUT31	Sulfate transporter 3.1
DN4157_c0_g1	2.424	0.00104	D27	Beta-carotene isomerase D27, chloroplastic
DN6170_c0_g1	1.338	0.00106	BnaCnng54970D	BnaA06g36800D protein
DN25765_c0_g1	1.389	0.00106	IP5P2	Type I inositol polyphosphate 5-phosphatase 2
DN15894_c0_g1	1.802	0.00113	NA102	NAC domain-containing protein 102
DN13174_c0_g1	2.181	0.00115	RVE8; myb	Protein REVEILLE 8; Myb-like protein G
DN37486_c0_g1	4.493	0.00123	XTH22	Xyloglucan endotransglucosylase/hydrolase protein 22
DN16127_c0_g1	-1.747	0.00125	hcf243	Chloroplast protein HCF243
DN15681_c0_g1	1.616	0.00131
DN7990_c0_g1	-1.208	0.0015	CAN2	Staphylococcal-like nuclease CAN2
DN2202_c2_g2	2.367	0.0016	PIP21	Aquaporin PIP2-1
DN62919_c0_g1	-3.795	0.00163	AT5G16890	Putative glucuronoxylan glucuronosyltransferase F8H
DN1563_c0_g1	1.534	0.00164	ASPGB	Probable isoaspartyl peptidase/L-asparaginase 2
DN4084_c2_g1	4.623	0.00167	CPNB2	Chaperonin 60 subunit beta 2, chloroplastic
DN6496_c0_g1	1.072	0.00186	HDHD3	Haloacid dehalogenase-like hydrolase domain-containing protein 3
DN11263_c0_g2	1.272	0.00191	AIGLB	AIG2-like protein B
DN4956_c0_g1	1.799	0.00192	CML22	Probable calcium-binding protein CML22
DN11050_c0_g1	1.558	0.00194	BnaA08g08680D	BnaA08g08680D protein
DN947_c0_g3	-3.074	0.00195	TLPH	Thaumatin-like protein
DN31483_c0_g2	2.831	0.00204	RBCX2	Chaperonin-like RbcX protein 2, chloroplastic
DN20869_c0_g1	1.408	0.00208	TIP11	Aquaporin TIP1-1
DN10384_c0_g2	1.559	0.00208
DN17464_c0_g1	1.281	0.00209	PLST2	Probable plastidic glucose transporter 2
DN63069_c0_g1	2.578	0.00209	AAP1	Amino acid permease 1
DN19522_c0_g1	2.743	0.00214	PXG3	Probable peroxygenase 3
DN92682_c0_g1	2.805	0.00214	NAA10	N-terminal acetyltransferase A complex catalytic subunit NAA10
DN12868_c0_g1	-1.44	0.00217	TC753; glp	Protein TOC75-3, chloroplastic ; Auxin-binding protein ABP19a
DN1910_c0_g2	1.507	0.00226	RVE8; myb	Protein REVEILLE 8; Myb-like protein G
DN2772_c2_g2	-3.198	0.00226	DRMH1	Dormancy-associated protein homolog 1
DN13953_c0_g1	1.704	0.00229	RCA	Ribulose bisphosphate carboxylase/oxygenase activase, chloroplastic
DN13609_c0_g1	-1.213	0.00237	E2FA	Transcription factor E2FA
DN48292_c0_g1	-1.083	0.00237	CD48A	Cell division control protein 48 homolog A
DN17688_c1_g2	2.898	0.00237	SAU21	Auxin-responsive protein SAUR21
DN29787_c0_g1	3.081	0.00239	PPSP2	Inorganic pyrophosphatase 2
DN22335_c0_g1	1.128	0.00245	CD48E	Cell division control protein 48 homolog E
DN128_c1_g1	1.447	0.00248	AAP2	Amino acid permease 2
DN56611_c0_g1	-2.706	0.00249	DIM	Delta(24)-sterol reductase
DN4387_c0_g1	1.326	0.00254	D14	Strigolactone esterase D14
DN10106_c0_g1	-1.349	0.00255	TBL44	Protein PMR5
DN17802_c0_g1	1.808	0.00257
DN9516_c0_g2	-1.777	0.00268	FL3H	Naringenin,2-oxoglutarate 3-dioxygenase
DN43340_c0_g1	8.735	0.00268	HS901	Heat shock protein 90-1
DN3699_c0_g1	-1.392	0.00282	At2g01410	Putative uncharacterized protein At2g01410
DN5478_c0_g1	1.442	0.00282	SGT1A	Protein SGT1 homolog A
DN48692_c0_g1	-2.133	0.00284	U78D2	UDP-glycosyltransferase 78D2
DN2758_c0_g1	-0.95	0.00284	APRR3	Two-component response regulator-like APRR3
DN3611_c1_g1	1.732	0.00284
DN17260_c0_g1	3.013	0.00285	SLU7	Pre-mRNA-splicing factor SLU7
DN13668_c0_g1	1.302	0.00289	SDT	Spermidine sinapoyl-CoA acyltransferase
DN30190_c0_g1	1.259	0.00301	PSK	Phytosulfokines
DN19066_c0_g2	-1.997	0.00302	CP29B	RNA-binding protein CP29B, chloroplastic
DN13825_c0_g1	5.618	0.0031	HS17B; hsp17	17.6 kDa class I heat shock protein 2
DN18624_c0_g1	-1.269	0.00316	APT1	Adenine phosphoribosyltransferase 1, chloroplastic
DN12703_c0_g1	4.139	0.00324	MBF1C	Multiprotein-bridging factor 1c
DN32668_c0_g2	1.254	0.00327	MTPA2	Metal tolerance protein A2
DN539_c0_g1	1.884	0.00327	CML24	Calcium-binding protein CML24
DN13082_c0_g1	1.031	0.00339	SAU78	Auxin-responsive protein SAUR78
DN11314_c0_g1	1.095	0.00353	ERLL3	pEARLI1-like lipid transfer protein 3
DN35520_c0_g1	1.415	0.00361	PILR1	Pinoresinol reductase 1
DN42612_c0_g1	2.386	0.0037	CHR5	Protein CHROMATIN REMODELING 5; Chromodomain-helicase-DNA-binding protein 2
DN539_c0_g2	1.427	0.00372	CML24	Calcium-binding protein CML24
DN4050_c0_g1	1.987	0.00382	PCFS1	Polyadenylation and cleavage factor homolog 1
DN34653_c0_g1	-1.641	0.00384	PUX4	Plant UBX domain-containing protein 4
DN8281_c0_g1	1.525	0.00399	ZERSY	Zerumbone synthase
DN13538_c1_g1	-1.257	0.00406	TRM1	Probable tRNA (guanine(26)-N(2))-dimethyltransferase 1
DN465_c0_g1	-1.091	0.00431	POLL2	Putative ion channel POLLUX-like 2
DN11928_c0_g1	3.911	0.00431	XTH22	Xyloglucan endotransglucosylase/hydrolase protein 22
DN2833_c0_g1	1.077	0.00436	CIPKE	CBL-interacting serine/threonine-protein kinase 14
DN8039_c0_g1	2.826	0.00436	PTR7; ptr1	Protein NRT1/ PTR FAMILY 6.3; Nitrate/chlorate transporter
DN25163_c0_g1	3.128	0.00441	ASO	L-ascorbate oxidase
DN2446_c1_g1	-1.667	0.00447	RFS6	Probable galactinol--sucrose galactosyltransferase 6
DN1602_c0_g1	-1.017	0.00449	FACR1	Fatty acyl-CoA reductase 1
DN7433_c1_g2	-1.211	0.00453	P23A	Co-chaperone protein p23-1
DN2230_c0_g3	1.309	0.00466	CDF2	Cyclic dof factor 2
DN26202_c0_g1	3.983	0.00476	BnaC08g12580D	BnaC08g12580D protein
DN48865_c0_g1	3.685	0.00486	XTH22	Xyloglucan endotransglucosylase/hydrolase protein 22
DN32562_c0_g1	-1.044	0.00495	TOR	Serine/threonine-protein kinase TOR
DN9456_c0_g1	2.644	0.00495	HSP7H; HSP70-8	Heat shock 70 kDa protein 8
DN5624_c0_g1	1.722	0.00518	AAPT1	Choline/ethanolaminephosphotransferase 1
DN14489_c0_g1	2.198	0.00521	RAD; MYB	Transcription factor RADIALIS; MYB transcription factor
DN312_c1_g1	2.384	0.00526	ESP	Epithiospecifier protein
DN8654_c0_g2	-1.323	0.00558	CSCL5	Protein OSCA1
DN84334_c0_g1	-3.399	0.00563	MIOX4	Inositol oxygenase 4
DN9516_c0_g1	-1.798	0.00567	FL3H	Naringenin,2-oxoglutarate 3-dioxygenase
DN11904_c1_g2	2.853	0.00567	SDR2A	Short-chain dehydrogenase reductase 2a
DN2997_c1_g1	-1.127	0.00591	BnaA02g13690D	Reticulon-like protein
DN7447_c0_g1	2.747	0.00599	At3g14060	At3g14060
DN2841_c1_g1	3.115	0.00599	SDI1	Protein SULFUR DEFICIENCY-INDUCED 1
DN6811_c0_g1	-2.016	0.00627	MYB08	Myb-related protein 308
DN31303_c0_g1	-1.273	0.00636	GLGS	Glucose-1-phosphate adenylyltransferase small subunit, chloroplastic
DN5830_c0_g1	1.48	0.0064	INO1	Inositol-3-phosphate synthase
DN31985_c0_g1	2.651	0.0066	ACA10	Calcium-transporting ATPase 10, plasma membrane-type
DN32291_c0_g1	1.977	0.00664	SDR1	(+)-neomenthol dehydrogenase
DN9522_c0_g1	1.388	0.00688	SPX1	SPX domain-containing protein 1
DN13164_c0_g1	1.631	0.00713	RVE8; myb	Protein REVEILLE 8; Myb-like protein G
DN17016_c0_g1	3.171	0.00724	CCD71	Putative cyclin-D7-1
DN10118_c1_g2	-2.03	0.00732	CP29A	29 kDa ribonucleoprotein, chloroplastic
DN35158_c0_g1	1.718	0.00755	ECT3	YTH domain-containing protein ECT3
DN44348_c0_g1	-1.539	0.00764	PRS4A	26S proteasome regulatory subunit 4 homolog A
DN4277_c0_g2	1.277	0.00764	GRXS9	Monothiol glutaredoxin-S9
DN7320_c0_g1	2.098	0.00764	KTI3	Kunitz trypsin inhibitor 3
DN30340_c0_g1	-2.515	0.00764	BnaC05g31790D	BnaC05g31790D protein
DN17933_c0_g1	1.483	0.00765	CML27	Probable calcium-binding protein CML27
DN23470_c0_g1	2.197	0.00768	ABAH4	Abscisic acid 8'-hydroxylase 4
DN7139_c0_g1	1.178	0.0077	CML5	Calmodulin-like protein 5
DN32361_c0_g1	3.478	0.00772	HS174	17.4 kDa class III heat shock protein
DN5248_c0_g2	1.157	0.00804	glysoja_003805	Estradiol 17-beta-dehydrogenase 1
DN21629_c0_g1	-1.159	0.0081	XYL3A	Xylan 1,4-beta-xylosidase
DN5312_c0_g1	-1.089	0.0081	PWD	Phosphoglucan, water dikinase, chloroplastic
DN21975_c0_g1	1.592	0.0081	At5g44005	At5g44005
DN4113_c0_g1	2.117	0.00845	EF1B1	Elongation factor 1-beta 1
DN24278_c0_g1	-1.59	0.00858	GWD1	Alpha-glucan water dikinase 1, chloroplastic
DN8980_c0_g1	1.246	0.00858	IP5P2	Type I inositol polyphosphate 5-phosphatase 2
DN4134_c0_g1	1.843	0.00858	PLC	LI1-phosphatidylinositol phosphodiesterase
DN2934_c0_g2	1.484	0.00869
DN937_c0_g1	-1.003	0.00878	LOR15	Protein LURP-one-related 15
DN4892_c0_g2	1.088	0.00878	BBE15	Berberine bridge enzyme-like 15
DN169_c0_g1	-1.689	0.00918	Y3028	Uncharacterized acetyltransferase At3g50280
DN7595_c0_g1	3.51	0.0092	MSRA3	Peptide methionine sulfoxide reductase A3
DN15172_c0_g1	1.357	0.00926	BnaC04g16440D	BnaC04g16440D protein
DN18615_c0_g1	-2.524	0.00928
DN53572_c0_g1	1.603	0.00933	ODP22	Dihydrolipoyllysine-residue acetyltransferase component 2 of pyruvate dehydrogenase complex, mitochondrial
DN6483_c0_g1	1.616	0.00959	SSG1	Granule-bound starch synthase 1, chloroplastic/amyloplastic
DN7657_c0_g1	-0.953	0.00993	PRI2	Probable DNA primase large subunit
DN1503_c0_g1	-1.463	0.00999	BON2	Protein BONZAI 2
DN16448_c0_g2	-4.715	0.0101	ADO2	Adagio protein 2
DN17174_c0_g1	1.408	0.0101
DN11227_c0_g1	-5.481	0.0101	GRDP2	Glycine-rich domain-containing protein 2
DN15552_c0_g1	1.109	0.0102
DN11746_c0_g1	1.221	0.0102	AB22G	ABC transporter G family member 22
DN14700_c0_g1	2.242	0.0103	RUBB; groL	RuBisCO large subunit-binding protein subunit beta, chloroplastic; 60 kDa chaperonin
DN7565_c0_g1	1.095	0.0107	INT1	Inositol transporter 1
DN15225_c0_g1	-4.077	0.0109	BnaA06g02040D	BnaA06g02040D protein
DN17339_c0_g1	-1.605	0.011	NDA1	Internal alternative NAD(P)H-ubiquinone oxidoreductase A1, mitochondrial
DN46187_c0_g1	2.172	0.0112	BnaA03g06910D	BnaA03g06910D protein
DN37675_c0_g1	-1.9	0.0113	PYRG	CTP synthase
DN9873_c0_g1	-1.134	0.0114	PAL2	Phenylalanine ammonia-lyase 2
DN3406_c0_g2	2.209	0.0114
DN13530_c0_g1	1.06	0.0125	CB24	Chlorophyll a-b binding protein 2.4, chloroplastic
DN15153_c0_g1	-1	0.0125	RH7	DEAD-box ATP-dependent RNA helicase 7
DN11178_c0_g1	1.079	0.0125	P2C15	Probable protein phosphatase 2C 15
DN18133_c0_g1	2.507	0.0125	SRO5	Probable inactive poly [ADP-ribose] polymerase SRO5
DN2387_c0_g1	1.036	0.0126	At3g62570	AT3g62570/T12C14_270
DN17900_c0_g1	1.094	0.0126	RWA2	Protein REDUCED WALL ACETYLATION 2
DN5515_c0_g1	0.973	0.0128	PDRP1	Pyruvate, phosphate dikinase regulatory protein 1, chloroplastic
DN9937_c0_g1	1.931	0.0129	TBB5	Tubulin beta-5 chain
DN50391_c0_g2	1.49	0.0129	PP19	Serine/threonine-protein phosphatase PP1 isozyme 9
DN27577_c0_g1	-4.711	0.0132	ENL1	Early nodulin-like protein 1
DN17117_c0_g1	2.387	0.0134
DN1792_c0_g1	1.49	0.0134	RPT2	Root phototropism protein 2
DN7380_c0_g1	1.238	0.0135	JAC1	J domain-containing protein required for chloroplast accumulation response 1
DN3111_c0_g1	1.645	0.0136	BnaA01g06600D	BnaA01g06600D protein
DN13526_c0_g1	2.153	0.014	EF1B1	Elongation factor 1-beta 1
DN2965_c0_g1	1.184	0.0141	GBF3	G-box-binding factor 3
DN8571_c0_g1	1.243	0.0141	HSD3	11-beta-hydroxysteroid dehydrogenase-like 3
DN500_c0_g1	-5.601	0.0142
DN24155_c0_g1	2.053	0.0143	MTR_4g094562	Stress up-regulated Nod 19 protein
DN12667_c0_g1	2.185	0.0143	MRB1	Putative uncharacterized protein At4g22270
DN12419_c0_g1	-1.379	0.0146	HMGB3	High mobility group B protein 3
DN15806_c0_g1	-2.691	0.0148	SDR2A	Short-chain dehydrogenase reductase 2a
DN9060_c0_g1	-3.164	0.0149	DFRA	Dihydroflavonol 4-reductase
DN16171_c0_g1	-3.142	0.0149	COL9	Zinc finger protein CONSTANS-LIKE 9
DN35770_c0_g1	-1.992	0.0149	ZAT5	Zinc finger protein ZAT5
DN4022_c1_g1	-0.991	0.0149	SMD3B	Small nuclear ribonucleoprotein SmD3b
DN4560_c0_g1	-0.877	0.0149	PP6R2	Serine/threonine-protein phosphatase 6 regulatory subunit 2
DN8718_c0_g1	1.555	0.0149	BnaC02g18180D	BnaC02g18180D protein
DN6092_c0_g1	-1.741	0.0149	Y4141; dl3085w	Uncharacterized protein At4g14100; Transferring glycosyl group transferase
DN289_c0_g1	-1.07	0.0149	AMY3	Alpha-amylase 3, chloroplastic
DN12212_c0_g1	1.099	0.0149	XTH27	Probable xyloglucan endotransglucosylase/hydrolase protein 27
DN32887_c0_g1	1.371	0.0149	TBL14	Protein trichome birefringence-like 14
DN5975_c0_g1	-2.182	0.015	LTL1	GDSL esterase/lipase LTL1
DN7661_c0_g1	2.257	0.015	LNK3	Protein LNK3
DN14629_c0_g1	3.094	0.015	LNK3	Protein LNK3
DN18165_c0_g2	-10.132	0.0151	NMAT1	Nuclear intron maturase 1, mitochondrial
DN1003_c0_g1	1.079	0.0151	SIGE	RNA polymerase sigma factor sigE, chloroplastic/mitochondrial
DN18722_c0_g2	2.064	0.0151	BnaA02g06880D	BnaA02g06880D protein
DN5046_c0_g2	2.051	0.0153	GPX7	Putative glutathione peroxidase 7, chloroplastic
DN7225_c0_g1	-4.189	0.0154	KN7N	Kinesin-like protein KIN-7N
DN14456_c0_g1	-1.701	0.0155	PIFI	Post-illumination chlorophyll fluorescence increase protein
DN20728_c0_g1	-9.837	0.0157	BnaA05g24130D	BnaA05g24130D protein
DN10442_c0_g1	-1.474	0.016	PWD	Phosphoglucan, water dikinase, chloroplastic
DN12596_c0_g1	1.428	0.0161
DN9756_c0_g1	1.817	0.0161	ATB12	Homeobox-leucine zipper protein ATHB-12
DN3091_c0_g1	1.08	0.0161	CK3	Probable choline kinase 3
DN42548_c0_g1	1.039	0.0167	SCP52	Putative serine carboxypeptidase-like 52
DN45721_c0_g1	1.329	0.0167	At1g32920	At1g32920/F9L11_25
DN32641_c0_g1	-1.544	0.0169	M3E9.200	Antitermination NusB domain-containing protein
DN23055_c0_g1	1.291	0.0169	AAP1	Amino acid permease 1
DN312_c0_g1	1.482	0.018	ESP	Epithiospecifier protein
DN5926_c0_g1	-0.888	0.0181	MCM3	DNA replication licensing factor MCM3
DN23340_c0_g1	1.879	0.0181	HIP6	Heavy metal-associated isoprenylated plant protein 6
DN9782_c0_g2	2.686	0.0181	PTR28	Protein NRT1/ PTR FAMILY 5.6; Peptide/nitrate transporter plant
DN44106_c0_g1	2.085	0.0181	C85A1	Cytochrome P450 85A1; Glutamine synthetase
DN14439_c0_g2	1.947	0.0181	C85A1	Cytochrome P450 85A1
DN111437_c0_g1	-2.55	0.0182	POLL2	Putative ion channel POLLUX-like 2
DN9258_c0_g1	-1.926	0.0182	PCXA	Proton extrusion protein PcxA
DN566_c0_g1	0.94	0.0182	PANS1	Protein PATRONUS 1
DN2318_c0_g1	1.286	0.0182	PHT21	Inorganic phosphate transporter 2-1, chloroplastic
DN2404_c0_g1	1.359	0.0182	SUS3	Sucrose synthase 3
DN3442_c0_g1	1.367	0.0182	MGDG3	Monogalactosyldiacylglycerol synthase 3, chloroplastic
DN7247_c0_g1	1.715	0.0182	BAM1	Beta-amylase 1, chloroplastic
DN35482_c0_g1	2.559	0.0182
DN12010_c0_g1	3.501	0.0182	PIP22	Aquaporin PIP2-2
DN361_c0_g2	-0.991	0.0182	PSD3	Phosphatidylserine decarboxylase proenzyme 3
DN24583_c0_g1	4.095	0.0183	SDI1	Protein SULFUR DEFICIENCY-INDUCED 1
DN63807_c0_g1	-7.801	0.0183	GRDP2	Glycine-rich domain-containing protein 2
DN4283_c0_g1	1.469	0.0183	HC173	Protein HIGH CHLOROPHYLL FLUORESCENCE PHENOTYPE 173, chloroplastic
DN1214_c0_g1	-1.01	0.0187	BnaC06g42410D	BnaC06g42410D protein
DN13654_c0_g1	1.738	0.0188	PP165; MEF21	Pentatricopeptide repeat-containing protein At2g20540; DNAJ heat shock family protein
DN53001_c0_g1	-1.828	0.019	CP122	Calvin cycle protein CP12-2, chloroplastic
DN7877_c0_g1	-1.954	0.019	C3H23	Zinc finger CCCH domain-containing protein 23
DN9815_c0_g1	1.519	0.019	SRC2	Protein SRC2 homolog
DN6923_c0_g1	1.479	0.0195	EPHA_	Epoxide hydrolase A
DN6280_c0_g1	1.878	0.0195	XTH6	Probable xyloglucan endotransglucosylase/hydrolase protein 6
DN31832_c0_g2	-2.076	0.0198	ANM15	Protein arginine N-methyltransferase 1.5
DN95174_c0_g1	-1.61	0.0203	RH7	DEAD-box ATP-dependent RNA helicase 7
DN358_c0_g1	-1.198	0.0203	BnaCnng45920D	BnaCnng45920D protein
DN20313_c0_g1	-3.715	0.0204	APRR1	Two-component response regulator-like APRR1
DN4347_c0_g1	1.702	0.0204	BnaC09g53260D	BnaC09g53260D protein
DN6142_c0_g1	-2.429	0.0204	GH35	Indole-3-acetic acid-amido synthetase GH3.5
DN7449_c0_g1	-2.232	0.0204	CIA2; COL8	Protein CHLOROPLAST IMPORT APPARATUS 2; Zinc finger protein CONSTANS-LIKE 8
DN1016_c0_g1	0.86	0.0204	P2A01	Protein PHLOEM PROTEIN 2-LIKE A1
DN8486_c0_g1	1.87	0.0204	NRL2	Nitrilase 2
DN7590_c0_g1	-1.24	0.0206
DN1546_c0_g2	1.158	0.0206	SKP2B	F-box protein SKP2B
DN5004_c0_g1	-1.139	0.0207	PULA1	Pullulanase 1, chloroplastic
DN4260_c0_g1	-1.057	0.0207	RBG2	Glycine-rich RNA-binding protein 2, mitochondrial
DN4834_c0_g1	-0.991	0.0207	EA6	Probable glucan endo-1,3-beta-glucosidase A6
DN3937_c0_g1	3.191	0.0207	XTH22	Xyloglucan endotransglucosylase/hydrolase protein 22
DN30512_c0_g1	2.763	0.0209	HS157; hsp17	15.7 kDa heat shock protein, peroxisomal
DN57149_c0_g1	-3.987	0.021	COBL9	COBRA-like protein 9
DN19730_c0_g1	1.426	0.021	CHLH	Magnesium-chelatase subunit ChlH, chloroplastic
DN3837_c0_g1	-1.459	0.0211	BnaC03g52680D	BnaC03g52680D protein
DN36069_c0_g1	-1.625	0.0211	SMO13	Methylsterol monooxygenase 1-3
DN12857_c0_g2	2.774	0.0213	HSP7E; hspB	Heat shock 70 kDa protein 5
DN5240_c0_g1	1.265	0.0214	COBL2	COBRA-like protein 2
DN9491_c0_g1	-1.239	0.0215	T10D10.19	Eukaryotic translation initiation factor 2B domain-containing protein
DN1130_c0_g3	1.25	0.022	TBB1	Tubulin beta-1 chain
DN889_c0_g1	1.522	0.0221	EUTSA_v10026705mg
DN32988_c0_g1	1.769	0.0221	AAPT1	Choline/ethanolaminephosphotransferase 1
DN81165_c0_g1	-2.221	0.0221	CATA3	Catalase-3
DN21755_c0_g1	-4.056	0.0222	BGH3B	Beta-glucosidase BoGH3B
DN30762_c0_g1	-3.645	0.0222	QKIL5	KH domain-containing protein At1g09660/At1g09670
DN31277_c2_g1	-3.288	0.0222	TYDC1	Tyrosine decarboxylase 1
DN2284_c1_g1	-1.183	0.0222	CP29B	RNA-binding protein CP29B, chloroplastic
DN31169_c0_g1	1.279	0.0222	AVT6C	Amino acid transporter AVT6C
DN11835_c0_g1	1.48	0.0222	U71B2	UDP-glycosyltransferase 71B2
DN1157_c0_g1	-4.273	0.0225	COPT3	Copper transporter 3
DN17925_c0_g1	-3.02	0.0225	BT2	BTB/POZ and TAZ domain-containing protein 2
DN15460_c0_g1	-1.52	0.0225	ADS3	Palmitoyl-monogalactosyldiacylglycerol delta-7 desaturase, chloroplastic
DN14822_c0_g1	1.5	0.0225	PTR27; ptr1	Protein NRT1/ PTR FAMILY 6.2; Peptide/nitrate transporter
DN1608_c0_g1	1.442	0.0226	CB21	Chlorophyll a-b binding protein 2.1, chloroplastic
DN36564_c0_g1	-2.162	0.0227	CCB12	Cyclin-B1-2
DN7224_c0_g1	-2.145	0.0227	BPC4	Protein BASIC PENTACYSTEINE4
DN12380_c0_g1	1.049	0.0229	FTSH8	ATP-dependent zinc metalloprotease FTSH 8, chloroplastic
DN27444_c0_g1	1.989	0.0229	AGD5	ADP-ribosylation factor GTPase-activating protein AGD5
DN87_c2_g1	2.026	0.0229	CCD71	Putative cyclin-D7-1
DN21714_c0_g2	2.049	0.023	NHL13	NDR1/HIN1-like protein 13
DN4754_c0_g1	1.631	0.0231	SLP1	Shewanella-like protein phosphatase 1
DN8178_c0_g1	1.899	0.0231	BnaC03g01050D	BnaC03g01050D protein
DN7664_c0_g1	3.224	0.0231	DVL10	DVL10
DN13750_c0_g1	-0.97	0.0231	TBA5	Tubulin alpha-5 chain
DN65189_c0_g1	-1.049	0.0231	PXG4	Probable peroxygenase 4
DN10239_c0_g1	2.387	0.0232	ELIP2	Early light-induced protein 2, chloroplastic
DN8574_c0_g1	1.772	0.0233
DN67328_c0_g1	-1.736	0.0236	ANM12	Probable protein arginine N-methyltransferase 1.2
DN32608_c0_g1	2.51	0.024	ARFH	Auxin response factor 8
DN16618_c0_g1	1.578	0.0241	PIP23	Aquaporin PIP2-3
DN26081_c0_g1	-3.791	0.0242
DN111543_c0_g1	1.622	0.0243	C7A15	Cytochrome P450 72A15
DN19176_c0_g1	-1.686	0.0248	PLY18	Probable pectate lyase 18
DN4780_c0_g1	-1.52	0.0249	GH36; BRU6	Indole-3-acetic acid-amido synthetase GH3.6; Auxin-responsive GH3 family protein
DN20964_c0_g1	1.793	0.0249	PMI12	Pectinesterase inhibitor 12
DN24158_c0_g1	-1.627	0.0249	PHS1	Alpha-glucan phosphorylase 1
DN5797_c0_g1	1.177	0.025	TRE1	Trehalase
DN2127_c0_g1	1.189	0.0252	SUI11	Protein translation factor SUI1 homolog 1
DN25313_c0_g1	1.864	0.0253	INT1	Inositol transporter 1
DN1911_c0_g1	0.886	0.0266	IP5P3	Type IV inositol polyphosphate 5-phosphatase 3
DN4572_c0_g1	2.489	0.0267	BAM7	Beta-amylase 7
DN42076_c0_g1	2.439	0.0267	DUF7	DUF724 domain-containing protein 7; ABAP1-interacting protein 1
DN6504_c0_g1	1.001	0.0267	Y1720	Glycosyltransferase family 92 protein At1g27200
DN8406_c0_g1	-2.485	0.0269	TET11	Tetraspanin-11
DN15200_c0_g1	-1.422	0.0269	PHS2	Alpha-glucan phosphorylase 2, cytosolic
DN850_c0_g1	1.119	0.0269	AB1K8; AKC4	Protein ACTIVITY OF BC1 COMPLEX KINASE 8, chloroplastic; ABC-1-like kinase
DN1966_c0_g1	0.919	0.0269	THA2	Probable low-specificity L-threonine aldolase 2
DN41567_c0_g1	-2.651	0.027	PLT5	Polyol transporter 5
DN2690_c0_g2	0.884	0.027	AGDP1	Protein AGENET DOMAIN (AGD)-CONTAINING P1
DN8373_c0_g3	-1.028	0.0279	RS122	40S ribosomal protein S12-2
DN12853_c0_g1	-1.411	0.0279	TTG1	Protein TRANSPARENT TESTA GLABRA 1
DN6033_c0_g1	-0.93	0.028	U78D2	UDP-glycosyltransferase 78D2
DN6403_c0_g2	5.769	0.0284	FUT12	Putative fucosyltransferase-like protein
DN26628_c0_g1	1.742	0.0285	GL33	Germin-like protein subfamily 3 member 3
DN9278_c0_g2	2.218	0.0285	CAF1I	Probable CCR4-associated factor 1 homolog 9
DN6709_c0_g2	-1.037	0.0287	TYDC1	Tyrosine decarboxylase 1
DN2280_c2_g1	-1.29	0.029	SD22	G-type lectin S-receptor-like serine/threonine-protein kinase SD2-2
DN1494_c0_g1	-1.476	0.0291	PMIR1	Protein PLASTID MOVEMENT IMPAIRED 1-RELATED 1
DN13505_c0_g1	-1.881	0.0293	FKB13	Peptidyl-prolyl cis-trans isomerase FKBP13, chloroplastic
DN3115_c0_g2	-1.347	0.0296	ferredoxin homolog	Clostridium pasteurianum ferredoxin homolog
DN6559_c0_g1	1.091	0.0299	CIPK9	CBL-interacting serine/threonine-protein kinase 9
DN203_c0_g2	-1.245	0.0301	4CL3	4-coumarate--CoA ligase 3
DN4419_c1_g1	-2.148	0.0304	EP1L1; MBP2	EP1-like glycoprotein 1; Mannose-binding protein 2
DN19017_c0_g1	3.271	0.0306	LNK1	Protein LNK1
DN11459_c0_g1	1.351	0.0307	CDF3	Cyclic dof factor 3
DN4401_c1_g1	1.521	0.0307	DET2	Steroid 5-alpha-reductase DET2
DN7449_c0_g2	-6.336	0.0308	CIA2	Protein CHLOROPLAST IMPORT APPARATUS 2 ; Zinc finger protein CONSTANS-LIKE 16
DN29865_c1_g3	-2.197	0.0309	FRI3	Ferritin-3, chloroplastic
DN1338_c1_g2	-0.898	0.0311	CLPT1	Cleft lip and palate transmembrane protein 1 homolog
DN17242_c0_g1	1.706	0.0311	BnaC08g43140D	BnaC08g43140D protein
DN24079_c0_g1	-1.166	0.0315	TLC2	ADP,ATP carrier protein 2, chloroplastic
DN2920_c0_g1	1.078	0.0315	APS1	ATP sulfurylase 1, chloroplastic
DN609_c0_g1	-2.466	0.0316	SCP10	Serine carboxypeptidase-like 10
DN62276_c0_g1	1.59	0.0317	CIPK9	CBL-interacting serine/threonine-protein kinase 9
DN43285_c0_g1	2.189	0.0317	CPL5	RNA polymerase II C-terminal domain phosphatase-like 5
DN37774_c0_g1	-8.954	0.0318	SWET3	Bidirectional sugar transporter SWEET3
DN15455_c0_g1	-3.064	0.0318	GDU5	Protein GLUTAMINE DUMPER 5
DN5315_c0_g1	2.175	0.0322
DN42011_c1_g1	-2.311	0.0322
DN80127_c0_g1	-5.189	0.0327	ALFC5	Fructose-bisphosphate aldolase 5, cytosolic
DN1140_c0_g1	0.883	0.0327	NUD17	Nudix hydrolase 17, mitochondrial
DN38534_c0_g1	-1.393	0.0328	GWD1	Alpha-glucan water dikinase 1, chloroplastic
DN857_c1_g2	-1.13	0.0328	GRF6	14-3-3-like protein GF14 lambda
DN14798_c0_g1	1.566	0.0328
DN89585_c0_g2	-6.422	0.0339	AMPP1	Aminopeptidase P1
DN10754_c0_g1	-1.293	0.034	CHS3; CHS	Chalcone synthase 3; Chalcone synthase
DN18290_c0_g1	-1.136	0.0341	EPHA	Epoxide hydrolase A
DN8343_c0_g1	1.666	0.0341	ERD10	Dehydrin ERD10
DN14890_c0_g1	0.967	0.0343	C96AF	Alkane hydroxylase MAH1
DN12631_c0_g1	-0.991	0.0344	hcf243	Chloroplast protein HCF243
DN14533_c0_g1	-1.08	0.0345	A70	Pathogen-associated molecular patterns-induced protein A70
DN12211_c0_g1	0.928	0.0345	YCF45	Uncharacterized protein ycf45
DN27241_c0_g1	-2.421	0.0346	F383_11135	Putative helicase with zinc finger domain
DN63868_c0_g1	-2.233	0.0346	UVR8	Ultraviolet-B receptor UVR8
DN1196_c0_g2	-1.593	0.0346	ERD2A	ER lumen protein-retaining receptor A
DN4321_c0_g1	1.242	0.0346	SUC2	Sucrose transport protein SUC2
DN51083_c0_g1	-4.555	0.0346	4CL3	4-coumarate--CoA ligase 3
DN17851_c0_g1	1.365	0.0346	QKIL1	KH domain-containing protein At4g26480
DN1067_c0_g2	-6.96	0.0347	NLP5; NLP1	Protein NLP5 (Probable transcription factor); NIN-like protein 1
DN3392_c0_g2	-2.578	0.0349	LUP3	Camelliol C synthase
DN27731_c0_g3	1.748	0.0349	PCS1L	Aspartic proteinase PCS1
DN20339_c0_g1	1.257	0.0349	PIP12	Aquaporin PIP1-2
DN3316_c1_g1	1.874	0.0349
DN12829_c0_g1	2.009	0.0349	KTI4	Kunitz trypsin inhibitor 4
DN30145_c0_g2	-1.699	0.035	EDL15	Sugar transporter ERD6-like 15
DN6526_c0_g4	1.217	0.035	CALM3	Calmodulin-related protein
DN6185_c0_g2	1.872	0.035	At5g16360	NC domain-containing protein-like protein
DN12424_c1_g1	-11.258	0.0352	NLTPC	Non-specific lipid-transfer protein 12
DN9836_c0_g1	-1.706	0.0352	URIC	Uricase
DN30039_c0_g1	-0.838	0.0352	PKP2	Plastidial pyruvate kinase 2
DN29606_c1_g1	1.54	0.0352	MBR2	E3 ubiquitin-protein ligase MBR2
DN12474_c0_g1	1.065	0.0352	MCC29	MATH domain and coiled-coil domain-containing protein At3g58410
DN3763_c0_g2	1.097	0.0352	AAP1	Amino acid permease 1
DN5653_c0_g1	0.935	0.0356	GDL76	GDSL esterase/lipase At5g14450
DN8175_c0_g2	1.088	0.0356	APS1	ATP sulfurylase 1, chloroplastic
DN65582_c0_g1	-1.387	0.0358	FNRL2	Ferredoxin--NADP reductase, leaf isozyme 2, chloroplastic
DN4201_c1_g1	1.177	0.0359	BRG3	Probable BOI-related E3 ubiquitin-protein ligase 3
DN9502_c0_g1	-1.507	0.036	RNJ	Ribonuclease J
DN1053_c2_g2	-1.162	0.0362	PAL2	Phenylalanine ammonia-lyase 2
DN25385_c0_g1	1.548	0.0367	DCE4	Glutamate decarboxylase 4
DN2397_c0_g2	-1.235	0.0367	U71B7	UDP-glycosyltransferase 71B7
DN44038_c0_g2	2.605	0.0372	NAC69	NAC domain-containing protein 69
DN10020_c0_g2	0.905	0.0373	SAP9	Zinc finger A20 and AN1 domain-containing stress-associated protein 9
DN23360_c1_g1	0.744	0.0374	RAP24	Ethylene-responsive transcription factor RAP2-4
DN35276_c0_g1	1.333	0.0374	AROF	Phospho-2-dehydro-3-deoxyheptonate aldolase 1, chloroplastic
DN3898_c0_g1	-4.014	0.0376	YB95	Uncharacterized protein At2g39795, mitochondrial
DN3081_c4_g1	1.258	0.0376	PTR53	Protein NRT1/ PTR FAMILY 2.11
DN10658_c0_g2	1.33	0.0376	ST14	STS14 protein
DN3222_c0_g1	-1.081	0.038	FRI3	Ferritin-3, chloroplastic
DN29953_c0_g1	-0.781	0.0382	DEGP8	Protease Do-like 8, chloroplastic
DN13781_c0_g1	2.052	0.0387	MCC26	MATH domain and coiled-coil domain-containing protein At3g58370
DN24541_c0_g1	-2.226	0.0387	PUB52; lyce1	U-box domain-containing protein 52; Lycopene epsilon cyclase1
DN13159_c0_g1	1.497	0.0387	UVR8	Ultraviolet-B receptor UVR8
DN5134_c1_g1	-1.625	0.0387	TBA5	Tubulin alpha-5 chain
DN4522_c0_g1	1.349	0.0388	LOX3	Lipoxygenase 3, chloroplastic
DN48791_c0_g1	-2.077	0.0389	PUR6	Phosphoribosylaminoimidazole carboxylase, chloroplastic
DN58577_c0_g2	1.705	0.039	BUP1	Beta-ureidopropionase
DN43148_c0_g2	-0.949	0.0392	VIP1L	Inositol hexakisphosphate and diphosphoinositol-pentakisphosphate kinase VIP1
DN15732_c0_g1	-0.811	0.0395
DN11900_c0_g1	-1.11	0.0398	PAL2	Phenylalanine ammonia-lyase 2
DN11156_c0_g1	-1.056	0.0398	U84A2	UDP-glycosyltransferase 84A2
DN22419_c0_g1	-3.919	0.0399	C7352	Cytokinin hydroxylase
DN24604_c0_g1	-3.729	0.0399	TCM_008065	Regulator of Vps4 activity in the MVB pathway protein, putative
DN45956_c0_g1	-1.369	0.0399	BnaA03g52880D	BnaA03g52880D protein
DN11877_c0_g1	2.194	0.04	BBX32	B-box zinc finger protein 32
DN51156_c0_g1	-1.299	0.0401	DHEA	Glutamate dehydrogenase A
DN13170_c0_g1	1.233	0.0403	ACDH	ACD11 homolog protein
DN3750_c4_g1	5.615	0.0404	C71B2	Cytochrome P450 71B2
DN3246_c0_g1	-1.985	0.0406
DN3219_c0_g1	-0.996	0.0406	RH52	DEAD-box ATP-dependent RNA helicase 52
DN34695_c0_g1	1.188	0.0406	MPK18	Mitogen-activated protein kinase 18
DN14005_c0_g1	2.037	0.0406	PTR45; ptr2	Protein NRT1/ PTR FAMILY 5.7; Peptide/nitrate transporter plant
DN3252_c0_g1	-0.989	0.041	BIOF	8-amino-7-oxononanoate synthase
DN7355_c0_g1	-1.212	0.041	At5g23575	AT5g08500/MAH20_6
DN15692_c0_g1	-1.52	0.0415	PIN8	Auxin efflux carrier component 8
DN4510_c0_g1	1.134	0.0415	At2g27290	At2g27290
DN20875_c0_g1	1.051	0.0416	GLO2D	Probable hydroxyacylglutathione hydrolase 2, chloroplastic
DN15909_c1_g1	2.27	0.0416
DN975_c8_g2	0.969	0.0418
DN2284_c0_g1	-1.718	0.0421	CP29B	RNA-binding protein CP29B, chloroplastic
DN1509_c0_g1	-8.378	0.0423	BnaC08g21970D	BnaC08g21970D protein
DN6176_c1_g1	1.517	0.0426	C81F1	Cytochrome P450 81F1
DN5810_c0_g1	1.322	0.0431	NDHT; dnaJ	NAD(P)H-quinone oxidoreductase subunit T, chloroplastic; Chaperone protein DnaJ
DN2242_c0_g2	-0.897	0.0432	SIP11	Aquaporin SIP1-1
DN17689_c0_g1	-4.181	0.0432	LT01	Low temperature-induced protein lt101.1
DN7912_c0_g2	0.786	0.0435	PP250	Pentatricopeptide repeat-containing protein At3g23020
DN6924_c0_g1	1.633	0.0438	CSLA1	Probable glucomannan 4-beta-mannosyltransferase 1
DN13498_c0_g1	0.924	0.044	GORK	Potassium channel GORK
DN11040_c0_g1	2.024	0.0441	U84A3; gt4	U84A3; Glycosyltransferase
DN63208_c0_g1	-3.398	0.0442	OTU9	At5g04250
DN42600_c0_g1	-9.38	0.0443		F28C11.19
DN21059_c0_g2	-0.946	0.0443	PHL7	Myb family transcription factor PHL7
DN12078_c0_g1	0.982	0.0444	IAA14	Auxin-responsive protein IAA14
DN18480_c0_g1	1.398	0.0447	PTR53	Protein NRT1/ PTR FAMILY 2.11
DN132_c2_g4	1.414	0.0447	BGAL2	Beta-galactosidase 2
DN60543_c0_g1	7.049	0.0449	AB5C	ABC transporter C family member 5
DN2983_c0_g1	1.003	0.045	AAH	Allantoate deiminase
DN5281_c0_g1	1.112	0.045	ZEP	Zeaxanthin epoxidase, chloroplastic
DN16739_c0_g1	1.886	0.045	CAPP2	Phosphoenolpyruvate carboxylase 2
DN309_c0_g1	0.961	0.0453	PPDK1	Pyruvate, phosphate dikinase 1, chloroplastic
DN59406_c0_g1	-1.337	0.0456	TBA5	Tubulin alpha-5 chain
DN12786_c0_g1	1.062	0.046	FAO3	Long-chain-alcohol oxidase FAO3
DN63107_c0_g2	1.247	0.046	MPK18	Mitogen-activated protein kinase 18
DN53667_c0_g1	2.956	0.0461
DN29497_c0_g1	1.331	0.0464	MDIS1	Protein MALE DISCOVERER 1
DN27842_c0_g1	6.872	0.0467
DN13680_c0_g1	-1.04	0.0467	HEM3	Porphobilinogen deaminase, chloroplastic
DN5732_c2_g3	3.224	0.0467	GATLA	Probable galacturonosyltransferase-like 10
DN4633_c0_g1	-6.488	0.0469	BnaAnng14630D	BnaAnng14630D protein
DN5889_c0_g1	-1.013	0.0469	RS173	40S ribosomal protein S17-3
DN41561_c0_g1	-3.952	0.0469	PME29	Probable pectinesterase 29
DN19350_c0_g1	-5.672	0.047	NRAM1	Metal transporter Nramp1
DN7134_c0_g2	1.169	0.047	MYO2	Myosin-2
DN11811_c0_g1	1.184	0.047	CB4B	Chlorophyll a-b binding protein CP24 10B, chloroplastic
DN11125_c0_g1	2.717	0.0478	PTR47	Protein NRT1/ PTR FAMILY 7.2
DN12407_c0_g1	-2.115	0.0481	ARFE	Auxin response factor 5
DN87059_c1_g1	-1.754	0.0481	MD36B	Probable mediator of RNA polymerase II transcription subunit 36b
DN10101_c0_g1	-0.942	0.0481	EXOS8	Exosome complex component RRP43
DN18306_c0_g1	-3.294	0.0482	C3H49	Zinc finger CCCH domain-containing protein 49
DN63821_c0_g1	-1.279	0.0482	GWD1	Alpha-glucan water dikinase 1, chloroplastic
DN3108_c0_g1	0.783	0.0482	SPA1	Protein SUPPRESSOR OF PHYA-105 1
DN35334_c0_g1	1.176	0.0482	FAFL	Protein FAF-like, chloroplastic
DN10551_c0_g4	1.837	0.0482	C7A14	Cytochrome P450 72A14
DN4363_c1_g1	-0.884	0.0488	BGH3B	Beta-glucosidase BoGH3B
DN6033_c0_g2	-0.807	0.0491	U78D2	UDP-glycosyltransferase 78D2
DN84_c1_g1	2.237	0.0493	KPK2	Serine/threonine-protein kinase AtPK2/AtPK19
DN10245_c1_g1	-2.258	0.0494	RAF2	Rubisco accumulation factor 1.2, chloroplastic
DN17986_c0_g1	1.496	0.0494	HYH	Transcription factor HY5-like
DN23226_c0_g2	-1.593	0.0494	LEU12	2-isopropylmalate synthase 2, chloroplastic
DN7073_c7_g1	-1.889	0.0498	TO401	Mitochondrial import receptor subunit TOM40-1
DN2867_c1_g2	1.754	0.0498	SAU10	Protein SMALL AUXIN UP-REGULATED RNA 10
DN42740_c0_g2	1.865	0.0498	LFS	Lachrymatory-factor synthase
