# Supplementary material for: Within-individual phenotypic plasticity in flowers fosters pollination niche shift
Source: Nat Commun. 2020 Aug 11;11:4019. doi: 10.1038/s41467-020-17875-1 (PMC7419554; doi:10.1038/s41467-020-17875-1)
Supplement: Supplementary file 5 — Supplementary Dataset 2 [file 41467_2020_17875_MOESM5_ESM.xlsx]

## Sheet: Hoja1
Supplementary Data 2. Enrichment analysis of GO terms of the differential expressed genes. Over-represented (enriched) terms are indicated with + and under-represented (depleted) with –. BP= biological process; CC= cellular component; MF= molecular function.
GO category	GO term	Enriched/depleted	DEG in category	Genes in category	FDR-ajusted P
GO:0009628	BP response to abiotic stimulus	+	155	4892	6.87e-22
GO:0009266	BP response to temperature stimulus	+	75	1489	6.7e-20
GO:0050896	BP response to stimulus	+	241	10766	1.27e-15
GO:1901700	BP response to oxygen-containing compound	+	105	3149	2.15e-15
GO:0010035	BP response to inorganic substance	+	86	2459	3.12e-14
GO:0009408	BP response to heat	+	41	623	4.44e-14
GO:0042221	BP response to chemical	+	143	5417	6.74e-14
GO:0042542	BP response to hydrogen peroxide	+	23	189	1.39e-12
GO:0009644	BP response to high light intensity	+	22	183	4.08e-12
GO:0006950	BP response to stress	+	172	7297	7.71e-12
GO:0061077	BP chaperone-mediated protein folding	+	22	191	8.2e-12
GO:0044183	MF protein binding involved in protein folding	+	16	92	2.63e-11
GO:0006457	BP protein folding	+	34	570	1.05e-10
GO:0010033	BP response to organic substance	+	99	3560	5.84e-10
GO:0009642	BP response to light intensity	+	26	351	9.73e-10
GO:0009409	BP response to cold	+	43	952	1.27e-09
GO:0009416	BP response to light stimulus	+	57	1553	2.67e-09
GO:0051082	MF unfolded protein binding	+	27	415	2.67e-09
GO:0015293	MF symporter activity	+	26	367	3.47e-09
GO:0009314	BP response to radiation	+	58	1609	3.83e-09
GO:0000302	BP response to reactive oxygen species	+	25	340	4.63e-09
GO:0005372	MF water transmembrane transporter activity	+	12	68	1.02e-08
GO:0015250	MF water channel activity	+	12	68	1.02e-08
GO:0034620	BP cellular response to unfolded protein	+	12	77	7.52e-08
GO:0001101	BP response to acid chemical	+	69	2342	1.06e-07
GO:0042026	BP protein refolding	+	16	161	1.06e-07
GO:0009414	BP response to water deprivation	+	37	872	1.15e-07
GO:0009415	BP response to water	+	37	884	1.54e-07
GO:0009251	BP glucan catabolic process	+	15	136	1.54e-07
GO:0051787	MF misfolded protein binding	+	12	82	1.54e-07
GO:0016781	MF phosphotransferase activity, paired acceptors	+	8	26	1.79e-07
GO:0009725	BP response to hormone	+	73	2630	2.32e-07
GO:0006458	BP 'de novo' protein folding	+	16	168	2.55e-07
GO:0006986	BP response to unfolded protein	+	12	87	2.91e-07
GO:0033993	BP response to lipid	+	46	1292	3.87e-07
GO:0007623	BP circadian rhythm	+	20	282	4.68e-07
GO:0048511	BP rhythmic process	+	22	345	5.9e-07
GO:0009719	BP response to endogenous stimulus	+	73	2726	8.72e-07
GO:0005983	BP starch catabolic process	+	10	57	9.35e-07
GO:0035967	BP cellular response to topologically incorrect protein	+	12	95	1.21e-06
GO:0035966	BP response to topologically incorrect protein	+	13	120	1.61e-06
GO:0009605	BP response to external stimulus	+	81	3164	1.67e-06
GO:0051084	BP 'de novo' posttranslational protein folding	+	14	144	1.67e-06
GO:0051085	BP chaperone cofactor-dependent protein refolding	+	14	144	1.67e-06
GO:0009737	BP response to abscisic acid	+	39	1073	2.44e-06
GO:0031072	MF heat shock protein binding	+	15	165	2.44e-06
GO:0097305	BP response to alcohol	+	40	1131	2.53e-06
GO:0006833	BP water transport	+	10	68	2.71e-06
GO:0042044	BP fluid transport	+	10	68	2.71e-06
GO:0044275	BP cellular carbohydrate catabolic process	+	16	204	2.95e-06
GO:0006979	BP response to oxidative stress	+	34	849	3.43e-06
GO:0019748	BP secondary metabolic process	+	26	506	4.11e-06
GO:0044247	BP cellular polysaccharide catabolic process	+	13	136	6.62e-06
GO:0042752	BP regulation of circadian rhythm	+	14	164	1.07e-05
GO:0034605	BP cellular response to heat	+	15	210	1.92e-05
GO:0005982	BP starch metabolic process	+	13	147	1.92e-05
GO:0022891	none	+	56	2061	2.36e-05
GO:0010038	BP response to metal ion	+	42	1389	2.39e-05
GO:0044434	CC chloroplast part	+	74	3045	2.48e-05
GO:0044435	CC plastid part	+	74	3059	2.83e-05
GO:0009733	BP response to auxin	+	25	590	6.04e-05
GO:0009698	BP phenylpropanoid metabolic process	+	16	245	6.04e-05
GO:0009507	CC chloroplast	+	98	4612	6.94e-05
GO:0009812	BP flavonoid metabolic process	+	12	135	8.68e-05
GO:0003674	MF molecular_function	+	472	31346	0.00011172
GO:0046686	BP response to cadmium ion	+	35	1137	0.00011172
GO:0006073	BP cellular glucan metabolic process	+	26	674	0.00011172
GO:0044042	BP glucan metabolic process	+	26	675	0.00011322
GO:0009570	CC chloroplast stroma	+	43	1513	0.00020477
GO:0009532	CC plastid stroma	+	43	1522	0.00023629
GO:0022892	none	+	57	2256	0.00025615
GO:0044262	BP cellular carbohydrate metabolic process	+	36	1193	0.00040859
GO:0009941	CC chloroplast envelope	+	37	1261	0.00053113
GO:0015267	MF channel activity	+	17	339	0.00054253
GO:0022803	MF passive transmembrane transporter activity	+	17	339	0.000543
GO:0009536	CC plastid	+	98	4785	0.00056256
GO:0004497	MF monooxygenase activity	+	17	325	0.00056256
GO:0022838	MF substrate-specific channel activity	+	16	303	0.00056708
GO:0009526	CC plastid envelope	+	37	1280	0.00066015
GO:0031625	MF ubiquitin protein ligase binding	+	10	115	0.00066015
GO:1902358	BP sulfate transmembrane transport	+	3	3	0.00067548
GO:0032922	BP circadian regulation of gene expression	+	6	36	0.00076904
GO:0000272	BP polysaccharide catabolic process	+	19	437	0.00095607
GO:0016762	MF xyloglucan:xyloglucosyl transferase activity	+	6	33	0.00095607
GO:0015295	MF solute:proton symporter activity	+	13	217	0.00113928
GO:0009813	BP flavonoid biosynthetic process	+	10	124	0.00132258
GO:0010411	BP xyloglucan metabolic process	+	9	102	0.00139609
GO:0050521	MF alpha-glucan, water dikinase activity	+	4	13	0.0015042
GO:0009612	BP response to mechanical stimulus	+	6	41	0.00150543
GO:0009649	BP entrainment of circadian clock	+	6	36	0.00151215
GO:0048046	CC apoplast	+	32	1122	0.00155287
GO:0044389	MF ubiquitin-like protein ligase binding	+	10	130	0.00171318
GO:0015798	BP myo-inositol transport	+	3	4	0.00173822
GO:0044264	BP cellular polysaccharide metabolic process	+	27	847	0.00181561
GO:0006714	BP sesquiterpenoid metabolic process	+	8	86	0.00187901
GO:0009753	BP response to jasmonic acid	+	16	335	0.00199479
GO:0102216	MF maltodextrin water dikinase	+	4	14	0.00220664
GO:0102218	MF starch, H2O dikinase activity	+	4	14	0.00220664
GO:0072348	BP sulfur compound transport	+	7	59	0.00239251
GO:0080167	BP response to karrikin	+	13	235	0.00245128
GO:1901259	BP chloroplast rRNA processing	+	6	41	0.00255251
GO:0022857	MF transmembrane transporter activity	+	60	2631	0.00279634
GO:0016052	BP carbohydrate catabolic process	+	26	820	0.00279634
GO:0047213	MF anthocyanidin 3-O-glucosyltransferase activity	+	3	5	0.00287075
GO:0015294	MF solute:cation symporter activity	+	13	245	0.0031137
GO:0016705	MF oxidoreductase activity, acting on paired donors, with incorporation or reduction of molecular oxygen	+	18	420	0.00345062
GO:0015791	BP polyol transport	+	3	5	0.00347051
GO:0051707	BP response to other organism	+	51	2109	0.00411874
GO:0005618	CC cell wall	+	42	1710	0.00416152
GO:0030312	CC external encapsulating structure	+	42	1710	0.00416152
GO:0014070	BP response to organic cyclic compound	+	20	527	0.00427156
GO:0009615	BP response to virus	+	13	261	0.00431484
GO:0009637	BP response to blue light	+	12	222	0.00455508
GO:0015291	MF secondary active transmembrane transporter activity	+	27	874	0.00479181
GO:0008271	MF secondary active sulfate transmembrane transporter activity	+	5	30	0.00479181
GO:1901682	MF sulfur compound transmembrane transporter activity	+	7	70	0.0050756
GO:0044712	none	+	42	1660	0.00527807
GO:0031967	CC organelle envelope	+	39	1561	0.00715394
GO:0031975	CC envelope	+	39	1561	0.00715394
GO:0005576	CC extracellular region	+	51	2222	0.0074042
GO:0043207	BP response to external biotic stimulus	+	51	2173	0.0075007
GO:0005506	MF iron ion binding	+	17	424	0.0075007
GO:0015804	BP neutral amino acid transport	+	5	37	0.00775922
GO:0009074	BP aromatic amino acid family catabolic process	+	6	58	0.00787815
GO:1901615	BP organic hydroxy compound metabolic process	+	22	662	0.00835081
GO:0051259	BP protein complex oligomerization	+	11	207	0.00949186
GO:0005215	MF transporter activity	+	61	2826	0.00971984
GO:0008509	MF anion transmembrane transporter activity	+	20	580	0.00971984
GO:0015193	MF L-proline transmembrane transporter activity	+	4	22	0.00971984
GO:0009607	BP response to biotic stimulus	+	51	2202	0.00995925
GO:0008272	BP sulfate transport	+	5	33	0.0100944
GO:0010114	BP response to red light	+	9	139	0.0112128
GO:0010410	BP hemicellulose metabolic process	+	11	203	0.0115591
GO:0016491	MF oxidoreductase activity	+	58	2649	0.0118145
GO:0009610	BP response to symbiotic fungus	+	5	39	0.0131006
GO:0044710	none	+	141	8005	0.0136406
GO:0071310	BP cellular response to organic substance	+	18	500	0.0136406
GO:0046164	BP alcohol catabolic process	+	7	93	0.0156103
GO:0015116	MF sulfate transmembrane transporter activity	+	5	39	0.0156103
GO:0006559	BP L-phenylalanine catabolic process	+	5	45	0.0166094
GO:1902222	BP erythrose 4-phosphate/phosphoenolpyruvate family amino acid catabolic process	+	5	45	0.0166094
GO:0015194	MF L-serine transmembrane transporter activity	+	3	11	0.0170568
GO:0015808	BP L-alanine transport	+	3	11	0.0170568
GO:0022889	MF serine transmembrane transporter activity	+	3	11	0.0170568
GO:1905361	none	+	3	11	0.0170568
GO:0005976	BP polysaccharide metabolic process	+	32	1257	0.0181205
GO:0008150	BP biological_process	+	460	31510	0.0202477
GO:0051704	BP multi-organism process	+	54	2460	0.0202477
GO:0010295	MF (+)-abscisic acid 8'-hydroxylase activity	+	3	11	0.0202477
GO:0016107	BP sesquiterpenoid catabolic process	+	3	11	0.0202477
GO:0043290	BP apocarotenoid catabolic process	+	3	11	0.0202477
GO:0046345	BP abscisic acid catabolic process	+	3	11	0.0202477
GO:0016758	MF transferase activity, transferring hexosyl groups	+	25	861	0.0211425
GO:0006970	BP response to osmotic stress	+	41	1766	0.0226546
GO:0046906	MF tetrapyrrole binding	+	17	477	0.0226546
GO:0044282	BP small molecule catabolic process	+	20	662	0.024312
GO:0032328	BP alanine transport	+	3	12	0.0243388
GO:0008184	MF glycogen phosphorylase activity	+	3	12	0.0249627
GO:0102250	MF linear malto-oligosaccharide phosphorylase activity	+	3	12	0.0249627
GO:0102499	MF SHG alpha-glucan phosphorylase activity	+	3	12	0.0249627
GO:0009608	BP response to symbiont	+	5	47	0.0249727
GO:1990137	MF plant seed peroxidase activity	+	3	12	0.02502
GO:0005365	MF myo-inositol transmembrane transporter activity	+	4	27	0.0262024
GO:0009687	BP abscisic acid metabolic process	+	6	77	0.0286164
GO:0043288	BP apocarotenoid metabolic process	+	6	77	0.0286164
GO:1902644	BP tertiary alcohol metabolic process	+	6	77	0.0286164
GO:0015800	BP acidic amino acid transport	+	4	28	0.0286164
GO:0003727	MF single-stranded RNA binding	+	9	160	0.0296089
GO:1901575	BP organic substance catabolic process	+	68	3411	0.0303368
GO:0005887	CC integral component of plasma membrane	+	14	368	0.0325238
GO:0080044	MF quercetin 7-O-glucosyltransferase activity	+	6	64	0.0325238
GO:0044745	none	+	3	14	0.0325238
GO:0089711	none	+	3	14	0.0325238
GO:0089718	BP amino acid import across plasma membrane	+	3	14	0.0325238
GO:0098712	BP L-glutamate import across plasma membrane	+	3	14	0.0325238
GO:1903802	none	+	3	14	0.0325238
GO:0015166	MF polyol transmembrane transporter activity	+	4	29	0.0331378
GO:0055085	BP transmembrane transport	+	39	1615	0.0335
GO:0080164	BP regulation of nitric oxide metabolic process	+	2	3	0.0354
GO:0034485	MF phosphatidylinositol-3,4,5-trisphosphate 5-phosphatase activity	+	4	28	0.0356544
GO:0030527	MF structural constituent of chromatin	+	3	14	0.0409416
GO:0006558	BP L-phenylalanine metabolic process	+	5	54	0.0412786
GO:1902221	BP erythrose 4-phosphate/phosphoenolpyruvate family amino acid metabolic process	+	5	54	0.0412786
GO:0015075	MF ion transmembrane transporter activity	+	39	1733	0.0423711
GO:0009631	BP cold acclimation	+	7	110	0.0448644
GO:0009056	BP catabolic process	+	72	3722	0.0453583
GO:0016207	MF 4-coumarate-CoA ligase activity	+	3	15	0.0467549
GO:0050284	MF sinapate 1-glucosyltransferase activity	+	2	3	0.0467549
GO:0009651	BP response to salt stress	+	36	1580	0.0480542
GO:0044431	CC Golgi apparatus part	-	7	2230	0.0105673
GO:0032991	CC protein-containing complex	-	60	7802	0.0105673
GO:0033036	BP macromolecule localization	-	11	2630	0.0105673
GO:0044428	CC nuclear part	-	21	3557	0.0105673
GO:0097708	CC intracellular vesicle	-	4	1616	0.0154424
GO:0031410	CC cytoplasmic vesicle	-	4	1613	0.0154424
GO:0008104	BP protein localization	-	11	2520	0.0165636
GO:0031982	CC vesicle	-	5	1708	0.018561
GO:0051641	BP cellular localization	-	11	2459	0.0251268
