# Supplementary material for: Within-individual phenotypic plasticity in flowers fosters pollination niche shift
Source: Nat Commun. 2020 Aug 11;11:4019. doi: 10.1038/s41467-020-17875-1 (PMC7419554; doi:10.1038/s41467-020-17875-1)
Supplement: Supplementary file 6 — Supplementary Dataset 3 [file 41467_2020_17875_MOESM6_ESM.xlsx]

## Sheet: Hoja1
Supplementary Data 3. Number of Brassiceae species studied both in the field (in bold) and using data from the literature.
		Populations
Species	Insects	Literature	Field
Brassica_balearica	54	2
Brassica_barrelieri	285	3	3
Brassica_campestris	1578	20
Brassica_carinata	945	1
Brassica_elongata	2	1
Brassica_fruticulosa	119	3
Brassica_fruticulosa_cossoniana	531		6
Brassica_juncea	4544	17
Brassica_montana	67	4
Brassica_napus	39330	62
Brassica_napus_oleifera	3369	6
Brassica_nigra	5292	34	3
Brassica_oleracea	8613	25
Brassica_oxyrrhina	354		4
Brassica_rapa	49925	37
Brassica_rapa_chinensis	25403	4
Brassica_repanda	332	1	4
Brassica_toria	6	1
Brassica_tournefortii	380	1	5
Cakile_edentula	13071	2	1
Cakile_maritima	261	20	5
Carrichtera_annua	158	6	1
Ceratocnemum_rapistroides	47		2
Coincya_longirostra	247		5
Coincya_monensis.cheiranthos	310	3	3
Coincya_monensis.nevadensis	70	2	1
Coincya_monensis.orophila	3	1	1
Coincya_rupestris	184		2
Coincya_transtagana	232		1
Coincya_wrightii	127	2
Crambe_abyssinica	294	2
Crambe_filiformis	175	3	2
Crambe_fruticosa	7	1
Crambe_gigantea	1	1
Crambe_grandiflora	1	1
Crambe_hispanica	233	1	2
Crambe_kralikii	35	1	1
Crambe_maritima	12	3
Crambe_orientalis	150	6
Crambe_pinnatifida	4	1
Crambe_strigosa	2	1
Crambe_sventenii	1	1
Diplotaxis_acris	491	4
Diplotaxis_berthautii	153		4
Diplotaxis_catholica	1369	2	4
Diplotaxis_erucoides	1561	17	3
Diplotaxis_harra	630	6	6
Diplotaxis_ibicensis	10		1
Diplotaxis_ilorcitana	364		6
Diplotaxis_muralis	305	4	1
Diplotaxis_ollivieri	9		1
Diplotaxis_pitardiana	35		2
Diplotaxis_siifolia	1133	2	6
Diplotaxis_tenuifolia	2816	10	1
Diplotaxis_tenuisiliqua	126	2	2
Diplotaxis_viminea	369		7
Diplotaxis_virgata	1596	3	16
Eremophyton_chevallieri	82		2
Eruca_foleyi	226		2
Eruca_pinnatifida	238		2
Eruca_vesicaria_sativa	1402	19	9
Eruca_vesicaria_vesicaria	912	9	9
Erucaria_erucarioides	273		2
Erucaria_hispanica	5	3
Erucaria_microcarpa	499	4
Erucaria_rostrata	200	6
Erucastrum_elatum	1	1
Erucastrum_gallicum	247	2	2
Erucastrum_littoreum	101		1
Erucastrum_nasturtiifolium	348	6	4
Erucastrum_varium	139		1
Erucastrum_virgatum	598	1	7
Fezia_pterocarpa	257		3
Foleyola_billotii	622		2
Guiraoa_arvensis	281		1
Henophyton_zygarrhenum	31		1
Hirschfeldia_incana	4125	24	5
Moricandia_arvensis	1067	3	10
Moricandia_foetida	286		4
Moricandia_moricandioides	1149	1	4
Moricandia_moricandioides_subfoetida	384		2
Moricandia_nitens	3118	4	7
Moricandia_rytidocarpoides	766		7
Moricandia_spinosa	235		4
Moricandia_suffruticosa	581		6
Nasturtiopsis_coronopifolia	4	1
Ochthodium_aegyptiacum	80	1
Psychine_stylosa	322		3
Raphanus_aucheri	1	1
Raphanus_pugioniformis	5	2
Raphanus_raphanistrum	18716	51	5
Raphanus_sativus	4453	42	4
Rapistrum_perenne	3	3
Rapistrum_rugosum	523	19	7
Rytidocarpus_moricandioides	658		4
Savignya_parviflora	84		1
Schouwia_schimperi	1	1
Sinapidendron_angustifolium	24	1
Sinapis_alba	1671	32	7
Sinapis_alba_mairei	274		4
Sinapis_arvensis	101809	68	5
Sinapis_flexuosa	320		1
Sinapis_pubescens	1	1
Succowia_balearica	382	2	3
Trachystoma_ballii	77		1
Vella_aspera	3	1	1
Vella_bourgeana	272		3
Vella_lucentina	181		1
Vella_pseudocytisus	445	1	2
Vella_spinosa	267		5
Warea_carteri	2	1
Zilla_macroptera	113		2
Zilla_spinosa	298	7	2
