# Supplementary material for: Within-individual phenotypic plasticity in flowers fosters pollination niche shift
Source: Nat Commun. 2020 Aug 11;11:4019. doi: 10.1038/s41467-020-17875-1 (PMC7419554; doi:10.1038/s41467-020-17875-1)
Supplement: Supplementary file 7 — Supplementary Dataset 4 [file 41467_2020_17875_MOESM7_ESM.xlsx]

## Sheet: Hoja1
Supplementary Data 4. Frequency of occurrence of each pollination functional group in each Brassiceae species. LTLB: Long-tongued large bees, STLB: short-tongued large bees, LTMB: Long-tongued medium-sized bees, LTXLB: Long-tongued extra-large bees, STSB: short-tongued small bees, STMB: short-tongued medium-sized bees, STLB: short-tongued large bees, STXLB: short-tongued extra-large bees, STXSB: …
	APHID	BIRD	BUG	EARWIG	GRASSHOPPER	HAWKMOTH	HONEYBEE	LACEWING	LARGEANT	LARGEBEEFLY	LARGEBEETLE	LARGEBUTTERFLY	LARGEFLY	LARGEHOVERFLY	LARGEMOTH	LARGEWASP	LONGTONGUEDFLY	LTLB	LTMB	LTXLB	NOCTURNALMOTH	POLLENWASP	SMALLANT	SMALLBEEFLY	SMALLBEETLE	SMALLBUTTERFLY	SMALLDIVINGBEETLE	SMALLFLY	SMALLHOVERFLY	SMALLMOTH	SMALLWASP	SNAKEFLY	STLB	STMB	STSB	STXLB	STXSB	THRIP
Brassica_balearica	0	0	0	0	0	2	7	0	0	0	8	0	0	5	0	0	0	0	0	0	0	0	0	0	18	0	0	0	0	0	0	0	9	5	0	0	0	0
Brassica_barrelieri	0	0	0	0	0	0	109	0	0	0	3	0	2	34	0	2	2	104	0	0	0	0	0	0	3	0	1	1	0	0	0	0	24	0	0	0	0	0
Brassica_campestris	0	0	1	0	1	0	744	15	0	0	57	56	3	56	37	4	28	150	0	20	0	0	0	1	20	9	1	1	28	1	2	0	7	1	83	0	0	0
Brassica_carinata	0	0	0	0	0	0	664	0	0	0	22	2	0	0	0	0	0	145	0	8	0	0	0	3	0	0	0	3	15	0	0	0	3	0	80	0	0	0
Brassica_elongata	0	0	0	0	0	0	0	0	0	0	0	0	0	0	0	0	0	0	0	0	0	0	0	0	0	0	0	0	0	0	0	0	0	0	2	0	0	0
Brassica_fruticulosa	0	0	0	0	0	0	10	0	0	0	0	1	0	0	0	0	0	12	0	0	0	0	8	0	16	0	0	5	26	0	0	0	0	3	38	0	0	0
Brassica_fruticulosa_cossoniana	0	0	0	0	0	0	346	0	0	0	0	37	0	9	0	1	0	3	0	0	0	0	0	0	2	0	1	5	34	0	0	0	50	11	22	0	0	10
Brassica_juncea	0	0	0	0	0	0	1614	0	0	0	25	17	5	312	2	21	0	176	203	223	0	0	0	3	20	3	6	25	436	0	1	0	44	9	275	0	0	0
Brassica_montana	0	16	0	0	0	0	100	0	0	0	0	1	0	0	0	0	0	0	0	0	0	0	0	0	0	0	0	0	0	0	0	0	0	0	0	0	0	0
Brassica_napus	0	0	0	0	0	8	20083	0	0	0	2	139	13	256	0	48	292	977	0	5479	0	0	0	3	183	3	427	1146	2649	0	10	0	974	309	1250	0	0	0
Brassica_napus_oleifera	0	0	7	0	0	0	2178	7	0	0	68	26	4	74	16	0	50	18	0	80	0	5	0	0	250	8	0	60	281	0	35	0	39	129	28	2	0	4
Brassica_nigra	0	0	9	1	1	0	2648	0	5	0	11	99	12	897	0	19	3	8	0	521	0	0	0	0	7	150	13	19	258	0	3	0	246	43	319	0	0	0
Brassica_oleracea	0	47	2	281	0	0	7854	0	0	1	2	106	0	12	0	0	0	9	0	18	0	0	0	1	78	6	2	13	25	0	1	0	44	76	30	2	0	3
Brassica_oxyrrhina	0	0	12	0	0	0	40	0	0	45	17	2	0	54	0	3	0	0	0	0	0	0	0	0	6	1	1	0	2	0	0	0	117	25	27	0	0	2
Brassica_rapa	0	0	250	0	0	0	20479	249	0	1	627	525	1255	7882	523	10	251	27	0	1128	0	0	0	1319	257	61	8	4343	5820	0	836	0	95	777	3048	153	0	0
Brassica_rapa_chinensis	0	0	608	0	0	0	4019	19	0	0	199	185	136	430	15	6	0	0	0	587	0	0	0	349	68	0	0	15691	303	94	13	0	2	75	88	0	0	2516
Brassica_repanda	0	0	25	0	0	0	10	0	8	10	7	71	0	0	0	1	0	0	0	0	0	0	18	1	14	0	7	0	10	0	1	1	38	36	71	0	0	3
Brassica_toria	0	0	0	0	0	0	0	0	0	0	0	0	0	0	0	0	0	1	0	0	0	0	0	0	0	0	0	0	0	0	0	0	2	1	2	0	0	0
Brassica_tournefortii	0	0	27	0	0	0	20	0	0	0	0	0	1	0	0	2	0	0	0	0	0	0	5	0	5	0	114	4	102	0	0	0	4	55	39	0	2	0
Cakile_edentula	0	0	0	0	0	0	9802	0	1241	0	0	289	0	289	0	289	0	0	0	0	0	0	0	1	0	0	0	289	289	0	0	0	289	4	289	0	0	0
Cakile_maritima	0	0	19	0	0	0	4	0	0	1	4	16	5	13	9	10	0	27	1	18	0	3	3	2	14	6	6	5	18	0	0	0	12	15	49	0	0	0
Carrichtera_annua	0	0	0	0	0	0	47	0	0	0	0	72	0	0	0	0	0	1	2	0	0	0	0	0	0	0	0	1	3	0	0	0	2	0	30	0	0	0
Ceratocnemum_rapistroides	0	0	0	0	0	0	0	0	0	30	0	0	0	0	0	0	0	0	0	0	0	0	0	0	0	0	10	0	0	0	0	0	2	0	0	0	0	5
Coincya_longirostra	0	0	2	0	0	0	95	0	0	15	0	0	0	0	0	3	0	80	0	0	0	0	0	0	0	0	1	0	0	0	1	0	35	15	0	0	0	0
Coincya_monensis.cheiranthos	0	0	0	0	0	0	4	0	0	5	3	19	6	15	1	0	0	72	0	5	0	0	0	0	1	0	1	2	18	0	0	0	29	100	29	0	0	0
Coincya_monensis.nevadensis	0	0	0	0	0	0	0	0	0	60	0	1	0	0	0	0	0	0	0	0	0	0	0	0	6	0	0	0	0	0	0	0	0	2	0	0	0	1
Coincya_monensis.orophila	0	0	0	0	0	0	0	0	0	0	0	0	0	0	0	0	0	0	0	0	0	0	0	0	3	0	0	0	0	0	0	0	0	0	0	0	0	0
Coincya_rupestris	0	0	4	0	0	0	0	0	0	44	0	14	0	0	0	0	0	67	0	0	0	0	0	0	1	0	24	0	0	0	0	0	20	0	10	0	0	0
Coincya_transtagana	0	0	5	0	0	0	45	0	0	35	0	0	4	0	0	0	2	0	0	0	0	0	0	0	11	0	1	0	15	0	0	0	20	57	33	0	0	4
Crambe_abyssinica	0	0	0	0	0	0	171	0	0	0	0	0	0	0	0	0	0	0	0	0	0	0	0	0	0	0	1	0	0	0	0	0	0	0	122	0	0	0
Crambe_filiformis	0	0	0	0	0	0	0	0	0	10	0	1	0	7	0	2	12	0	0	0	0	0	0	0	23	0	0	5	1	0	0	0	0	52	59	0	3	0
Crambe_fruticola	0	0	0	0	0	0	0	0	0	0	0	0	0	0	0	0	0	0	0	0	0	0	0	0	0	0	0	0	0	0	0	0	0	0	7	0	0	0
Crambe_gigantea	0	0	0	0	0	0	0	0	0	0	0	0	0	0	0	0	0	0	0	0	0	0	0	0	0	0	0	0	0	0	0	0	0	1	0	0	0	0
Crambe_grandiflora	0	0	0	0	0	0	0	0	0	0	0	0	0	0	0	0	0	0	0	0	0	0	0	0	0	0	0	0	1	0	0	0	0	0	0	0	0	0
Crambe_hispanica	0	0	4	0	0	0	0	0	0	17	3	8	0	0	0	0	0	0	0	0	0	0	0	1	27	6	0	1	10	0	0	0	9	34	101	0	12	0
Crambe_kralikii	0	0	0	0	0	0	0	0	0	0	0	0	0	0	0	0	0	0	0	0	0	0	0	0	22	0	0	0	0	0	0	0	0	0	10	0	0	3
Crambe_maritima	0	0	0	0	0	0	2	0	0	0	0	0	0	2	0	0	0	0	0	0	0	0	0	0	0	0	3	2	3	0	0	0	0	0	0	0	0	0
Crambe_orientalis	0	0	0	0	0	0	1	0	0	0	61	0	0	0	0	0	0	0	0	0	0	0	0	0	1	0	0	0	0	0	1	0	0	0	0	0	0	86
Crambe_pinnatifida	0	0	0	0	0	0	1	0	0	0	0	0	0	1	0	0	0	0	0	0	0	0	0	0	0	0	0	0	2	0	0	0	0	0	0	0	0	0
Crambe_strigosa	0	0	0	0	0	0	0	0	0	0	0	0	0	0	0	0	0	0	0	0	0	1	0	0	0	0	0	0	0	0	0	0	0	1	0	0	0	0
Crambe_sventenii	0	0	0	0	0	0	0	0	0	0	0	0	0	0	0	0	0	0	0	0	0	0	0	0	0	0	0	0	0	0	0	0	0	1	0	0	0	0
Diplotaxis_acris	0	0	0	0	0	0	0	0	0	13	0	6	0	11	0	0	0	455	0	0	0	0	0	0	2	0	0	0	3	0	0	0	1	0	0	0	0	0
Diplotaxis_berthautii	0	0	0	0	0	0	0	0	0	0	2	0	2	0	0	0	3	0	0	0	0	0	3	0	8	0	2	15	5	0	3	0	10	70	15	0	15	0
Diplotaxis_catholica	0	0	0	0	0	0	30	0	0	2	15	4	0	2	0	7	11	6	20	0	0	0	1	0	13	0	10	5	9	0	0	0	90	30	257	0	7	0
Diplotaxis_erucoides	0	0	1	0	0	0	289	0	0	0	15	14	0	26	0	6	0	615	0	2	0	0	3	0	45	2	1	33	6	0	0	0	13	18	351	0	0	0
Diplotaxis_harra	0	0	1	0	0	0	181	0	10	55	7	16	2	29	0	10	0	26	0	1	0	1	3	3	14	3	0	8	23	0	0	0	46	119	71	0	0	1
Diplotaxis_ibicensis	0	0	0	0	0	0	0	0	0	0	0	0	0	0	0	0	0	0	0	0	0	0	0	0	0	0	0	3	5	0	0	0	0	0	0	0	0	2
Diplotaxis_ilorcitana	0	0	0	0	0	0	127	0	0	0	1	6	2	17	0	9	0	1	0	0	0	0	0	0	5	0	4	8	6	3	3	0	93	15	64	0	0	0
Diplotaxis_muralis	0	0	0	0	0	0	2	0	0	1	0	1	3	0	0	0	0	0	0	3	0	0	0	2	0	0	0	2	11	0	0	0	2	3	3	0	0	0
Diplotaxis_ollivieri	0	0	0	0	0	0	0	0	0	0	0	0	0	0	0	3	0	0	0	0	0	0	0	0	0	0	0	0	0	0	0	0	0	0	1	0	0	5
Diplotaxis_pitardiana	0	0	0	0	0	0	30	0	0	0	0	0	0	0	0	0	0	0	0	0	0	0	0	0	0	0	0	0	5	0	0	0	0	0	0	0	0	0
Diplotaxis_siifolia	0	0	3	0	0	0	148	0	3	50	39	24	13	98	0	32	1	0	0	0	0	4	5	0	59	0	13	26	95	2	0	0	130	63	300	0	0	25
Diplotaxis_tenuifolia	0	0	0	0	0	0	104	0	0	0	294	2	0	43	0	9	0	15	0	9	0	0	2	0	131	2	5	57	250	0	0	0	282	5	436	0	0	0
Diplotaxis_tenuisiliqua	0	0	0	0	0	0	0	0	0	0	0	0	2	0	0	0	0	0	0	0	0	0	3	0	9	0	2	10	0	0	3	0	10	70	1	0	15	1
Diplotaxis_viminea	0	0	0	0	0	0	41	0	0	7	2	13	0	35	0	0	1	20	0	0	0	0	1	5	44	29	0	3	6	2	1	0	58	24	44	0	10	23
Diplotaxis_virgata	0	0	9	0	0	0	160	0	0	184	18	26	4	48	0	6	1	113	27	0	0	0	0	20	4	0	5	51	34	0	2	0	417	140	320	0	7	0
Eremophyton_chevallieri	0	0	0	0	0	0	5	0	0	0	0	0	0	0	0	0	0	40	0	5	0	0	0	0	15	0	0	0	0	1	0	0	0	0	2	0	0	14
Eruca_foleyi	0	0	0	0	0	0	14	0	0	22	0	0	0	0	0	3	0	186	0	0	0	0	0	0	0	0	0	0	0	0	1	0	0	0	0	0	0	0
Eruca_pinnatifida	0	0	0	0	0	0	0	0	0	0	0	0	0	0	0	3	0	225	0	0	0	0	0	0	0	0	0	4	0	0	0	0	0	0	3	0	0	3
Eruca_vesicaria_sativa	0	0	0	0	0	0	502	0	0	12	14	20	1	30	0	35	0	279	2	134	0	0	0	0	2	8	2	6	86	0	0	0	149	12	106	0	0	0
Eruca_vesicaria_vesicaria	0	0	5	0	0	0	2	0	0	43	107	22	5	3	0	0	0	641	20	0	0	0	0	0	4	2	5	16	2	0	0	0	3	4	26	0	0	2
Erucaria_erucarioides	0	0	0	0	0	0	90	0	0	60	0	0	0	0	0	0	0	0	60	0	0	0	0	0	0	0	0	6	0	0	0	0	0	15	27	0	0	15
Erucaria_hispanica	0	0	0	0	0	0	0	0	0	0	0	0	0	0	0	0	0	0	0	0	0	0	0	0	3	0	0	0	0	0	0	0	2	0	0	0	0	0
Erucaria_microcarpa	0	0	0	0	0	0	0	0	0	11	0	0	0	0	0	0	0	3	0	0	0	0	0	0	0	0	0	0	12	0	0	0	0	1	472	0	0	0
Erucaria_rostrata	0	0	0	0	0	0	0	0	0	5	0	0	0	4	0	0	0	179	0	0	0	0	0	0	6	0	0	0	0	0	0	0	2	3	1	0	0	0
Erucastrum_elatum	0	0	0	0	0	0	0	0	0	0	0	0	0	0	0	0	0	0	0	0	0	0	0	0	1	0	0	0	0	0	0	0	0	0	0	0	0	0
Erucastrum_gallicum	0	0	0	0	0	0	0	0	0	0	1	0	0	0	0	0	0	0	0	0	0	20	0	0	0	0	0	5	0	0	5	0	66	0	150	0	0	0
Erucastrum_littoreum	0	0	0	0	0	0	5	0	0	0	10	3	3	5	0	0	0	0	0	0	0	0	0	0	5	0	5	0	0	0	0	0	40	0	20	0	0	5
Erucastrum_nasturtiifolium	1	0	7	0	0	0	80	0	75	1	5	3	12	11	0	0	0	3	0	2	0	3	0	0	1	4	7	10	19	0	2	0	74	16	12	0	0	0
Erucastrum_varium	0	0	2	0	0	0	0	0	0	0	2	0	0	0	0	0	0	0	0	0	0	0	2	0	0	0	0	0	0	0	0	0	0	4	114	0	0	15
Erucastrum_virgatum	0	0	2	0	0	0	0	0	0	0	8	4	6	25	0	5	0	0	0	0	0	10	2	7	29	0	5	7	10	0	11	0	28	76	333	0	25	5
Fezia_pterocarpa	0	0	0	0	0	0	0	0	4	0	1	0	0	0	0	0	20	25	0	0	0	9	0	0	1	0	0	2	0	0	0	0	17	165	0	0	13	0
Foleyola_billotii	0	0	0	0	0	0	345	0	0	15	0	10	2	15	1	0	0	210	0	5	0	0	0	5	0	0	0	5	2	0	0	0	0	0	7	0	0	0
Guiraoa_arvensis	0	0	0	0	0	0	55	0	0	0	0	2	2	0	0	0	13	65	30	0	0	0	0	5	7	0	7	10	0	5	3	0	55	0	8	0	0	14
Henophyton_zygarrhenum	0	0	0	0	0	0	0	0	0	0	0	0	0	0	0	0	0	11	0	0	0	0	1	15	0	0	0	0	0	0	0	0	0	4	0	0	0	0
Hirschfeldia_incana	0	0	114	0	0	0	293	2	1	26	36	29	80	333	5	12	0	40	20	78	0	5	15	22	148	8	0	280	203	1	1	0	143	308	1866	0	56	0
Moricandia_foetida	0	0	0	0	0	0	18	0	0	35	6	14	0	0	0	1	0	3	0	0	0	0	0	4	26	46	5	1	5	0	0	0	19	17	83	0	3	0
Moricandia_moricandioides	0	0	0	0	0	0	0	0	5	172	2	36	0	0	1	0	0	728	4	0	0	0	0	5	5	0	0	3	2	0	30	0	39	6	111	0	0	0
Moricandia_moricandioides_subfoetida	0	0	0	0	0	0	0	0	0	155	0	2	0	0	0	0	0	225	0	0	0	0	0	0	0	0	0	1	1	0	0	0	0	0	0	0	0	0
Moricandia_nitens	0	0	0	0	0	55	256	0	2	27	0	25	4	20	0	0	203	2270	0	0	0	24	0	0	0	0	0	0	161	0	0	0	60	11	0	0	0	0
Moricandia_rytidocarpoides	0	0	2	0	0	15	2	0	0	237	8	109	0	0	1	3	71	130	0	0	0	0	0	0	60	1	26	7	0	1	15	0	28	11	31	0	5	3
Moricandia_spinosa	0	0	4	0	0	0	0	0	0	0	0	0	5	0	0	0	0	102	0	0	0	0	9	0	4	0	1	6	0	0	0	0	42	51	8	0	0	3
Moricandia_spring	0	0	0	0	0	0	0	0	0	50	0	10	2	0	0	0	0	750	0	0	0	0	0	0	1	0	0	0	19	0	0	0	35	3	51	0	0	15
Moricandia_suffruticosa	0	0	8	0	0	0	18	0	0	2	11	16	1	0	0	3	22	333	3	0	0	0	1	42	10	3	2	10	8	1	1	0	41	36	5	0	0	4
Moricandia_summer	0	0	0	0	0	0	0	0	0	72	0	66	0	0	0	0	0	5	0	0	0	0	0	0	60	0	0	0	44	7	0	0	3	0	207	0	0	24
Nasturtiopsis_coronopifolia	0	0	0	0	0	0	0	0	0	0	0	0	1	0	0	0	0	0	0	0	0	0	0	1	0	0	0	0	1	0	0	0	0	0	1	0	0	0
Ochthodium_aegyptiacum	0	0	0	0	0	0	0	0	0	3	0	0	0	0	0	1	0	0	0	0	0	0	0	0	0	0	0	2	2	0	0	0	0	4	68	0	0	0
Psychine_stylosa	0	0	0	0	0	0	18	0	0	50	0	1	2	0	0	0	0	205	0	0	0	0	0	0	12	0	11	0	3	0	0	0	0	20	0	0	0	0
Raphanus_aucheri	0	0	0	0	0	0	0	0	0	0	0	0	0	0	0	0	0	0	0	0	0	0	0	0	1	0	0	0	0	0	0	0	0	0	0	0	0	0
Raphanus_pugioniformis	0	0	0	0	0	0	2	0	0	0	0	1	0	0	0	0	0	0	0	0	0	0	0	0	2	0	0	0	0	0	0	0	0	0	0	0	0	0
Raphanus_raphanistrum	8	9	10	0	0	0	3806	0	0	135	25	5180	47	1633	10	85	0	121	4	2704	1	74	0	1	43	819	3	21	1608	13	0	0	684	751	520	6	0	12
Raphanus_sativus	0	1	4	0	0	0	1885	0	0	26	5	149	7	471	0	20	1	102	15	140	0	1	0	2	6	4	2	53	919	1	1	0	123	101	407	0	0	5
Rapistrum_perenne	0	0	0	0	0	0	0	0	0	0	0	0	0	0	0	0	0	0	0	0	0	0	0	0	1	0	0	0	0	0	0	0	2	0	0	0	0	0
Rapistrum_rugosum	0	0	0	0	0	0	32	0	0	25	24	8	8	27	6	5	3	1	0	7	0	0	0	0	11	0	3	8	23	5	5	0	100	15	202	0	0	5
Rytidocarpus_moricandioides	0	0	1	0	0	0	60	0	0	11	0	21	12	5	0	2	0	292	0	0	0	0	0	0	137	0	52	30	0	0	0	0	21	12	0	0	0	2
Savignya_parviflora	0	0	0	0	0	0	0	0	0	60	0	0	0	0	0	0	0	0	0	0	0	0	0	0	0	0	0	4	0	0	0	0	0	5	5	0	10	0
Schouwia_schimperi	0	0	0	0	0	0	0	0	0	0	0	0	0	0	0	0	0	0	0	0	0	0	0	0	1	0	0	0	0	0	0	0	0	0	0	0	0	0
Sinapidendrom_angustifolium	0	0	0	0	0	0	0	0	0	0	0	0	0	0	0	0	0	1	0	0	0	0	0	0	0	0	0	0	0	0	0	0	8	0	15	0	0	0
Sinapis_alba	0	0	1	0	0	0	207	0	0	22	9	6	8	173	0	4	5	72	2	67	0	0	0	0	19	0	3	15	62	0	11	0	252	63	611	38	21	0
Sinapis_alba_mairei	0	0	0	0	0	0	33	0	0	0	15	0	0	8	0	6	0	0	0	0	0	0	0	0	39	0	1	12	5	0	0	0	43	1	86	0	25	0
Sinapis_arvensis	214	5	89	0	0	0	17690	0	0	6	13	357	881	3950	2	158	14112	16	0	1097	0	149	718	2	3986	3	29436	14789	4454	1	3593	0	2010	1334	2216	0	318	18
Sinapis_flexuosa	0	0	1	0	0	0	5	0	0	9	0	0	10	0	0	0	0	45	0	0	0	0	0	0	6	0	1	0	3	0	0	0	75	115	20	0	30	0
Sinapis_pubescens	0	0	0	0	0	0	0	0	0	0	0	0	0	0	0	0	0	0	0	0	0	0	0	0	1	0	0	0	0	0	0	0	0	0	0	0	0	0
Succowia_balearica	0	0	0	0	0	0	275	0	0	0	0	1	0	0	0	3	0	0	0	0	0	0	4	0	36	0	0	4	9	0	0	0	0	23	5	0	0	22
Trachystoma_ballii	0	0	0	0	0	0	50	0	0	0	0	0	0	0	0	0	0	0	0	0	0	0	2	0	2	0	0	0	17	0	0	0	0	0	5	0	0	1
Vella_aspera	0	0	0	0	0	0	0	0	0	0	0	1	0	0	0	0	0	0	0	0	0	0	0	0	0	0	0	0	0	0	0	0	0	0	0	0	0	2
Vella_bourgeana	0	0	0	0	0	0	1	0	0	0	0	10	0	3	0	0	0	256	0	0	0	0	0	0	0	0	0	0	0	0	0	0	2	0	0	0	0	0
Vella_lucentina	0	0	0	0	0	0	0	0	0	90	4	7	0	0	0	0	0	70	0	0	0	0	0	0	1	0	1	0	5	0	0	0	0	0	1	0	0	2
Vella_pseudocytisus	0	0	6	0	0	1	82	0	0	6	6	43	1	3	0	0	28	195	30	0	0	0	2	0	4	14	0	0	0	0	2	0	21	0	1	0	0	0
Vella_spinosa	0	0	2	0	0	1	15	0	0	37	1	23	0	1	2	0	0	107	0	4	0	0	0	0	2	5	54	1	0	0	0	0	3	2	7	0	0	0
Warea_carteri	0	0	0	0	0	0	0	0	0	0	0	0	0	0	0	0	0	0	0	0	0	0	0	0	0	0	0	0	0	0	0	0	0	2	0	0	0	0
Zilla_macroptera	0	0	0	0	0	0	0	0	0	1	0	0	0	0	0	0	0	55	27	0	0	0	12	1	0	0	0	1	0	0	1	0	0	5	0	0	0	10
