# Supplementary material for: Within-individual phenotypic plasticity in flowers fosters pollination niche shift
Source: Nat Commun. 2020 Aug 11;11:4019. doi: 10.1038/s41467-020-17875-1 (PMC7419554; doi:10.1038/s41467-020-17875-1)
Supplement: Supplementary file 8 — Supplementary Dataset 5 [file 41467_2020_17875_MOESM8_ESM.xlsx]

## Sheet: Hoja1
Supplementary Data 5. Pollinator functional groups. Brief description of the functional groups of the insects visiting the flowers of the studied species.
	Functional Group	Body length	Resource	Behavioural notes	Type of visits	Order	Examples
1	Long-tongued extra- large bees	≥ 15 mm	Nectar + Pollen	Partially introducing the head in the flower	Legitimate	Hymenoptera	Anthophoridae, Apidae
2	Long-tongued large bees	10-15 mm	Nectar + Pollen	Partially introducing the head in the flower	Legitimate	Hymenoptera	Anthophoridae
3	Long-tongued medium-sized bees	< 10 mm	Nectar + Pollen	Partially introducing the head in the flower	Legitimate	Hymenoptera	Anthophoridae
4	Honeybees	6-12 mm	Nectar + Pollen	Introducing the whole head in the flower	Legitimate	Hymenoptera	Apidae (Apis spp.)
5	Short-tongued extra-large bees	≥ 15 mm	Nectar + Pollen	Introducing the head in the flower	Legitimate	Hymenoptera	Apidae
6	Short-tongued large bees	> 10 mm	Pollen + Nectar	Introducing the whole head in the flower	Legitimate	Hymenoptera	Halictidae, Megachilidae, Colletidae Andrenidae
7	Short-tongued medium-sized bees	5 – 10 mm	Pollen + Nectar	Introducing the whole head in the flower	Legitimate	Hymenoptera	Halictidae, Colletidae, Andrenidae , Apidae Xylocopinae, Apidae Nomidinae
8	Short-tongued small bees	2 – 5 mm	Pollen + Nectar	They access the nectar legitimately or from between the sepals	Illegitimate + Legitimate	Hymenoptera	Halictidae, Colletidae, Andrenidae , Apidae Xylocopinae, Apidae Nomidinae
9	Short-tongued extra-small bees	< 2 mm	Nectar + Pollen	They access the nectar legitimately or from between the sepals	Legitimate +	Hymenoptera	Halictidae, Colletidae
					Illegitimate
10	Large ants	> 2 mm	Nectar	They can introduce the whole body in the flower to reach the nectar	Legitimate +	Hymenoptera	Formicidae
					Illegitimate
11	Small ants	< 2 mm	Nectar	Mostly sipping nectar from between sepals	Illegitimate + Legitimate	Hymenoptera	Formicidae
12	Large pollen wasps	Variable	Pollen	Partially introducing the head in the flower	Legitimate	Hymenoptera	Massarinae
13	Large nectar-collecting wasps	> 7mm	Nectar	Partially introducing the head in the flower	Legitimate	Hymenoptera	Vespidae
14	Small nectar-collecting wasps	Usually	Nectar	Mostly sipping nectar from between sepals	Illegitimate + Legitimate	Hymenoptera	Chalcidoidea, Ichneumonoidea
		< 3mm
15	Hovering long-tongued flies	Variable	Nectar +	Hovering while nectaring and collecting some pollen	Legitimate	Diptera	Bombyliidae (Bombylius)
			Pollen
16	Non-hovering long tongued flies	Variable	Nectar	Nectaring without hovering; long buccal apparatus	Legitimate	Diptera	Bombyliidae, Tachinidae, Nemestrinidae,
17	Large hoverflies	>5 mm	Pollen	Collect pollen without entering the flower	Legitimate	Diptera	Syrphidae (Eristalini)
18	Small hoverflies	< 5 mm	Pollen +	Collect pollen without entering the flower and sometimes sip nectar from between the sepals	Legitimate +	Diptera	Syrphidae
			Nectar		Illegitimate
19	Large flies	>5 mm	Nectar +	Collect pollen without entering the flower and nectar	Legitimate + Illegitimate	Diptera	Muscidae, Calliphoridae, Tabanidae, Scatophagidae, Anthomyiidae
			Pollen
20	Small flies	< 5 mm	Nectar +	Mostly sipping nectar	Illegitimate + Legitimate	Diptera	Muscidae, Anthomyiidae, Micetophyliidae, Drosophilidae, Stratiomyidae
			Pollen
21	Long tongued small flies	< 5 mm	Nectar	Sipping nectar	Illegitimate + Legitimate	Diptera	Bibionidae, Empididae
22	Large beetles	> 7 mm	Mostly Pollen	Consuming not only pollen, also anthers, petals, and other floral parts	Legitimate + Illegitimate	Coleoptera	Cetonidae, Lagridae, Mylabridae, Allecuninae
23	Small beetles	< 7 mm	Pollen + Nectar	Consuming pollen during legitimate visits and also robbing nectar from the bottom part of the flowers	Legitimate + Illegitimate	Coleoptera	Melyridae (Malachidae, Dasytidae), Cleridae, Oedemeridae, Elateridae, Bruchidae, Buprestidae, Chrysomelidae
24	Small diving beetles	<3 mm	Nectar + Pollen	Entering completely into the flower, crawling down the corolla for nectar	Legitimate	Coleoptera	Nitidulidae, Dermestidae, Phalacridae
25	Large Butterflies	≥ 20 mm	Nectar	Feeding on nectar both from inside the flower and between the sepals	Legitimate	Lepidoptera	Nymphalidae, ,Papilionidae, Pieridae
26	Small Butterflies	< 20 mm	Nectar	Feeding on nectar both from inside the flower and between the sepals	Legitimate	Lepidoptera	Lycaenidae, Pieridae, Hesperidae
27	Hawkmoths	> 7 mm	Nectar	Hovering to sip nectar	Legitimate	Lepidoptera	Sphingidae
28	Large moths	> 3mm	Nectar	Sipping nectar while landed onto the corolla	Legitimate	Lepidoptera	Crambidae, Noctuidae
29	Small moths	< 3mm	Nectar	Sipping nectar without entering the flower	Illegitimate + Legitimate	Lepidoptera	Adelidae, Plutellidae
30	Nocturnal moths	variable	Nectar	Sipping nectar while landed onto the corolla or by hovering; Visiting the flowers at night	Legitimate	Lepidoptera	Noctuidae
31	Bugs	variable	Nectar	Sipping nectar without entering the flower. Also acting as sapsuckers in vegetative tissues	Legitimate +	Hemiptera	Lygaeidae, Pentatomidae
					Illegitimate
32	Thrips	< 3 mm	Pollen	Feeding from inside the flowers	Legitimate	Thysanoptera
33	Grasshoppers	variable	Pollen + Floral parts	Mostly nymphs	Legitimate	Orthoptera
34	Aphids	< 2 mm	Nectar	Mostly winged individuals	Legitimate	Hemiptera	Aphidoidea
35	Earwig	> 15 mm	Pollen		Legitimate +	Dermaptera
					Illegitimate
36	Lacewing	> 15 mm	Pollen + Nectar		Legitimate +	Neuroptera	Chrysopidae
					Illegitimate
37	Snakeflies	> 8 mm	Pollen + Nectar		Legitimate +	Raphidioptera
					Illegitimate
38	Birds	>>> 15 mm	Nectar		Legitimate	Passeriformes
