# Supplementary material for: Within-individual phenotypic plasticity in flowers fosters pollination niche shift
Source: Nat Commun. 2020 Aug 11;11:4019. doi: 10.1038/s41467-020-17875-1 (PMC7419554; doi:10.1038/s41467-020-17875-1)
Supplement: Supplementary file 9 — Supplementary Dataset 6 [file 41467_2020_17875_MOESM9_ESM.xls]

## Sheet: Data Set General
Number	DATA ORIGIN	Code	Plant_species	Tribe	Year	Month	Day	Date	Locality	Province	Country	Survey duration (min)	Visitor	Family	Order	Functional Group	Frequency of visits	Source
32	Literature	4	Brassica_oleracea	Brassiceae	1989						UK		Lycaena phlaeas	Lycaenidae	Lepidoptera	SMALLBUTTERFLY	1	1 in Dennis & Hardy data set. http://www.staffs.ac.uk/schools/sciences/geography/links/IESR/staff_honfellows_rd.shtml
33	Literature	4	Brassica_oleracea	Brassiceae	1990						UK		Polyommatus icarus	Lycaenidae	Lepidoptera	SMALLBUTTERFLY	1	1 in Dennis & Hardy data set. http://www.staffs.ac.uk/schools/sciences/geography/links/IESR/staff_honfellows_rd.shtml
34	Literature	4	Brassica_oleracea	Brassiceae	1997						UK		Aglais urticae	Nymphalidae	Lepidoptera	LARGEBUTTERFLY	3	1 in Dennis & Hardy data set. http://www.staffs.ac.uk/schools/sciences/geography/links/IESR/staff_honfellows_rd.shtml
35	Literature	4	Brassica_oleracea	Brassiceae	2004						UK		Aglais urticae	Nymphalidae	Lepidoptera	LARGEBUTTERFLY	1	1 in Dennis & Hardy data set. http://www.staffs.ac.uk/schools/sciences/geography/links/IESR/staff_honfellows_rd.shtml
36	Literature	4	Brassica_oleracea	Brassiceae	2010						UK		Pararge aegeria	Nymphalidae	Lepidoptera	LARGEBUTTERFLY	1	1 in Dennis & Hardy data set. http://www.staffs.ac.uk/schools/sciences/geography/links/IESR/staff_honfellows_rd.shtml
37	Literature	4	Brassica_oleracea	Brassiceae	2008						UK		Pyronia tithonus	Nymphalidae	Lepidoptera	LARGEBUTTERFLY	1	1 in Dennis & Hardy data set. http://www.staffs.ac.uk/schools/sciences/geography/links/IESR/staff_honfellows_rd.shtml
38	Literature	4	Brassica_oleracea	Brassiceae	1996						UK		Anthocharis cardamines	Pieridae	Lepidoptera	LARGEBUTTERFLY	1	1 in Dennis & Hardy data set. http://www.staffs.ac.uk/schools/sciences/geography/links/IESR/staff_honfellows_rd.shtml
39	Literature	4	Brassica_oleracea	Brassiceae	1996						UK		Anthocharis cardamines	Pieridae	Lepidoptera	LARGEBUTTERFLY	1	1 in Dennis & Hardy data set. http://www.staffs.ac.uk/schools/sciences/geography/links/IESR/staff_honfellows_rd.shtml
40	Literature	4	Brassica_oleracea	Brassiceae	1997						UK		Anthocharis cardamines	Pieridae	Lepidoptera	LARGEBUTTERFLY	1	1 in Dennis & Hardy data set. http://www.staffs.ac.uk/schools/sciences/geography/links/IESR/staff_honfellows_rd.shtml
41	Literature	4	Brassica_oleracea	Brassiceae	2000						UK		Anthocharis cardamines	Pieridae	Lepidoptera	LARGEBUTTERFLY	1	1 in Dennis & Hardy data set. http://www.staffs.ac.uk/schools/sciences/geography/links/IESR/staff_honfellows_rd.shtml
42	Literature	4	Brassica_oleracea	Brassiceae	2004						UK		Anthocharis cardamines	Pieridae	Lepidoptera	LARGEBUTTERFLY	1	1 in Dennis & Hardy data set. http://www.staffs.ac.uk/schools/sciences/geography/links/IESR/staff_honfellows_rd.shtml
43	Literature	4	Brassica_oleracea	Brassiceae	2005						UK		Anthocharis cardamines	Pieridae	Lepidoptera	LARGEBUTTERFLY	1	1 in Dennis & Hardy data set. http://www.staffs.ac.uk/schools/sciences/geography/links/IESR/staff_honfellows_rd.shtml
44	Literature	4	Brassica_oleracea	Brassiceae	2005						UK		Anthocharis cardamines	Pieridae	Lepidoptera	LARGEBUTTERFLY	1	1 in Dennis & Hardy data set. http://www.staffs.ac.uk/schools/sciences/geography/links/IESR/staff_honfellows_rd.shtml
45	Literature	4	Brassica_oleracea	Brassiceae	1997						UK		Pieris brassicae	Pieridae	Lepidoptera	LARGEBUTTERFLY	1	1 in Dennis & Hardy data set. http://www.staffs.ac.uk/schools/sciences/geography/links/IESR/staff_honfellows_rd.shtml
46	Literature	4	Brassica_oleracea	Brassiceae	1997						UK		Pieris brassicae	Pieridae	Lepidoptera	LARGEBUTTERFLY	1	1 in Dennis & Hardy data set. http://www.staffs.ac.uk/schools/sciences/geography/links/IESR/staff_honfellows_rd.shtml
47	Literature	4	Brassica_oleracea	Brassiceae	1996						UK		Pieris napi	Pieridae	Lepidoptera	LARGEBUTTERFLY	1	1 in Dennis & Hardy data set. http://www.staffs.ac.uk/schools/sciences/geography/links/IESR/staff_honfellows_rd.shtml
48	Literature	4	Brassica_oleracea	Brassiceae	1996						UK		Pieris napi	Pieridae	Lepidoptera	LARGEBUTTERFLY	1	1 in Dennis & Hardy data set. http://www.staffs.ac.uk/schools/sciences/geography/links/IESR/staff_honfellows_rd.shtml
49	Literature	4	Brassica_oleracea	Brassiceae	1996						UK		Pieris napi	Pieridae	Lepidoptera	LARGEBUTTERFLY	1	1 in Dennis & Hardy data set. http://www.staffs.ac.uk/schools/sciences/geography/links/IESR/staff_honfellows_rd.shtml
50	Literature	4	Brassica_oleracea	Brassiceae	1997						UK		Pieris napi	Pieridae	Lepidoptera	LARGEBUTTERFLY	1	1 in Dennis & Hardy data set. http://www.staffs.ac.uk/schools/sciences/geography/links/IESR/staff_honfellows_rd.shtml
51	Literature	4	Brassica_oleracea	Brassiceae	1997						UK		Pieris napi	Pieridae	Lepidoptera	LARGEBUTTERFLY	2	1 in Dennis & Hardy data set. http://www.staffs.ac.uk/schools/sciences/geography/links/IESR/staff_honfellows_rd.shtml
52	Literature	4	Brassica_oleracea	Brassiceae	1998						UK		Pieris napi	Pieridae	Lepidoptera	LARGEBUTTERFLY	1	1 in Dennis & Hardy data set. http://www.staffs.ac.uk/schools/sciences/geography/links/IESR/staff_honfellows_rd.shtml
53	Literature	4	Brassica_oleracea	Brassiceae	1999						UK		Pieris napi	Pieridae	Lepidoptera	LARGEBUTTERFLY	1	1 in Dennis & Hardy data set. http://www.staffs.ac.uk/schools/sciences/geography/links/IESR/staff_honfellows_rd.shtml
54	Literature	4	Brassica_oleracea	Brassiceae	1999						UK		Pieris napi	Pieridae	Lepidoptera	LARGEBUTTERFLY	1	1 in Dennis & Hardy data set. http://www.staffs.ac.uk/schools/sciences/geography/links/IESR/staff_honfellows_rd.shtml
55	Literature	4	Brassica_oleracea	Brassiceae	1999						UK		Pieris napi	Pieridae	Lepidoptera	LARGEBUTTERFLY	1	1 in Dennis & Hardy data set. http://www.staffs.ac.uk/schools/sciences/geography/links/IESR/staff_honfellows_rd.shtml
56	Literature	4	Brassica_oleracea	Brassiceae	2000						UK		Pieris napi	Pieridae	Lepidoptera	LARGEBUTTERFLY	1	1 in Dennis & Hardy data set. http://www.staffs.ac.uk/schools/sciences/geography/links/IESR/staff_honfellows_rd.shtml
57	Literature	4	Brassica_oleracea	Brassiceae	2000						UK		Pieris napi	Pieridae	Lepidoptera	LARGEBUTTERFLY	1	1 in Dennis & Hardy data set. http://www.staffs.ac.uk/schools/sciences/geography/links/IESR/staff_honfellows_rd.shtml
58	Literature	4	Brassica_oleracea	Brassiceae	2003						UK		Pieris napi	Pieridae	Lepidoptera	LARGEBUTTERFLY	1	1 in Dennis & Hardy data set. http://www.staffs.ac.uk/schools/sciences/geography/links/IESR/staff_honfellows_rd.shtml
59	Literature	4	Brassica_oleracea	Brassiceae	2004						UK		Pieris napi	Pieridae	Lepidoptera	LARGEBUTTERFLY	1	1 in Dennis & Hardy data set. http://www.staffs.ac.uk/schools/sciences/geography/links/IESR/staff_honfellows_rd.shtml
60	Literature	4	Brassica_oleracea	Brassiceae	2004						UK		Pieris napi	Pieridae	Lepidoptera	LARGEBUTTERFLY	1	1 in Dennis & Hardy data set. http://www.staffs.ac.uk/schools/sciences/geography/links/IESR/staff_honfellows_rd.shtml
61	Literature	4	Brassica_oleracea	Brassiceae	1996						UK		Pieris rapae	Pieridae	Lepidoptera	LARGEBUTTERFLY	1	1 in Dennis & Hardy data set. http://www.staffs.ac.uk/schools/sciences/geography/links/IESR/staff_honfellows_rd.shtml
62	Literature	4	Brassica_oleracea	Brassiceae	1996						UK		Pieris rapae	Pieridae	Lepidoptera	LARGEBUTTERFLY	1	1 in Dennis & Hardy data set. http://www.staffs.ac.uk/schools/sciences/geography/links/IESR/staff_honfellows_rd.shtml
63	Literature	4	Brassica_oleracea	Brassiceae	1996						UK		Pieris rapae	Pieridae	Lepidoptera	LARGEBUTTERFLY	1	1 in Dennis & Hardy data set. http://www.staffs.ac.uk/schools/sciences/geography/links/IESR/staff_honfellows_rd.shtml
64	Literature	4	Brassica_oleracea	Brassiceae	1996						UK		Pieris rapae	Pieridae	Lepidoptera	LARGEBUTTERFLY	1	1 in Dennis & Hardy data set. http://www.staffs.ac.uk/schools/sciences/geography/links/IESR/staff_honfellows_rd.shtml
65	Literature	4	Brassica_oleracea	Brassiceae	1997						UK		Pieris rapae	Pieridae	Lepidoptera	LARGEBUTTERFLY	1	1 in Dennis & Hardy data set. http://www.staffs.ac.uk/schools/sciences/geography/links/IESR/staff_honfellows_rd.shtml
66	Literature	4	Brassica_oleracea	Brassiceae	1997						UK		Pieris rapae	Pieridae	Lepidoptera	LARGEBUTTERFLY	2	1 in Dennis & Hardy data set. http://www.staffs.ac.uk/schools/sciences/geography/links/IESR/staff_honfellows_rd.shtml
67	Literature	4	Brassica_oleracea	Brassiceae	1997						UK		Pieris rapae	Pieridae	Lepidoptera	LARGEBUTTERFLY	1	1 in Dennis & Hardy data set. http://www.staffs.ac.uk/schools/sciences/geography/links/IESR/staff_honfellows_rd.shtml
68	Literature	4	Brassica_oleracea	Brassiceae	1998						UK		Pieris rapae	Pieridae	Lepidoptera	LARGEBUTTERFLY	1	1 in Dennis & Hardy data set. http://www.staffs.ac.uk/schools/sciences/geography/links/IESR/staff_honfellows_rd.shtml
69	Literature	4	Brassica_oleracea	Brassiceae	1999						UK		Pieris rapae	Pieridae	Lepidoptera	LARGEBUTTERFLY	1	1 in Dennis & Hardy data set. http://www.staffs.ac.uk/schools/sciences/geography/links/IESR/staff_honfellows_rd.shtml
70	Literature	4	Brassica_oleracea	Brassiceae	1999						UK		Pieris rapae	Pieridae	Lepidoptera	LARGEBUTTERFLY	1	1 in Dennis & Hardy data set. http://www.staffs.ac.uk/schools/sciences/geography/links/IESR/staff_honfellows_rd.shtml
71	Literature	4	Brassica_oleracea	Brassiceae	2003						UK		Pieris rapae	Pieridae	Lepidoptera	LARGEBUTTERFLY	1	1 in Dennis & Hardy data set. http://www.staffs.ac.uk/schools/sciences/geography/links/IESR/staff_honfellows_rd.shtml
72	Literature	4	Brassica_oleracea	Brassiceae	2004						UK		Pieris rapae	Pieridae	Lepidoptera	LARGEBUTTERFLY	1	1 in Dennis & Hardy data set. http://www.staffs.ac.uk/schools/sciences/geography/links/IESR/staff_honfellows_rd.shtml
73	Literature	4	Brassica_oleracea	Brassiceae	2008						UK		Pieris rapae	Pieridae	Lepidoptera	LARGEBUTTERFLY	1	1 in Dennis & Hardy data set. http://www.staffs.ac.uk/schools/sciences/geography/links/IESR/staff_honfellows_rd.shtml
74	Literature	4	Brassica_oleracea	Brassiceae	2010						UK		Pieris rapae	Pieridae	Lepidoptera	LARGEBUTTERFLY	1	1 in Dennis & Hardy data set. http://www.staffs.ac.uk/schools/sciences/geography/links/IESR/staff_honfellows_rd.shtml
75	Literature	5	Brassica_rapa	Brassiceae	2005						UK		Pieris rapae	Pieridae	Lepidoptera	LARGEBUTTERFLY	2	1 in Dennis & Hardy data set. http://www.staffs.ac.uk/schools/sciences/geography/links/IESR/staff_honfellows_rd.shtml
76	Literature	5	Brassica_rapa	Brassiceae	2008						UK		Pieris rapae	Pieridae	Lepidoptera	LARGEBUTTERFLY	1	1 in Dennis & Hardy data set. http://www.staffs.ac.uk/schools/sciences/geography/links/IESR/staff_honfellows_rd.shtml
77	Literature	5	Brassica_rapa	Brassiceae	2008						UK		Pieris rapae	Pieridae	Lepidoptera	LARGEBUTTERFLY	1	1 in Dennis & Hardy data set. http://www.staffs.ac.uk/schools/sciences/geography/links/IESR/staff_honfellows_rd.shtml
234	Literature	12	Raphanus_raphanistrum	Brassiceae	2003						UK		Pieris brassicae	Pieridae	Lepidoptera	LARGEBUTTERFLY	1	1 in Dennis & Hardy data set. http://www.staffs.ac.uk/schools/sciences/geography/links/IESR/staff_honfellows_rd.shtml
235	Literature	12	Raphanus_raphanistrum	Brassiceae	2005						UK		Pieris napi	Pieridae	Lepidoptera	LARGEBUTTERFLY	1	1 in Dennis & Hardy data set. http://www.staffs.ac.uk/schools/sciences/geography/links/IESR/staff_honfellows_rd.shtml
236	Literature	12	Raphanus_raphanistrum	Brassiceae	1996						UK		Pieris rapae	Pieridae	Lepidoptera	LARGEBUTTERFLY	1	1 in Dennis & Hardy data set. http://www.staffs.ac.uk/schools/sciences/geography/links/IESR/staff_honfellows_rd.shtml
237	Literature	12	Raphanus_raphanistrum	Brassiceae	1996						UK		Pieris rapae	Pieridae	Lepidoptera	LARGEBUTTERFLY	1	1 in Dennis & Hardy data set. http://www.staffs.ac.uk/schools/sciences/geography/links/IESR/staff_honfellows_rd.shtml
238	Literature	12	Raphanus_raphanistrum	Brassiceae	2000						UK		Pieris rapae	Pieridae	Lepidoptera	LARGEBUTTERFLY	2	1 in Dennis & Hardy data set. http://www.staffs.ac.uk/schools/sciences/geography/links/IESR/staff_honfellows_rd.shtml
239	Literature	12	Raphanus_raphanistrum	Brassiceae	2005						UK		Pieris rapae	Pieridae	Lepidoptera	LARGEBUTTERFLY	1	1 in Dennis & Hardy data set. http://www.staffs.ac.uk/schools/sciences/geography/links/IESR/staff_honfellows_rd.shtml
240	Literature	13	Raphanus_sativus	Brassiceae	1998						UK		Pieris rapae	Pieridae	Lepidoptera	LARGEBUTTERFLY	1	1 in Dennis & Hardy data set. http://www.staffs.ac.uk/schools/sciences/geography/links/IESR/staff_honfellows_rd.shtml
241	Literature	13	Raphanus_sativus	Brassiceae	2003						UK		Pieris rapae	Pieridae	Lepidoptera	LARGEBUTTERFLY	2	1 in Dennis & Hardy data set. http://www.staffs.ac.uk/schools/sciences/geography/links/IESR/staff_honfellows_rd.shtml
242	Literature	13	Raphanus_sativus	Brassiceae	2003						UK		Pieris rapae	Pieridae	Lepidoptera	LARGEBUTTERFLY	1	1 in Dennis & Hardy data set. http://www.staffs.ac.uk/schools/sciences/geography/links/IESR/staff_honfellows_rd.shtml
243	Literature	13	Raphanus_sativus	Brassiceae	2009						UK		Pieris rapae	Pieridae	Lepidoptera	LARGEBUTTERFLY	3	1 in Dennis & Hardy data set. http://www.staffs.ac.uk/schools/sciences/geography/links/IESR/staff_honfellows_rd.shtml
272	Literature	18	Brassica_oleracea	Brassiceae							UK		Lycaena phlaeas	Lycaenidae	Lepidoptera	SMALLBUTTERFLY	1	1 in http://www.staffs.ac.uk/schools/sciences/geography/links/IESR/staff_honfellows_rd_butterflydatabase.shtml
273	Literature	18	Brassica_oleracea	Brassiceae							UK		Polyommatus icarus	Lycaenidae	Lepidoptera	SMALLBUTTERFLY	1	1 in http://www.staffs.ac.uk/schools/sciences/geography/links/IESR/staff_honfellows_rd_butterflydatabase.shtml
274	Literature	18	Brassica_oleracea	Brassiceae							UK		Aglais urticae	Nymphalidae	Lepidoptera	LARGEBUTTERFLY	1	1 in http://www.staffs.ac.uk/schools/sciences/geography/links/IESR/staff_honfellows_rd_butterflydatabase.shtml
275	Literature	18	Brassica_oleracea	Brassiceae							UK		Aglais urticae	Nymphalidae	Lepidoptera	LARGEBUTTERFLY	1	1 in http://www.staffs.ac.uk/schools/sciences/geography/links/IESR/staff_honfellows_rd_butterflydatabase.shtml
276	Literature	18	Brassica_oleracea	Brassiceae							UK		Pyronia tithonus	Nymphalidae	Lepidoptera	LARGEBUTTERFLY	1	1 in http://www.staffs.ac.uk/schools/sciences/geography/links/IESR/staff_honfellows_rd_butterflydatabase.shtml
277	Literature	18	Brassica_oleracea	Brassiceae							UK		Anthocharis cardamines	Pieridae	Lepidoptera	LARGEBUTTERFLY	1	1 in http://www.staffs.ac.uk/schools/sciences/geography/links/IESR/staff_honfellows_rd_butterflydatabase.shtml
278	Literature	18	Brassica_oleracea	Brassiceae							UK		Anthocharis cardamines	Pieridae	Lepidoptera	LARGEBUTTERFLY	1	1 in http://www.staffs.ac.uk/schools/sciences/geography/links/IESR/staff_honfellows_rd_butterflydatabase.shtml
279	Literature	18	Brassica_oleracea	Brassiceae							UK		Anthocharis cardamines	Pieridae	Lepidoptera	LARGEBUTTERFLY	1	1 in http://www.staffs.ac.uk/schools/sciences/geography/links/IESR/staff_honfellows_rd_butterflydatabase.shtml
280	Literature	18	Brassica_oleracea	Brassiceae							UK		Anthocharis cardamines	Pieridae	Lepidoptera	LARGEBUTTERFLY	1	1 in http://www.staffs.ac.uk/schools/sciences/geography/links/IESR/staff_honfellows_rd_butterflydatabase.shtml
281	Literature	18	Brassica_oleracea	Brassiceae							UK		Anthocharis cardamines	Pieridae	Lepidoptera	LARGEBUTTERFLY	1	1 in http://www.staffs.ac.uk/schools/sciences/geography/links/IESR/staff_honfellows_rd_butterflydatabase.shtml
282	Literature	18	Brassica_oleracea	Brassiceae							UK		Anthocharis cardamines	Pieridae	Lepidoptera	LARGEBUTTERFLY	1	1 in http://www.staffs.ac.uk/schools/sciences/geography/links/IESR/staff_honfellows_rd_butterflydatabase.shtml
283	Literature	18	Brassica_oleracea	Brassiceae							UK		Anthocharis cardamines	Pieridae	Lepidoptera	LARGEBUTTERFLY	1	1 in http://www.staffs.ac.uk/schools/sciences/geography/links/IESR/staff_honfellows_rd_butterflydatabase.shtml
284	Literature	18	Brassica_oleracea	Brassiceae							UK		Pieris brassicae	Pieridae	Lepidoptera	LARGEBUTTERFLY	1	1 in http://www.staffs.ac.uk/schools/sciences/geography/links/IESR/staff_honfellows_rd_butterflydatabase.shtml
285	Literature	18	Brassica_oleracea	Brassiceae							UK		Pieris brassicae	Pieridae	Lepidoptera	LARGEBUTTERFLY	1	1 in http://www.staffs.ac.uk/schools/sciences/geography/links/IESR/staff_honfellows_rd_butterflydatabase.shtml
286	Literature	18	Brassica_oleracea	Brassiceae							UK		Pieris napi	Pieridae	Lepidoptera	LARGEBUTTERFLY	1	1 in http://www.staffs.ac.uk/schools/sciences/geography/links/IESR/staff_honfellows_rd_butterflydatabase.shtml
287	Literature	18	Brassica_oleracea	Brassiceae							UK		Pieris napi	Pieridae	Lepidoptera	LARGEBUTTERFLY	1	1 in http://www.staffs.ac.uk/schools/sciences/geography/links/IESR/staff_honfellows_rd_butterflydatabase.shtml
288	Literature	18	Brassica_oleracea	Brassiceae							UK		Pieris napi	Pieridae	Lepidoptera	LARGEBUTTERFLY	1	1 in http://www.staffs.ac.uk/schools/sciences/geography/links/IESR/staff_honfellows_rd_butterflydatabase.shtml
289	Literature	18	Brassica_oleracea	Brassiceae							UK		Pieris napi	Pieridae	Lepidoptera	LARGEBUTTERFLY	1	1 in http://www.staffs.ac.uk/schools/sciences/geography/links/IESR/staff_honfellows_rd_butterflydatabase.shtml
290	Literature	18	Brassica_oleracea	Brassiceae							UK		Pieris napi	Pieridae	Lepidoptera	LARGEBUTTERFLY	1	1 in http://www.staffs.ac.uk/schools/sciences/geography/links/IESR/staff_honfellows_rd_butterflydatabase.shtml
291	Literature	18	Brassica_oleracea	Brassiceae							UK		Pieris napi	Pieridae	Lepidoptera	LARGEBUTTERFLY	1	1 in http://www.staffs.ac.uk/schools/sciences/geography/links/IESR/staff_honfellows_rd_butterflydatabase.shtml
292	Literature	18	Brassica_oleracea	Brassiceae							UK		Pieris napi	Pieridae	Lepidoptera	LARGEBUTTERFLY	1	1 in http://www.staffs.ac.uk/schools/sciences/geography/links/IESR/staff_honfellows_rd_butterflydatabase.shtml
293	Literature	18	Brassica_oleracea	Brassiceae							UK		Pieris napi	Pieridae	Lepidoptera	LARGEBUTTERFLY	1	1 in http://www.staffs.ac.uk/schools/sciences/geography/links/IESR/staff_honfellows_rd_butterflydatabase.shtml
294	Literature	18	Brassica_oleracea	Brassiceae							UK		Pieris napi	Pieridae	Lepidoptera	LARGEBUTTERFLY	1	1 in http://www.staffs.ac.uk/schools/sciences/geography/links/IESR/staff_honfellows_rd_butterflydatabase.shtml
295	Literature	18	Brassica_oleracea	Brassiceae							UK		Pieris napi	Pieridae	Lepidoptera	LARGEBUTTERFLY	1	1 in http://www.staffs.ac.uk/schools/sciences/geography/links/IESR/staff_honfellows_rd_butterflydatabase.shtml
296	Literature	18	Brassica_oleracea	Brassiceae							UK		Pieris napi	Pieridae	Lepidoptera	LARGEBUTTERFLY	1	1 in http://www.staffs.ac.uk/schools/sciences/geography/links/IESR/staff_honfellows_rd_butterflydatabase.shtml
297	Literature	18	Brassica_oleracea	Brassiceae							UK		Pieris napi	Pieridae	Lepidoptera	LARGEBUTTERFLY	1	1 in http://www.staffs.ac.uk/schools/sciences/geography/links/IESR/staff_honfellows_rd_butterflydatabase.shtml
298	Literature	18	Brassica_oleracea	Brassiceae							UK		Pieris napi	Pieridae	Lepidoptera	LARGEBUTTERFLY	1	1 in http://www.staffs.ac.uk/schools/sciences/geography/links/IESR/staff_honfellows_rd_butterflydatabase.shtml
299	Literature	18	Brassica_oleracea	Brassiceae							UK		Pieris napi	Pieridae	Lepidoptera	LARGEBUTTERFLY	1	1 in http://www.staffs.ac.uk/schools/sciences/geography/links/IESR/staff_honfellows_rd_butterflydatabase.shtml
300	Literature	18	Brassica_oleracea	Brassiceae							UK		Pieris rapae	Pieridae	Lepidoptera	LARGEBUTTERFLY	1	1 in http://www.staffs.ac.uk/schools/sciences/geography/links/IESR/staff_honfellows_rd_butterflydatabase.shtml
301	Literature	18	Brassica_oleracea	Brassiceae							UK		Pieris rapae	Pieridae	Lepidoptera	LARGEBUTTERFLY	1	1 in http://www.staffs.ac.uk/schools/sciences/geography/links/IESR/staff_honfellows_rd_butterflydatabase.shtml
302	Literature	18	Brassica_oleracea	Brassiceae							UK		Pieris rapae	Pieridae	Lepidoptera	LARGEBUTTERFLY	1	1 in http://www.staffs.ac.uk/schools/sciences/geography/links/IESR/staff_honfellows_rd_butterflydatabase.shtml
303	Literature	18	Brassica_oleracea	Brassiceae							UK		Pieris rapae	Pieridae	Lepidoptera	LARGEBUTTERFLY	1	1 in http://www.staffs.ac.uk/schools/sciences/geography/links/IESR/staff_honfellows_rd_butterflydatabase.shtml
304	Literature	18	Brassica_oleracea	Brassiceae							UK		Pieris rapae	Pieridae	Lepidoptera	LARGEBUTTERFLY	1	1 in http://www.staffs.ac.uk/schools/sciences/geography/links/IESR/staff_honfellows_rd_butterflydatabase.shtml
305	Literature	18	Brassica_oleracea	Brassiceae							UK		Pieris rapae	Pieridae	Lepidoptera	LARGEBUTTERFLY	1	1 in http://www.staffs.ac.uk/schools/sciences/geography/links/IESR/staff_honfellows_rd_butterflydatabase.shtml
306	Literature	18	Brassica_oleracea	Brassiceae							UK		Pieris rapae	Pieridae	Lepidoptera	LARGEBUTTERFLY	1	1 in http://www.staffs.ac.uk/schools/sciences/geography/links/IESR/staff_honfellows_rd_butterflydatabase.shtml
307	Literature	18	Brassica_oleracea	Brassiceae							UK		Pieris rapae	Pieridae	Lepidoptera	LARGEBUTTERFLY	1	1 in http://www.staffs.ac.uk/schools/sciences/geography/links/IESR/staff_honfellows_rd_butterflydatabase.shtml
308	Literature	18	Brassica_oleracea	Brassiceae							UK		Pieris rapae	Pieridae	Lepidoptera	LARGEBUTTERFLY	1	1 in http://www.staffs.ac.uk/schools/sciences/geography/links/IESR/staff_honfellows_rd_butterflydatabase.shtml
309	Literature	18	Brassica_oleracea	Brassiceae							UK		Pieris rapae	Pieridae	Lepidoptera	LARGEBUTTERFLY	1	1 in http://www.staffs.ac.uk/schools/sciences/geography/links/IESR/staff_honfellows_rd_butterflydatabase.shtml
310	Literature	18	Brassica_oleracea	Brassiceae							UK		Pieris rapae	Pieridae	Lepidoptera	LARGEBUTTERFLY	1	1 in http://www.staffs.ac.uk/schools/sciences/geography/links/IESR/staff_honfellows_rd_butterflydatabase.shtml
311	Literature	18	Brassica_oleracea	Brassiceae							UK		Pieris rapae	Pieridae	Lepidoptera	LARGEBUTTERFLY	1	1 in http://www.staffs.ac.uk/schools/sciences/geography/links/IESR/staff_honfellows_rd_butterflydatabase.shtml
312	Literature	18	Brassica_oleracea	Brassiceae							UK		Pieris rapae	Pieridae	Lepidoptera	LARGEBUTTERFLY	1	1 in http://www.staffs.ac.uk/schools/sciences/geography/links/IESR/staff_honfellows_rd_butterflydatabase.shtml
313	Literature	19	Brassica_rapa	Brassiceae							UK		Pieris rapae	Pieridae	Lepidoptera	LARGEBUTTERFLY	1	1 in http://www.staffs.ac.uk/schools/sciences/geography/links/IESR/staff_honfellows_rd_butterflydatabase.shtml
314	Literature	19	Brassica_rapa	Brassiceae							UK		Pieris rapae	Pieridae	Lepidoptera	LARGEBUTTERFLY	1	1 in http://www.staffs.ac.uk/schools/sciences/geography/links/IESR/staff_honfellows_rd_butterflydatabase.shtml
315	Literature	19	Brassica_rapa	Brassiceae							UK		Pieris rapae	Pieridae	Lepidoptera	LARGEBUTTERFLY	1	1 in http://www.staffs.ac.uk/schools/sciences/geography/links/IESR/staff_honfellows_rd_butterflydatabase.shtml
447	Literature	26	Raphanus_raphanistrum	Brassiceae							UK		Pieris brassicae	Pieridae	Lepidoptera	LARGEBUTTERFLY	1	1 in http://www.staffs.ac.uk/schools/sciences/geography/links/IESR/staff_honfellows_rd_butterflydatabase.shtml
448	Literature	26	Raphanus_raphanistrum	Brassiceae							UK		Pieris napi	Pieridae	Lepidoptera	LARGEBUTTERFLY	1	1 in http://www.staffs.ac.uk/schools/sciences/geography/links/IESR/staff_honfellows_rd_butterflydatabase.shtml
449	Literature	26	Raphanus_raphanistrum	Brassiceae							UK		Pieris rapae	Pieridae	Lepidoptera	LARGEBUTTERFLY	1	1 in http://www.staffs.ac.uk/schools/sciences/geography/links/IESR/staff_honfellows_rd_butterflydatabase.shtml
450	Literature	26	Raphanus_raphanistrum	Brassiceae							UK		Pieris rapae	Pieridae	Lepidoptera	LARGEBUTTERFLY	1	1 in http://www.staffs.ac.uk/schools/sciences/geography/links/IESR/staff_honfellows_rd_butterflydatabase.shtml
451	Literature	26	Raphanus_raphanistrum	Brassiceae							UK		Pieris rapae	Pieridae	Lepidoptera	LARGEBUTTERFLY	1	1 in http://www.staffs.ac.uk/schools/sciences/geography/links/IESR/staff_honfellows_rd_butterflydatabase.shtml
452	Literature	26	Raphanus_raphanistrum	Brassiceae							UK		Pieris rapae	Pieridae	Lepidoptera	LARGEBUTTERFLY	1	1 in http://www.staffs.ac.uk/schools/sciences/geography/links/IESR/staff_honfellows_rd_butterflydatabase.shtml
453	Literature	27	Raphanus_sativus	Brassiceae							UK		Pieris rapae	Pieridae	Lepidoptera	LARGEBUTTERFLY	1	1 in http://www.staffs.ac.uk/schools/sciences/geography/links/IESR/staff_honfellows_rd_butterflydatabase.shtml
454	Literature	27	Raphanus_sativus	Brassiceae							UK		Pieris rapae	Pieridae	Lepidoptera	LARGEBUTTERFLY	1	1 in http://www.staffs.ac.uk/schools/sciences/geography/links/IESR/staff_honfellows_rd_butterflydatabase.shtml
455	Literature	27	Raphanus_sativus	Brassiceae							UK		Pieris rapae	Pieridae	Lepidoptera	LARGEBUTTERFLY	1	1 in http://www.staffs.ac.uk/schools/sciences/geography/links/IESR/staff_honfellows_rd_butterflydatabase.shtml
456	Literature	27	Raphanus_sativus	Brassiceae							UK		Pieris rapae	Pieridae	Lepidoptera	LARGEBUTTERFLY	1	1 in http://www.staffs.ac.uk/schools/sciences/geography/links/IESR/staff_honfellows_rd_butterflydatabase.shtml
470	Literature	33	Brassica_oleracea	Brassiceae	1995						UK		Pieris brassicae	Pieridae	Lepidoptera	LARGEBUTTERFLY	1	116 in Dennis & Hardy data set. http://www.staffs.ac.uk/schools/sciences/geography/links/IESR/staff_honfellows_rd.shtml
471	Literature	33	Brassica_oleracea	Brassiceae							UK		Pieris brassicae	Pieridae	Lepidoptera	LARGEBUTTERFLY	1	116 in http://www.staffs.ac.uk/schools/sciences/geography/links/IESR/staff_honfellows_rd_butterflydatabase.shtml
472	Literature	34	Brassica_napus	Brassiceae	1995						UK		Callophrys rubi	Lycaenidae	Lepidoptera	SMALLBUTTERFLY	1	117 in Dennis & Hardy data set. http://www.staffs.ac.uk/schools/sciences/geography/links/IESR/staff_honfellows_rd.shtml
473	Literature	34	Brassica_napus	Brassiceae	1995						UK		Anthocharis cardamines	Pieridae	Lepidoptera	LARGEBUTTERFLY	1	117 in Dennis & Hardy data set. http://www.staffs.ac.uk/schools/sciences/geography/links/IESR/staff_honfellows_rd.shtml
483	Literature	38	Brassica_rapa	Brassiceae	2004						UK		Plebeius argus	Lycaenidae	Lepidoptera	SMALLBUTTERFLY	23	122 in Dennis & Hardy data set. http://www.staffs.ac.uk/schools/sciences/geography/links/IESR/staff_honfellows_rd.shtml
487	Literature	40	Brassica_rapa	Brassiceae							UK		Pararge aegeria	Nymphalidae	Lepidoptera	LARGEBUTTERFLY	1	122 in http://www.staffs.ac.uk/schools/sciences/geography/links/IESR/staff_honfellows_rd_butterflydatabase.shtml
491	Literature	43	Raphanus_sativus	Brassiceae	2000						UK		Pieris rapae	Pieridae	Lepidoptera	LARGEBUTTERFLY	1	127 in Dennis & Hardy data set. http://www.staffs.ac.uk/schools/sciences/geography/links/IESR/staff_honfellows_rd.shtml
492	Literature	43	Raphanus_sativus	Brassiceae							UK		Pieris rapae	Pieridae	Lepidoptera	LARGEBUTTERFLY	1	127 in http://www.staffs.ac.uk/schools/sciences/geography/links/IESR/staff_honfellows_rd_butterflydatabase.shtml
597	Literature	59	Cakile_maritima	Brassiceae	2005						UK		Papilio machaon	Papilionidae	Lepidoptera	LARGEBUTTERFLY	1	164 in Dennis & Hardy data set. http://www.staffs.ac.uk/schools/sciences/geography/links/IESR/staff_honfellows_rd.shtml
598	Literature	59	Cakile_maritima	Brassiceae							UK		Papilio machaon	Papilionidae	Lepidoptera	LARGEBUTTERFLY	1	164 in http://www.staffs.ac.uk/schools/sciences/geography/links/IESR/staff_honfellows_rd_butterflydatabase.shtml
615	Literature	63	Brassica_napus	Brassiceae	2005						UK		Pieris rapae	Pieridae	Lepidoptera	LARGEBUTTERFLY	5	2 in Dennis & Hardy data set. http://www.staffs.ac.uk/schools/sciences/geography/links/IESR/staff_honfellows_rd.shtml
1769	Literature	215	Brassica_napus	Brassiceae							UK		Pieris rapae	Pieridae	Lepidoptera	LARGEBUTTERFLY	1	2 in http://www.staffs.ac.uk/schools/sciences/geography/links/IESR/staff_honfellows_rd_butterflydatabase.shtml
6335	Literature	563	Cakile_maritima	Brassiceae	2006						UK		Hipparchia semele	Satyridae	Lepidoptera	LARGEMOTH	1	214 in Dennis & Hardy data set. http://www.staffs.ac.uk/schools/sciences/geography/links/IESR/staff_honfellows_rd.shtml
6336	Literature	563	Cakile_maritima	Brassiceae							UK		Hipparchia semele	Satyridae	Lepidoptera	LARGEMOTH	1	214 in http://www.staffs.ac.uk/schools/sciences/geography/links/IESR/staff_honfellows_rd_butterflydatabase.shtml
6337	Literature	564	Sinapis_alba	Brassiceae	1939						UK		Papilio machaon	Papilionidae	Lepidoptera	LARGEBUTTERFLY	1	36 in Dennis & Hardy data set. http://www.staffs.ac.uk/schools/sciences/geography/links/IESR/staff_honfellows_rd.shtml
6338	Literature	564	Sinapis_alba	Brassiceae							UK		Satyrium w-album	Nymphalidae	Lepidoptera	LARGEBUTTERFLY	1	36 in http://www.staffs.ac.uk/schools/sciences/geography/links/IESR/staff_honfellows_rd_butterflydatabase.shtml
2593	Literature	310	Brassica_oleracea_botrytis	Brassiceae	1994						UK		Aglais urticae	Nymphalidae	Lepidoptera	LARGEBUTTERFLY	1	97.1 in Dennis & Hardy data set. http://www.staffs.ac.uk/schools/sciences/geography/links/IESR/staff_honfellows_rd.shtml
2594	Literature	310	Brassica_oleracea_botrytis	Brassiceae	1994						UK		Polygonia c-album	Nymphalidae	Lepidoptera	LARGEBUTTERFLY	1	97.1 in Dennis & Hardy data set. http://www.staffs.ac.uk/schools/sciences/geography/links/IESR/staff_honfellows_rd.shtml
2595	Literature	310	Brassica_oleracea_botrytis	Brassiceae	1994						UK		Pieris brassicae	Pieridae	Lepidoptera	LARGEBUTTERFLY	1	97.1 in Dennis & Hardy data set. http://www.staffs.ac.uk/schools/sciences/geography/links/IESR/staff_honfellows_rd.shtml
2596	Literature	310	Brassica_oleracea_botrytis	Brassiceae	1994						UK		Pieris rapae	Pieridae	Lepidoptera	LARGEBUTTERFLY	1	97.1 in Dennis & Hardy data set. http://www.staffs.ac.uk/schools/sciences/geography/links/IESR/staff_honfellows_rd.shtml
6465	Literature	569	Diplotaxis_sp.	Brassiceae	1994						UK		Pieris napi	Pieridae	Lepidoptera	LARGEBUTTERFLY	1	97.1 in Dennis & Hardy data set. http://www.staffs.ac.uk/schools/sciences/geography/links/IESR/staff_honfellows_rd.shtml
6504	Literature	576	Raphanus_sativus	Brassiceae	1994						UK		Vanessa atalanta	Nymphalidae	Lepidoptera	LARGEBUTTERFLY	1	97.1 in Dennis & Hardy data set. http://www.staffs.ac.uk/schools/sciences/geography/links/IESR/staff_honfellows_rd.shtml
6505	Literature	576	Raphanus_sativus	Brassiceae	1994						UK		Pieris brassicae	Pieridae	Lepidoptera	LARGEBUTTERFLY	1	97.1 in Dennis & Hardy data set. http://www.staffs.ac.uk/schools/sciences/geography/links/IESR/staff_honfellows_rd.shtml
6506	Literature	576	Raphanus_sativus	Brassiceae	1994						UK		Pieris rapae	Pieridae	Lepidoptera	LARGEBUTTERFLY	1	97.1 in Dennis & Hardy data set. http://www.staffs.ac.uk/schools/sciences/geography/links/IESR/staff_honfellows_rd.shtml
6510	Literature	577	Sinapis_arvensis	Brassiceae	1994						UK		Celastrina argiolus	Lycaenidae	Lepidoptera	SMALLBUTTERFLY	1	97.1 in Dennis & Hardy data set. http://www.staffs.ac.uk/schools/sciences/geography/links/IESR/staff_honfellows_rd.shtml
6511	Literature	577	Sinapis_arvensis	Brassiceae	1994						UK		Pyronia tithonus	Nymphalidae	Lepidoptera	LARGEBUTTERFLY	1	97.1 in Dennis & Hardy data set. http://www.staffs.ac.uk/schools/sciences/geography/links/IESR/staff_honfellows_rd.shtml
2597	Literature	310	Brassica_oleracea_botrytis	Brassiceae							UK		Aglais urticae	Nymphalidae	Lepidoptera	LARGEBUTTERFLY	1	97.1 in http://www.staffs.ac.uk/schools/sciences/geography/links/IESR/staff_honfellows_rd_butterflydatabase.shtml
2598	Literature	310	Brassica_oleracea_botrytis	Brassiceae							UK		Polygonia c-album	Nymphalidae	Lepidoptera	LARGEBUTTERFLY	1	97.1 in http://www.staffs.ac.uk/schools/sciences/geography/links/IESR/staff_honfellows_rd_butterflydatabase.shtml
2599	Literature	310	Brassica_oleracea_botrytis	Brassiceae							UK		Pieris brassicae	Pieridae	Lepidoptera	LARGEBUTTERFLY	1	97.1 in http://www.staffs.ac.uk/schools/sciences/geography/links/IESR/staff_honfellows_rd_butterflydatabase.shtml
2600	Literature	310	Brassica_oleracea_botrytis	Brassiceae							UK		Pieris rapae	Pieridae	Lepidoptera	LARGEBUTTERFLY	1	97.1 in http://www.staffs.ac.uk/schools/sciences/geography/links/IESR/staff_honfellows_rd_butterflydatabase.shtml
6514	Literature	578	Diplotaxis_muralis	Brassiceae							UK		Pieris napi	Pieridae	Lepidoptera	LARGEBUTTERFLY	1	97.1 in http://www.staffs.ac.uk/schools/sciences/geography/links/IESR/staff_honfellows_rd_butterflydatabase.shtml
6507	Literature	576	Raphanus_sativus	Brassiceae							UK		Vanessa atalanta	Nymphalidae	Lepidoptera	LARGEBUTTERFLY	1	97.1 in http://www.staffs.ac.uk/schools/sciences/geography/links/IESR/staff_honfellows_rd_butterflydatabase.shtml
6508	Literature	576	Raphanus_sativus	Brassiceae							UK		Pieris brassicae	Pieridae	Lepidoptera	LARGEBUTTERFLY	1	97.1 in http://www.staffs.ac.uk/schools/sciences/geography/links/IESR/staff_honfellows_rd_butterflydatabase.shtml
6509	Literature	576	Raphanus_sativus	Brassiceae							UK		Pieris rapae	Pieridae	Lepidoptera	LARGEBUTTERFLY	1	97.1 in http://www.staffs.ac.uk/schools/sciences/geography/links/IESR/staff_honfellows_rd_butterflydatabase.shtml
6512	Literature	577	Sinapis_arvensis	Brassiceae							UK		Celastrina argiolus	Lycaenidae	Lepidoptera	SMALLBUTTERFLY	1	97.1 in http://www.staffs.ac.uk/schools/sciences/geography/links/IESR/staff_honfellows_rd_butterflydatabase.shtml
6513	Literature	577	Sinapis_arvensis	Brassiceae							UK		Pyronia tithonus	Nymphalidae	Lepidoptera	LARGEBUTTERFLY	1	97.1 in http://www.staffs.ac.uk/schools/sciences/geography/links/IESR/staff_honfellows_rd_butterflydatabase.shtml
1770	Literature	216	Brassica_napus	Brassiceae	2012					Assiut	Egypt		Andrena spp.	Andrenidae	Hymenoptera	STLB	1	Abdel-Rahman & Rateb 2014. Impact of insect pollinators especially honeybees on the productivity of oilseed rape with special reference to potential honey yield_Brassica napus
1771	Literature	216	Brassica_napus	Brassiceae	2012					Assiut	Egypt		Apis mellifera	Apidae	Hymenoptera	HONEYBEE	84.1	Abdel-Rahman & Rateb 2014. Impact of insect pollinators especially honeybees on the productivity of oilseed rape with special reference to potential honey yield_Brassica napus
1772	Literature	216	Brassica_napus	Brassiceae	2012					Assiut	Egypt		Xylocopa aestuans	Apidae	Hymenoptera	LTXLB	5.5	Abdel-Rahman & Rateb 2014. Impact of insect pollinators especially honeybees on the productivity of oilseed rape with special reference to potential honey yield_Brassica napus
1773	Literature	216	Brassica_napus	Brassiceae	2012					Assiut	Egypt		Musca domestica	Muscidae	Diptera	SMALLFLY	2.2	Abdel-Rahman & Rateb 2014. Impact of insect pollinators especially honeybees on the productivity of oilseed rape with special reference to potential honey yield_Brassica napus
1774	Literature	216	Brassica_napus	Brassiceae	2012					Assiut	Egypt		Tropinota squalida	Scarabaeidae	Coleoptera	LARGEBEETLE	2	Abdel-Rahman & Rateb 2014. Impact of insect pollinators especially honeybees on the productivity of oilseed rape with special reference to potential honey yield_Brassica napus
1775	Literature	216	Brassica_napus	Brassiceae	2012					Assiut	Egypt		Eupeodes corollae	Syrphidae	Diptera	SMALLHOVERFLY	2.04	Abdel-Rahman & Rateb 2014. Impact of insect pollinators especially honeybees on the productivity of oilseed rape with special reference to potential honey yield_Brassica napus
1776	Literature	216	Brassica_napus	Brassiceae	2012					Assiut	Egypt		Tabanus sulcifrons	Tabanidae	Diptera	SMALLBEEFLY	3.1	Abdel-Rahman & Rateb 2014. Impact of insect pollinators especially honeybees on the productivity of oilseed rape with special reference to potential honey yield_Brassica napus
1777	Literature	217	Brassica_napus	Brassiceae	1995					Iowa	USA		Osmia cornifrons	Megachilidae	Hymenoptera	STMB	1	Abel CA, Wilson RL. 1998. The use of diverse plant species for increasing Osmia cornifrons (Hymenoptera: Megachilidae) in field cages. Journal of the Kansas Entomological Society 71: 23–28.
2710	Literature	318	Brassica_rapa	Brassiceae	1995					Iowa (US)	USA		Osmia cornifrons	Megachilidae	Hymenoptera	STMB	1	Abel CA, Wilson RL. 1998. The use of diverse plant species for increasing Osmia cornifrons (Hymenoptera: Megachilidae) in field cages. Journal of the Kansas Entomological Society 71: 23–28.
6515	Literature	579	Sinapis_alba	Brassiceae	1995					Iowa	USA		Osmia cornifrons	Megachilidae	Hymenoptera	STMB	1	Abel CA, Wilson RL. 1998. The use of diverse plant species for increasing Osmia cornifrons (Hymenoptera: Megachilidae) in field cages. Journal of the Kansas Entomological Society 71: 23–28.
6517	Literature	581	Carrichtera_annua	Brassiceae						Canary Islands	Spain		Euchloe belemia hesperidum	Pieridae	Lepidoptera	LARGEBUTTERFLY	1	Acosta Fernandez 2007
6518	Literature	582	Hirschfeldia_incana	Brassiceae						Canary Islands	Spain		Euchloe belemia	Pieridae	Lepidoptera	LARGEBUTTERFLY	1	Acosta-Fernandez 2010
1778	Literature	218	Brassica_napus	Brassiceae	2009-2010					Virginia	USA		Andrena barbara	Andrenidae	Hymenoptera	STLB	3	Adamson NL 2011. An assesment of non-apis bees as fruit and vegetable crop pollinators in Southwest Virgina. Ph. Diss.
1779	Literature	218	Brassica_napus	Brassiceae	2009-2010					Virginia	USA		Andrena carlini	Andrenidae	Hymenoptera	STLB	2	Adamson NL 2011. An assesment of non-apis bees as fruit and vegetable crop pollinators in Southwest Virgina. Ph. Diss.
1780	Literature	218	Brassica_napus	Brassiceae	2009-2010					Virginia	USA		Andrena crataegi	Andrenidae	Hymenoptera	STLB	10	Adamson NL 2011. An assesment of non-apis bees as fruit and vegetable crop pollinators in Southwest Virgina. Ph. Diss.
1781	Literature	218	Brassica_napus	Brassiceae	2009-2010					Virginia	USA		Andrena dunningi	Andrenidae	Hymenoptera	STLB	1	Adamson NL 2011. An assesment of non-apis bees as fruit and vegetable crop pollinators in Southwest Virgina. Ph. Diss.
1782	Literature	218	Brassica_napus	Brassiceae	2009-2010					Virginia	USA		Andrena fenningeri	Andrenidae	Hymenoptera	STLB	3	Adamson NL 2011. An assesment of non-apis bees as fruit and vegetable crop pollinators in Southwest Virgina. Ph. Diss.
1783	Literature	218	Brassica_napus	Brassiceae	2009-2010					Virginia	USA		Andrena forbesii	Andrenidae	Hymenoptera	STLB	3	Adamson NL 2011. An assesment of non-apis bees as fruit and vegetable crop pollinators in Southwest Virgina. Ph. Diss.
1784	Literature	218	Brassica_napus	Brassiceae	2009-2010					Virginia	USA		Andrena nasonii	Andrenidae	Hymenoptera	STSB	2	Adamson NL 2011. An assesment of non-apis bees as fruit and vegetable crop pollinators in Southwest Virgina. Ph. Diss.
1785	Literature	218	Brassica_napus	Brassiceae	2009-2010					Virginia	USA		Andrena perplexa	Andrenidae	Hymenoptera	STLB	1	Adamson NL 2011. An assesment of non-apis bees as fruit and vegetable crop pollinators in Southwest Virgina. Ph. Diss.
1786	Literature	218	Brassica_napus	Brassiceae	2009-2010					Virginia	USA		Andrena tridens	Andrenidae	Hymenoptera	STLB	1	Adamson NL 2011. An assesment of non-apis bees as fruit and vegetable crop pollinators in Southwest Virgina. Ph. Diss.
1787	Literature	218	Brassica_napus	Brassiceae	2009-2010					Virginia	USA		Andrena wilkella	Andrenidae	Hymenoptera	STLB	1	Adamson NL 2011. An assesment of non-apis bees as fruit and vegetable crop pollinators in Southwest Virgina. Ph. Diss.
1788	Literature	218	Brassica_napus	Brassiceae	2009-2010					Virginia	USA		Anthophora sp.	Anthophoridae	Hymenoptera	LTLB	1	Adamson NL 2011. An assesment of non-apis bees as fruit and vegetable crop pollinators in Southwest Virgina. Ph. Diss.
1789	Literature	218	Brassica_napus	Brassiceae	2009-2010					Virginia	USA		Habropoda sp.	Anthophoridae	Hymenoptera	LTLB	1	Adamson NL 2011. An assesment of non-apis bees as fruit and vegetable crop pollinators in Southwest Virgina. Ph. Diss.
1790	Literature	218	Brassica_napus	Brassiceae	2009-2010					Virginia	USA		Apis mellifera	Apidae	Hymenoptera	HONEYBEE	5	Adamson NL 2011. An assesment of non-apis bees as fruit and vegetable crop pollinators in Southwest Virgina. Ph. Diss.
1791	Literature	218	Brassica_napus	Brassiceae	2009-2010					Virginia	USA		Xylocopa virginica	Apidae	Hymenoptera	LTXLB	1	Adamson NL 2011. An assesment of non-apis bees as fruit and vegetable crop pollinators in Southwest Virgina. Ph. Diss.
1792	Literature	218	Brassica_napus	Brassiceae	2009-2010					Virginia	USA		Agapostemon sp.	Halictidae	Hymenoptera	STLB	1	Adamson NL 2011. An assesment of non-apis bees as fruit and vegetable crop pollinators in Southwest Virgina. Ph. Diss.
1793	Literature	218	Brassica_napus	Brassiceae	2009-2010					Virginia	USA		Augochlora pura	Halictidae	Hymenoptera	STLB	1	Adamson NL 2011. An assesment of non-apis bees as fruit and vegetable crop pollinators in Southwest Virgina. Ph. Diss.
1794	Literature	218	Brassica_napus	Brassiceae	2009-2010					Virginia	USA		Augochlorella aurata	Halictidae	Hymenoptera	STMB	1	Adamson NL 2011. An assesment of non-apis bees as fruit and vegetable crop pollinators in Southwest Virgina. Ph. Diss.
1795	Literature	218	Brassica_napus	Brassiceae	2009-2010					Virginia	USA		Osmia bucephala	Megachilidae	Hymenoptera	STMB	1	Adamson NL 2011. An assesment of non-apis bees as fruit and vegetable crop pollinators in Southwest Virgina. Ph. Diss.
1796	Literature	218	Brassica_napus	Brassiceae	2009-2010					Virginia	USA		Osmia cornifrons	Megachilidae	Hymenoptera	STMB	1	Adamson NL 2011. An assesment of non-apis bees as fruit and vegetable crop pollinators in Southwest Virgina. Ph. Diss.
1797	Literature	218	Brassica_napus	Brassiceae	2009-2010					Virginia	USA		Osmia lignaria	Megachilidae	Hymenoptera	STMB	1	Adamson NL 2011. An assesment of non-apis bees as fruit and vegetable crop pollinators in Southwest Virgina. Ph. Diss.
1798	Literature	218	Brassica_napus	Brassiceae	2009-2010					Virginia	USA		Osmia taurus	Megachilidae	Hymenoptera	STMB	1	Adamson NL 2011. An assesment of non-apis bees as fruit and vegetable crop pollinators in Southwest Virgina. Ph. Diss.
2466	Literature	289	Brassica_oleracea	Brassiceae	2009-2010					Virginia	USA		Andrena barbara	Andrenidae	Hymenoptera	STLB	3	Adamson NL 2011. An assesment of non-apis bees as fruit and vegetable crop pollinators in Southwest Virgina. Ph. Diss.
2467	Literature	289	Brassica_oleracea	Brassiceae	2009-2010					Virginia	USA		Andrena carlini	Andrenidae	Hymenoptera	STLB	2	Adamson NL 2011. An assesment of non-apis bees as fruit and vegetable crop pollinators in Southwest Virgina. Ph. Diss.
2468	Literature	289	Brassica_oleracea	Brassiceae	2009-2010					Virginia	USA		Andrena crataegi	Andrenidae	Hymenoptera	STLB	10	Adamson NL 2011. An assesment of non-apis bees as fruit and vegetable crop pollinators in Southwest Virgina. Ph. Diss.
2469	Literature	289	Brassica_oleracea	Brassiceae	2009-2010					Virginia	USA		Andrena dunningi	Andrenidae	Hymenoptera	STLB	1	Adamson NL 2011. An assesment of non-apis bees as fruit and vegetable crop pollinators in Southwest Virgina. Ph. Diss.
2470	Literature	289	Brassica_oleracea	Brassiceae	2009-2010					Virginia	USA		Andrena fenningeri	Andrenidae	Hymenoptera	STLB	3	Adamson NL 2011. An assesment of non-apis bees as fruit and vegetable crop pollinators in Southwest Virgina. Ph. Diss.
2471	Literature	289	Brassica_oleracea	Brassiceae	2009-2010					Virginia	USA		Andrena forbesii	Andrenidae	Hymenoptera	STLB	3	Adamson NL 2011. An assesment of non-apis bees as fruit and vegetable crop pollinators in Southwest Virgina. Ph. Diss.
2472	Literature	289	Brassica_oleracea	Brassiceae	2009-2010					Virginia	USA		Andrena nasonii	Andrenidae	Hymenoptera	STSB	2	Adamson NL 2011. An assesment of non-apis bees as fruit and vegetable crop pollinators in Southwest Virgina. Ph. Diss.
2473	Literature	289	Brassica_oleracea	Brassiceae	2009-2010					Virginia	USA		Andrena perplexa	Andrenidae	Hymenoptera	STLB	1	Adamson NL 2011. An assesment of non-apis bees as fruit and vegetable crop pollinators in Southwest Virgina. Ph. Diss.
2474	Literature	289	Brassica_oleracea	Brassiceae	2009-2010					Virginia	USA		Andrena tridens	Andrenidae	Hymenoptera	STLB	1	Adamson NL 2011. An assesment of non-apis bees as fruit and vegetable crop pollinators in Southwest Virgina. Ph. Diss.
2475	Literature	289	Brassica_oleracea	Brassiceae	2009-2010					Virginia	USA		Andrena wilkella	Andrenidae	Hymenoptera	STLB	1	Adamson NL 2011. An assesment of non-apis bees as fruit and vegetable crop pollinators in Southwest Virgina. Ph. Diss.
2476	Literature	289	Brassica_oleracea	Brassiceae	2009-2010					Virginia	USA		Anthophora sp.	Anthophoridae	Hymenoptera	LTLB	1	Adamson NL 2011. An assesment of non-apis bees as fruit and vegetable crop pollinators in Southwest Virgina. Ph. Diss.
2477	Literature	289	Brassica_oleracea	Brassiceae	2009-2010					Virginia	USA		Habropoda sp.	Anthophoridae	Hymenoptera	LTLB	1	Adamson NL 2011. An assesment of non-apis bees as fruit and vegetable crop pollinators in Southwest Virgina. Ph. Diss.
2478	Literature	289	Brassica_oleracea	Brassiceae	2009-2010					Virginia	USA		Apis mellifera	Apidae	Hymenoptera	HONEYBEE	5	Adamson NL 2011. An assesment of non-apis bees as fruit and vegetable crop pollinators in Southwest Virgina. Ph. Diss.
2479	Literature	289	Brassica_oleracea	Brassiceae	2009-2010					Virginia	USA		Xylocopa virginica	Apidae	Hymenoptera	LTXLB	1	Adamson NL 2011. An assesment of non-apis bees as fruit and vegetable crop pollinators in Southwest Virgina. Ph. Diss.
2480	Literature	289	Brassica_oleracea	Brassiceae	2009-2010					Virginia	USA		Agapostemon sp.	Halictidae	Hymenoptera	STLB	1	Adamson NL 2011. An assesment of non-apis bees as fruit and vegetable crop pollinators in Southwest Virgina. Ph. Diss.
2481	Literature	289	Brassica_oleracea	Brassiceae	2009-2010					Virginia	USA		Augochlora pura	Halictidae	Hymenoptera	STLB	1	Adamson NL 2011. An assesment of non-apis bees as fruit and vegetable crop pollinators in Southwest Virgina. Ph. Diss.
2482	Literature	289	Brassica_oleracea	Brassiceae	2009-2010					Virginia	USA		Augochlorella aurata	Halictidae	Hymenoptera	STMB	1	Adamson NL 2011. An assesment of non-apis bees as fruit and vegetable crop pollinators in Southwest Virgina. Ph. Diss.
2483	Literature	289	Brassica_oleracea	Brassiceae	2009-2010					Virginia	USA		Osmia bucephala	Megachilidae	Hymenoptera	STMB	1	Adamson NL 2011. An assesment of non-apis bees as fruit and vegetable crop pollinators in Southwest Virgina. Ph. Diss.
2484	Literature	289	Brassica_oleracea	Brassiceae	2009-2010					Virginia	USA		Osmia cornifrons	Megachilidae	Hymenoptera	STMB	1	Adamson NL 2011. An assesment of non-apis bees as fruit and vegetable crop pollinators in Southwest Virgina. Ph. Diss.
2485	Literature	289	Brassica_oleracea	Brassiceae	2009-2010					Virginia	USA		Osmia lignaria	Megachilidae	Hymenoptera	STMB	1	Adamson NL 2011. An assesment of non-apis bees as fruit and vegetable crop pollinators in Southwest Virgina. Ph. Diss.
2486	Literature	289	Brassica_oleracea	Brassiceae	2009-2010					Virginia	USA		Osmia taurus	Megachilidae	Hymenoptera	STMB	1	Adamson NL 2011. An assesment of non-apis bees as fruit and vegetable crop pollinators in Southwest Virgina. Ph. Diss.
2211	Literature	258	Brassica_napus_oleifera	Brassiceae	1990					Jaboticabal	Brazil		Apis mellifera	Apidae	Hymenoptera	HONEYBEE	80.6	Adegas et al. 1992. Entomophilous pollination in rape (Brassica napus L. var. oleifera) in Brazil
2212	Literature	258	Brassica_napus_oleifera	Brassiceae	1992					Jaboticabal	Brazil		Trigona spinipes	Apidae	Hymenoptera	LTLB	13	Adegas JEB, RH Nogueira Couto 1992. Entomophilous pollination in rape (Brassica napus L var oleifera) in Brazil. Apidologie 23: 202-209.
2213	Literature	258	Brassica_napus_oleifera	Brassiceae	1989					Jaboticabal	Brazil		Dialictus phaedrus	Halictidae	Hymenoptera	STMB	7	Adegas JEB, RH Nogueira Couto 1992. Entomophilous pollination in rape (Brassica napus L var oleifera) in Brazil. Apidologie 23: 202-209.
2214	Literature	258	Brassica_napus_oleifera	Brassiceae	1988					Jaboticabal	Brazil		Dialictus sp.	Halictidae	Hymenoptera	STMB	81	Adegas JEB, RH Nogueira Couto 1992. Entomophilous pollination in rape (Brassica napus L var oleifera) in Brazil. Apidologie 23: 202-209.
2215	Literature	258	Brassica_napus_oleifera	Brassiceae	1991					Jaboticabal	Brazil		Thectochlora alaris	Halictidae	Hymenoptera	STSB	1	Adegas JEB, RH Nogueira Couto 1992. Entomophilous pollination in rape (Brassica napus L var oleifera) in Brazil. Apidologie 23: 202-209.
2216	Literature	258	Brassica_napus_oleifera	Brassiceae	1990					Jaboticabal	Brazil		Megachile sp.	Megachilidae	Hymenoptera	LTLB	1	Adegas JEB, RH Nogueira Couto 1992. Entomophilous pollination in rape (Brassica napus L var oleifera) in Brazil. Apidologie 23: 202-209.
3763	Literature	428	Eruca_vesicaria	Brassiceae	2013					Madrid	Spain		Bombylius cruciatus	Bombyliidae	Diptera	LARGEBEEFLY	25	Adrián Escudero, pers comm.
3764	Literature	428	Eruca_vesicaria	Brassiceae	2013					Madrid	Spain		Mylabris quadripunctata	Meloidae	Coleoptera	LARGEBEETLE	1	Adrián Escudero, pers comm.
3765	Literature	428	Eruca_vesicaria	Brassiceae	2013					Madrid	Spain		Nomioides minutissimus	Halictidae	Hymenoptera	STSB	2	Adrián Escudero, pers comm.
3766	Literature	428	Eruca_vesicaria	Brassiceae	2013					Madrid	Spain		Pontia daplidice	Pieridae	Lepidoptera	LARGEBUTTERFLY	1	Adrián Escudero, pers comm.
3767	Literature	428	Eruca_vesicaria	Brassiceae	2013					Madrid	Spain		Thymelicus sp	Hesperiidae	Lepidoptera	SMALLBUTTERFLY	1	Adrián Escudero, pers comm.
3768	Literature	428	Eruca_vesicaria	Brassiceae	2013					Madrid	Spain		Thymelicus sylvestris	Hesperiidae	Lepidoptera	SMALLBUTTERFLY	1	Adrián Escudero, pers comm.
3769	Literature	428	Eruca_vesicaria	Brassiceae	2013					Madrid	Spain		Tropinota hirta	Scarabaeidae	Coleoptera	LARGEBEETLE	16	Adrián Escudero, pers comm.
3858	Literature	432	Eruca_vesicaria	Brassiceae	2014					Madrid	Spain		Andrena pilipes	Andrenidae	Hymenoptera	STLB	3	Adrián Escudero, pers comm.
3859	Literature	432	Eruca_vesicaria	Brassiceae	2014					Madrid	Spain		Andrena sp	Andrenidae	Hymenoptera	STSB	3	Adrián Escudero, pers comm.
3860	Literature	432	Eruca_vesicaria	Brassiceae	2014					Madrid	Spain		Anthophora atroalba	Anthophoridae	Hymenoptera	LTLB	10	Adrián Escudero, pers comm.
3861	Literature	432	Eruca_vesicaria	Brassiceae	2014					Madrid	Spain		Attagenus trifasciatus	Dermestidae	Coleoptera	SMALLDIVINGBEETLE	2	Adrián Escudero, pers comm.
3862	Literature	432	Eruca_vesicaria	Brassiceae	2014					Madrid	Spain		Bombylius cruciatus	Bombyliidae	Diptera	LARGEBEEFLY	1	Adrián Escudero, pers comm.
3863	Literature	432	Eruca_vesicaria	Brassiceae	2014					Madrid	Spain		Bombylius major	Bombyliidae	Diptera	LARGEBEEFLY	6	Adrián Escudero, pers comm.
3864	Literature	432	Eruca_vesicaria	Brassiceae	2014					Madrid	Spain		Bombylius sp	Bombyliidae	Diptera	LARGEBEEFLY	9	Adrián Escudero, pers comm.
3865	Literature	432	Eruca_vesicaria	Brassiceae	2014					Madrid	Spain		Certallum ebulinum	Cerambycidae	Coleoptera	SMALLBEETLE	1	Adrián Escudero, pers comm.
3866	Literature	432	Eruca_vesicaria	Brassiceae	2014					Madrid	Spain		Colias croceus	Pieridae	Lepidoptera	LARGEBUTTERFLY	1	Adrián Escudero, pers comm.
3867	Literature	432	Eruca_vesicaria	Brassiceae	2014					Madrid	Spain		Colletidae	Colletidae	Hymenoptera	STMB	1	Adrián Escudero, pers comm.
3868	Literature	432	Eruca_vesicaria	Brassiceae	2014					Madrid	Spain		Eristalis tenax	Syrphidae	Diptera	LARGEHOVERFLY	1	Adrián Escudero, pers comm.
3869	Literature	432	Eruca_vesicaria	Brassiceae	2014					Madrid	Spain		Heliotaurus ruficollis	Alleculidae	Coleoptera	LARGEBEETLE	50	Adrián Escudero, pers comm.
3870	Literature	432	Eruca_vesicaria	Brassiceae	2014					Madrid	Spain		Lasioglossum pauxillum	Halictidae	Hymenoptera	STSB	3	Adrián Escudero, pers comm.
3871	Literature	432	Eruca_vesicaria	Brassiceae	2014					Madrid	Spain		Lasioglossum sp	Halictidae	Hymenoptera	STSB	2	Adrián Escudero, pers comm.
3872	Literature	432	Eruca_vesicaria	Brassiceae	2014					Madrid	Spain		Nomioides minutissimus	Halictidae	Hymenoptera	STSB	11	Adrián Escudero, pers comm.
3873	Literature	432	Eruca_vesicaria	Brassiceae	2014					Madrid	Spain		Pontia daplidice	Pieridae	Lepidoptera	LARGEBUTTERFLY	2	Adrián Escudero, pers comm.
3874	Literature	432	Eruca_vesicaria	Brassiceae	2014					Madrid	Spain		Tropinota hirta	Scarabaeidae	Coleoptera	LARGEBEETLE	36	Adrián Escudero, pers comm.
3910	Literature	436	Rapistrum_rugosum	Brassiceae	2014					Madrid	Spain		Tropinota hirta	Cetoniidae	Coleoptera	LARGEBEETLE	1	Adrián Escudero, pers comm.
3911	Literature	436	Rapistrum_rugosum	Brassiceae	2014					Madrid	Spain		Anaspis frontalis	Scraptiidae	Coleoptera	SMALLBEETLE	5	Adrián Escudero, pers comm.
3912	Literature	436	Rapistrum_rugosum	Brassiceae	2014					Madrid	Spain		Cephidae	Cephidae	Hymenoptera	SMALLWASP	5	Adrián Escudero, pers comm.
3913	Literature	436	Rapistrum_rugosum	Brassiceae	2014					Madrid	Spain		Heliotaurus ruficollis	Alleculidae	Coleoptera	LARGEBEETLE	23	Adrián Escudero, pers comm.
3914	Literature	436	Rapistrum_rugosum	Brassiceae	2014					Madrid	Spain		Lasioglossum sp	Halictidae	Hymenoptera	STSB	1	Adrián Escudero, pers comm.
3915	Literature	436	Rapistrum_rugosum	Brassiceae	2014					Madrid	Spain		Pieris brassicae	Pieridae	Lepidoptera	LARGEBUTTERFLY	4	Adrián Escudero, pers comm.
6541	Literature	590	Sinapis_arvensis	Brassiceae					Fuente Carriona	Palencia	Spain		Tenthredo baetica	Tenthredinidae	Hymenoptera	LARGEWASP	1	Aguado Martin 2007. MARIPOSAS DE CASTILLA Y LEÓN 2
20767	Literature	1380	Brassica_napus	Brassiceae	2015				Pothwar	Gujar Khan	Pakistan		Apis_mellifera	Apidae	Hymenoptera	HONEYBEE	4447	Akhtar, T., Aziz, M. A., Naeem, M., Ahmed, M. S., & Bodlah, I. (2018). Diversity and Relative Abundance of Pollinator Fauna of Canola (Brassica napus L. Var Chakwal Sarsoon) with Managed Apis mellifera L. in Pothwar Region, Gujar Khan, Pakistan. Pakistan Journal of Zoology, 50(2).
20768	Literature	1380	Brassica_napus	Brassiceae	2015				Pothwar	Gujar Khan	Pakistan		Apis_dorsata	Apidae	Hymenoptera	HONEYBEE	43	Akhtar, T., Aziz, M. A., Naeem, M., Ahmed, M. S., & Bodlah, I. (2018). Diversity and Relative Abundance of Pollinator Fauna of Canola (Brassica napus L. Var Chakwal Sarsoon) with Managed Apis mellifera L. in Pothwar Region, Gujar Khan, Pakistan. Pakistan Journal of Zoology, 50(2).
20769	Literature	1380	Brassica_napus	Brassiceae	2015				Pothwar	Gujar Khan	Pakistan		Apis_florea	Apidae	Hymenoptera	HONEYBEE	56	Akhtar, T., Aziz, M. A., Naeem, M., Ahmed, M. S., & Bodlah, I. (2018). Diversity and Relative Abundance of Pollinator Fauna of Canola (Brassica napus L. Var Chakwal Sarsoon) with Managed Apis mellifera L. in Pothwar Region, Gujar Khan, Pakistan. Pakistan Journal of Zoology, 50(2).
20770	Literature	1380	Brassica_napus	Brassiceae	2015				Pothwar	Gujar Khan	Pakistan		Amegilla_cingulata	Anthophoridae	Hymenoptera	LTLB	2	Akhtar, T., Aziz, M. A., Naeem, M., Ahmed, M. S., & Bodlah, I. (2018). Diversity and Relative Abundance of Pollinator Fauna of Canola (Brassica napus L. Var Chakwal Sarsoon) with Managed Apis mellifera L. in Pothwar Region, Gujar Khan, Pakistan. Pakistan Journal of Zoology, 50(2).
20771	Literature	1380	Brassica_napus	Brassiceae	2015				Pothwar	Gujar Khan	Pakistan		Xylocopa_sp.	Apidae	Hymenoptera	LTXLB	3	Akhtar, T., Aziz, M. A., Naeem, M., Ahmed, M. S., & Bodlah, I. (2018). Diversity and Relative Abundance of Pollinator Fauna of Canola (Brassica napus L. Var Chakwal Sarsoon) with Managed Apis mellifera L. in Pothwar Region, Gujar Khan, Pakistan. Pakistan Journal of Zoology, 50(2).
20772	Literature	1380	Brassica_napus	Brassiceae	2015				Pothwar	Gujar Khan	Pakistan		Halictus_sp.	Halictidae	Hymenoptera	STLB	4	Akhtar, T., Aziz, M. A., Naeem, M., Ahmed, M. S., & Bodlah, I. (2018). Diversity and Relative Abundance of Pollinator Fauna of Canola (Brassica napus L. Var Chakwal Sarsoon) with Managed Apis mellifera L. in Pothwar Region, Gujar Khan, Pakistan. Pakistan Journal of Zoology, 50(2).
20773	Literature	1380	Brassica_napus	Brassiceae	2015				Pothwar	Gujar Khan	Pakistan		Ichneumon_sp.	Ichneumonidae	Hymenoptera	SMALLWASP	1	Akhtar, T., Aziz, M. A., Naeem, M., Ahmed, M. S., & Bodlah, I. (2018). Diversity and Relative Abundance of Pollinator Fauna of Canola (Brassica napus L. Var Chakwal Sarsoon) with Managed Apis mellifera L. in Pothwar Region, Gujar Khan, Pakistan. Pakistan Journal of Zoology, 50(2).
20774	Literature	1380	Brassica_napus	Brassiceae	2015				Pothwar	Gujar Khan	Pakistan		Sphex_sp.	Sphecidae	Hymenoptera	LARGEWASP	1	Akhtar, T., Aziz, M. A., Naeem, M., Ahmed, M. S., & Bodlah, I. (2018). Diversity and Relative Abundance of Pollinator Fauna of Canola (Brassica napus L. Var Chakwal Sarsoon) with Managed Apis mellifera L. in Pothwar Region, Gujar Khan, Pakistan. Pakistan Journal of Zoology, 50(2).
20775	Literature	1380	Brassica_napus	Brassiceae	2015				Pothwar	Gujar Khan	Pakistan		Eristalis_tenax	Syrphidae	Diptera	LARGEHOVERFLY	24	Akhtar, T., Aziz, M. A., Naeem, M., Ahmed, M. S., & Bodlah, I. (2018). Diversity and Relative Abundance of Pollinator Fauna of Canola (Brassica napus L. Var Chakwal Sarsoon) with Managed Apis mellifera L. in Pothwar Region, Gujar Khan, Pakistan. Pakistan Journal of Zoology, 50(2).
20776	Literature	1380	Brassica_napus	Brassiceae	2015				Pothwar	Gujar Khan	Pakistan		Eupeodes_corollae	Syrphidae	Diptera	SMALLHOVERFLY	32	Akhtar, T., Aziz, M. A., Naeem, M., Ahmed, M. S., & Bodlah, I. (2018). Diversity and Relative Abundance of Pollinator Fauna of Canola (Brassica napus L. Var Chakwal Sarsoon) with Managed Apis mellifera L. in Pothwar Region, Gujar Khan, Pakistan. Pakistan Journal of Zoology, 50(2).
20777	Literature	1380	Brassica_napus	Brassiceae	2015				Pothwar	Gujar Khan	Pakistan		Melanostoma_sp.	Syrphidae	Diptera	SMALLHOVERFLY	31	Akhtar, T., Aziz, M. A., Naeem, M., Ahmed, M. S., & Bodlah, I. (2018). Diversity and Relative Abundance of Pollinator Fauna of Canola (Brassica napus L. Var Chakwal Sarsoon) with Managed Apis mellifera L. in Pothwar Region, Gujar Khan, Pakistan. Pakistan Journal of Zoology, 50(2).
20778	Literature	1380	Brassica_napus	Brassiceae	2015				Pothwar	Gujar Khan	Pakistan		Ischniodon_scutellaris	Syrphidae	Diptera	SMALLHOVERFLY	39	Akhtar, T., Aziz, M. A., Naeem, M., Ahmed, M. S., & Bodlah, I. (2018). Diversity and Relative Abundance of Pollinator Fauna of Canola (Brassica napus L. Var Chakwal Sarsoon) with Managed Apis mellifera L. in Pothwar Region, Gujar Khan, Pakistan. Pakistan Journal of Zoology, 50(2).
20779	Literature	1380	Brassica_napus	Brassiceae	2015				Pothwar	Gujar Khan	Pakistan		Episyrphus_balteatus	Syrphidae	Diptera	SMALLHOVERFLY	25	Akhtar, T., Aziz, M. A., Naeem, M., Ahmed, M. S., & Bodlah, I. (2018). Diversity and Relative Abundance of Pollinator Fauna of Canola (Brassica napus L. Var Chakwal Sarsoon) with Managed Apis mellifera L. in Pothwar Region, Gujar Khan, Pakistan. Pakistan Journal of Zoology, 50(2).
20780	Literature	1380	Brassica_napus	Brassiceae	2015				Pothwar	Gujar Khan	Pakistan		Eristalis_smilis	Syrphidae	Diptera	SMALLHOVERFLY	32	Akhtar, T., Aziz, M. A., Naeem, M., Ahmed, M. S., & Bodlah, I. (2018). Diversity and Relative Abundance of Pollinator Fauna of Canola (Brassica napus L. Var Chakwal Sarsoon) with Managed Apis mellifera L. in Pothwar Region, Gujar Khan, Pakistan. Pakistan Journal of Zoology, 50(2).
20781	Literature	1380	Brassica_napus	Brassiceae	2015				Pothwar	Gujar Khan	Pakistan		Sarcophaga_sp.	Sarcophagidae	Diptera	LARGEFLY	19	Akhtar, T., Aziz, M. A., Naeem, M., Ahmed, M. S., & Bodlah, I. (2018). Diversity and Relative Abundance of Pollinator Fauna of Canola (Brassica napus L. Var Chakwal Sarsoon) with Managed Apis mellifera L. in Pothwar Region, Gujar Khan, Pakistan. Pakistan Journal of Zoology, 50(2).
20782	Literature	1380	Brassica_napus	Brassiceae	2015				Pothwar	Gujar Khan	Pakistan		Musca_domestica	Muscidae	Diptera	LARGEFLY	25	Akhtar, T., Aziz, M. A., Naeem, M., Ahmed, M. S., & Bodlah, I. (2018). Diversity and Relative Abundance of Pollinator Fauna of Canola (Brassica napus L. Var Chakwal Sarsoon) with Managed Apis mellifera L. in Pothwar Region, Gujar Khan, Pakistan. Pakistan Journal of Zoology, 50(2).
20783	Literature	1380	Brassica_napus	Brassiceae	2015				Pothwar	Gujar Khan	Pakistan		Stomorhina_discolor	Calliphoridae	Diptera	LARGEFLY	9	Akhtar, T., Aziz, M. A., Naeem, M., Ahmed, M. S., & Bodlah, I. (2018). Diversity and Relative Abundance of Pollinator Fauna of Canola (Brassica napus L. Var Chakwal Sarsoon) with Managed Apis mellifera L. in Pothwar Region, Gujar Khan, Pakistan. Pakistan Journal of Zoology, 50(2).
20784	Literature	1380	Brassica_napus	Brassiceae	2015				Pothwar	Gujar Khan	Pakistan		Chrysomya_megacephala	Calliphoridae	Diptera	LARGEFLY	8	Akhtar, T., Aziz, M. A., Naeem, M., Ahmed, M. S., & Bodlah, I. (2018). Diversity and Relative Abundance of Pollinator Fauna of Canola (Brassica napus L. Var Chakwal Sarsoon) with Managed Apis mellifera L. in Pothwar Region, Gujar Khan, Pakistan. Pakistan Journal of Zoology, 50(2).
20785	Literature	1380	Brassica_napus	Brassiceae	2015				Pothwar	Gujar Khan	Pakistan		Tabanus_suleifrons	Tabanidae	Diptera	LARGEFLY	4	Akhtar, T., Aziz, M. A., Naeem, M., Ahmed, M. S., & Bodlah, I. (2018). Diversity and Relative Abundance of Pollinator Fauna of Canola (Brassica napus L. Var Chakwal Sarsoon) with Managed Apis mellifera L. in Pothwar Region, Gujar Khan, Pakistan. Pakistan Journal of Zoology, 50(2).
20786	Literature	1380	Brassica_napus	Brassiceae	2015				Pothwar	Gujar Khan	Pakistan		Prosena_siberita	Tabanidae	Diptera	LARGEFLY	12	Akhtar, T., Aziz, M. A., Naeem, M., Ahmed, M. S., & Bodlah, I. (2018). Diversity and Relative Abundance of Pollinator Fauna of Canola (Brassica napus L. Var Chakwal Sarsoon) with Managed Apis mellifera L. in Pothwar Region, Gujar Khan, Pakistan. Pakistan Journal of Zoology, 50(2).
20787	Literature	1380	Brassica_napus	Brassiceae	2015				Pothwar	Gujar Khan	Pakistan		Pieris_brassicae	Pieridae	Lepidoptera	LARGEBUTTERFLY	44	Akhtar, T., Aziz, M. A., Naeem, M., Ahmed, M. S., & Bodlah, I. (2018). Diversity and Relative Abundance of Pollinator Fauna of Canola (Brassica napus L. Var Chakwal Sarsoon) with Managed Apis mellifera L. in Pothwar Region, Gujar Khan, Pakistan. Pakistan Journal of Zoology, 50(2).
20788	Literature	1380	Brassica_napus	Brassiceae	2015				Pothwar	Gujar Khan	Pakistan		Anaphaeis_aurota	Pieridae	Lepidoptera	LARGEBUTTERFLY	23	Akhtar, T., Aziz, M. A., Naeem, M., Ahmed, M. S., & Bodlah, I. (2018). Diversity and Relative Abundance of Pollinator Fauna of Canola (Brassica napus L. Var Chakwal Sarsoon) with Managed Apis mellifera L. in Pothwar Region, Gujar Khan, Pakistan. Pakistan Journal of Zoology, 50(2).
20789	Literature	1380	Brassica_napus	Brassiceae	2015				Pothwar	Gujar Khan	Pakistan		Eurema_nicippe	Pieridae	Lepidoptera	LARGEBUTTERFLY	8	Akhtar, T., Aziz, M. A., Naeem, M., Ahmed, M. S., & Bodlah, I. (2018). Diversity and Relative Abundance of Pollinator Fauna of Canola (Brassica napus L. Var Chakwal Sarsoon) with Managed Apis mellifera L. in Pothwar Region, Gujar Khan, Pakistan. Pakistan Journal of Zoology, 50(2).
20790	Literature	1380	Brassica_napus	Brassiceae	2015				Pothwar	Gujar Khan	Pakistan		Eurema_smilax	Pieridae	Lepidoptera	LARGEBUTTERFLY	22	Akhtar, T., Aziz, M. A., Naeem, M., Ahmed, M. S., & Bodlah, I. (2018). Diversity and Relative Abundance of Pollinator Fauna of Canola (Brassica napus L. Var Chakwal Sarsoon) with Managed Apis mellifera L. in Pothwar Region, Gujar Khan, Pakistan. Pakistan Journal of Zoology, 50(2).
20791	Literature	1380	Brassica_napus	Brassiceae	2015				Pothwar	Gujar Khan	Pakistan		Catopsilia_pomona	Pieridae	Lepidoptera	LARGEBUTTERFLY	13	Akhtar, T., Aziz, M. A., Naeem, M., Ahmed, M. S., & Bodlah, I. (2018). Diversity and Relative Abundance of Pollinator Fauna of Canola (Brassica napus L. Var Chakwal Sarsoon) with Managed Apis mellifera L. in Pothwar Region, Gujar Khan, Pakistan. Pakistan Journal of Zoology, 50(2).
20792	Literature	1380	Brassica_napus	Brassiceae	2015				Pothwar	Gujar Khan	Pakistan		Pieris_canidia	Pieridae	Lepidoptera	LARGEBUTTERFLY	16	Akhtar, T., Aziz, M. A., Naeem, M., Ahmed, M. S., & Bodlah, I. (2018). Diversity and Relative Abundance of Pollinator Fauna of Canola (Brassica napus L. Var Chakwal Sarsoon) with Managed Apis mellifera L. in Pothwar Region, Gujar Khan, Pakistan. Pakistan Journal of Zoology, 50(2).
20793	Literature	1380	Brassica_napus	Brassiceae	2015				Pothwar	Gujar Khan	Pakistan		Vanessa_cardui	Nymphalidae	Lepidoptera	LARGEBUTTERFLY	22	Akhtar, T., Aziz, M. A., Naeem, M., Ahmed, M. S., & Bodlah, I. (2018). Diversity and Relative Abundance of Pollinator Fauna of Canola (Brassica napus L. Var Chakwal Sarsoon) with Managed Apis mellifera L. in Pothwar Region, Gujar Khan, Pakistan. Pakistan Journal of Zoology, 50(2).
20794	Literature	1380	Brassica_napus	Brassiceae	2015				Pothwar	Gujar Khan	Pakistan		Callimorpha_sp.	Erebidae	Lepidoptera	SMALLBUTTERFLY	10	Akhtar, T., Aziz, M. A., Naeem, M., Ahmed, M. S., & Bodlah, I. (2018). Diversity and Relative Abundance of Pollinator Fauna of Canola (Brassica napus L. Var Chakwal Sarsoon) with Managed Apis mellifera L. in Pothwar Region, Gujar Khan, Pakistan. Pakistan Journal of Zoology, 50(2).
20795	Literature	1380	Brassica_napus	Brassiceae	2015				Pothwar	Gujar Khan	Pakistan		Macroglossum_nycteris	Sphingidae	Lepidoptera	HAWKMOTH	8	Akhtar, T., Aziz, M. A., Naeem, M., Ahmed, M. S., & Bodlah, I. (2018). Diversity and Relative Abundance of Pollinator Fauna of Canola (Brassica napus L. Var Chakwal Sarsoon) with Managed Apis mellifera L. in Pothwar Region, Gujar Khan, Pakistan. Pakistan Journal of Zoology, 50(2).
20796	Literature	1380	Brassica_napus	Brassiceae	2015				Pothwar	Gujar Khan	Pakistan		Entomoscelis_americana	Tenebrionidae	Coleoptera	LARGEBEETLE	36	Akhtar, T., Aziz, M. A., Naeem, M., Ahmed, M. S., & Bodlah, I. (2018). Diversity and Relative Abundance of Pollinator Fauna of Canola (Brassica napus L. Var Chakwal Sarsoon) with Managed Apis mellifera L. in Pothwar Region, Gujar Khan, Pakistan. Pakistan Journal of Zoology, 50(2).
20797	Literature	1380	Brassica_napus	Brassiceae	2015				Pothwar	Gujar Khan	Pakistan		Lytta_sp.	Meloidae	Coleoptera	LARGEBEETLE	42	Akhtar, T., Aziz, M. A., Naeem, M., Ahmed, M. S., & Bodlah, I. (2018). Diversity and Relative Abundance of Pollinator Fauna of Canola (Brassica napus L. Var Chakwal Sarsoon) with Managed Apis mellifera L. in Pothwar Region, Gujar Khan, Pakistan. Pakistan Journal of Zoology, 50(2).
20798	Literature	1380	Brassica_napus	Brassiceae	2015				Pothwar	Gujar Khan	Pakistan		Aulacophora_foveicollis	Chrysomelidae	Coleoptera	BUG	9	Akhtar, T., Aziz, M. A., Naeem, M., Ahmed, M. S., & Bodlah, I. (2018). Diversity and Relative Abundance of Pollinator Fauna of Canola (Brassica napus L. Var Chakwal Sarsoon) with Managed Apis mellifera L. in Pothwar Region, Gujar Khan, Pakistan. Pakistan Journal of Zoology, 50(2).
20799	Literature	1380	Brassica_napus	Brassiceae	2015				Pothwar	Gujar Khan	Pakistan		Oncopeltus_fasciatus	Lygaeidae	Hemiptera	BUG	1	Akhtar, T., Aziz, M. A., Naeem, M., Ahmed, M. S., & Bodlah, I. (2018). Diversity and Relative Abundance of Pollinator Fauna of Canola (Brassica napus L. Var Chakwal Sarsoon) with Managed Apis mellifera L. in Pothwar Region, Gujar Khan, Pakistan. Pakistan Journal of Zoology, 50(2).
20800	Literature	1380	Brassica_napus	Brassiceae	2015				Pothwar	Gujar Khan	Pakistan		Sehirus_luctuosus	Cydnidae	Hemiptera	BUG	1	Akhtar, T., Aziz, M. A., Naeem, M., Ahmed, M. S., & Bodlah, I. (2018). Diversity and Relative Abundance of Pollinator Fauna of Canola (Brassica napus L. Var Chakwal Sarsoon) with Managed Apis mellifera L. in Pothwar Region, Gujar Khan, Pakistan. Pakistan Journal of Zoology, 50(2).
20801	Literature	1380	Brassica_napus	Brassiceae	2015				Pothwar	Gujar Khan	Pakistan		Bagrada_hilaris	Pentatominae	Hemiptera	BUG	1	Akhtar, T., Aziz, M. A., Naeem, M., Ahmed, M. S., & Bodlah, I. (2018). Diversity and Relative Abundance of Pollinator Fauna of Canola (Brassica napus L. Var Chakwal Sarsoon) with Managed Apis mellifera L. in Pothwar Region, Gujar Khan, Pakistan. Pakistan Journal of Zoology, 50(2).
20392	Literature	1355	Cakile_edentula	Brassiceae	2017					Yucatan	Mexico		Apis_mellifera	Apidae	Hymenoptera	HONEYBEE	9802	Albor, C., García‐Franco, J. G., Parra‐Tabla, V., Díaz‐Castelazo, C., & Arceo‐Gómez, G. (2019). Taxonomic and functional diversity of the co‐flowering community differentially affect Cakile edentula pollination at different spatial scales. Journal of Ecology.
20393	Literature	1355	Cakile_edentula	Brassiceae	2017					Yucatan	Mexico		Bombylius	Bombyliidae	Diptera	LARGEBEEFLY	1241	Albor, C., García‐Franco, J. G., Parra‐Tabla, V., Díaz‐Castelazo, C., & Arceo‐Gómez, G. (2019). Taxonomic and functional diversity of the co‐flowering community differentially affect Cakile edentula pollination at different spatial scales. Journal of Ecology.
20394	Literature	1355	Cakile_edentula	Brassiceae	2017					Yucatan	Mexico		Andrenida_Halictidae	Andrenidae	Hymenoptera	STSB	289	Albor, C., García‐Franco, J. G., Parra‐Tabla, V., Díaz‐Castelazo, C., & Arceo‐Gómez, G. (2019). Taxonomic and functional diversity of the co‐flowering community differentially affect Cakile edentula pollination at different spatial scales. Journal of Ecology.
20395	Literature	1355	Cakile_edentula	Brassiceae	2017					Yucatan	Mexico		Megachilidae	Megachilidae	Hymenoptera	STLB	289	Albor, C., García‐Franco, J. G., Parra‐Tabla, V., Díaz‐Castelazo, C., & Arceo‐Gómez, G. (2019). Taxonomic and functional diversity of the co‐flowering community differentially affect Cakile edentula pollination at different spatial scales. Journal of Ecology.
20396	Literature	1355	Cakile_edentula	Brassiceae	2017					Yucatan	Mexico		Vespidae	Vespidae	Hymenoptera	LARGEWASP	289	Albor, C., García‐Franco, J. G., Parra‐Tabla, V., Díaz‐Castelazo, C., & Arceo‐Gómez, G. (2019). Taxonomic and functional diversity of the co‐flowering community differentially affect Cakile edentula pollination at different spatial scales. Journal of Ecology.
20397	Literature	1355	Cakile_edentula	Brassiceae	2017					Yucatan	Mexico		Mythicomyiidae	Mythicomyiidae	Diptera	SMALLFLY	144	Albor, C., García‐Franco, J. G., Parra‐Tabla, V., Díaz‐Castelazo, C., & Arceo‐Gómez, G. (2019). Taxonomic and functional diversity of the co‐flowering community differentially affect Cakile edentula pollination at different spatial scales. Journal of Ecology.
20398	Literature	1355	Cakile_edentula	Brassiceae	2017					Yucatan	Mexico		Hybotidae	Hybotidae	Diptera	SMALLFLY	145	Albor, C., García‐Franco, J. G., Parra‐Tabla, V., Díaz‐Castelazo, C., & Arceo‐Gómez, G. (2019). Taxonomic and functional diversity of the co‐flowering community differentially affect Cakile edentula pollination at different spatial scales. Journal of Ecology.
20399	Literature	1355	Cakile_edentula	Brassiceae	2017					Yucatan	Mexico		Muscidae_7mm	Muscidae	Diptera	LARGEFLY	289	Albor, C., García‐Franco, J. G., Parra‐Tabla, V., Díaz‐Castelazo, C., & Arceo‐Gómez, G. (2019). Taxonomic and functional diversity of the co‐flowering community differentially affect Cakile edentula pollination at different spatial scales. Journal of Ecology.
20400	Literature	1355	Cakile_edentula	Brassiceae	2017					Yucatan	Mexico		syrphid	Syrphidae	Diptera	SMALLHOVERFLY	289	Albor, C., García‐Franco, J. G., Parra‐Tabla, V., Díaz‐Castelazo, C., & Arceo‐Gómez, G. (2019). Taxonomic and functional diversity of the co‐flowering community differentially affect Cakile edentula pollination at different spatial scales. Journal of Ecology.
20401	Literature	1355	Cakile_edentula	Brassiceae	2017					Yucatan	Mexico		butterflies	Nymphalidae	Lepidoptera	LARGEBUTTERFLY	289	Albor, C., García‐Franco, J. G., Parra‐Tabla, V., Díaz‐Castelazo, C., & Arceo‐Gómez, G. (2019). Taxonomic and functional diversity of the co‐flowering community differentially affect Cakile edentula pollination at different spatial scales. Journal of Ecology.
6549	Literature	593	Raphanus_sativus	Brassiceae	2004				Aargau	Zurich	Switzerland		Apis mellifera	Apidae	Hymenoptera	HONEYBEE	3	Albrecht et al. 2007. The Swiss agri-environment scheme enhances pollinator diversity and plant reproductive success in nearby intensively managed farmland
6550	Literature	593	Raphanus_sativus	Brassiceae	2004				Aargau	Zurich	Switzerland		Bombus spp.	Apidae	Hymenoptera	LTXLB	2	Albrecht et al. 2007. The Swiss agri-environment scheme enhances pollinator diversity and plant reproductive success in nearby intensively managed farmland
6551	Literature	593	Raphanus_sativus	Brassiceae	2004				Aargau	Zurich	Switzerland		Eristalis tenax	Syrphidae	Diptera	LARGEHOVERFLY	7	Albrecht et al. 2007. The Swiss agri-environment scheme enhances pollinator diversity and plant reproductive success in nearby intensively managed farmland
6552	Literature	593	Raphanus_sativus	Brassiceae	2004				Aargau	Zurich	Switzerland		Scaeva pyrasti	Syrphidae	Diptera	LARGEHOVERFLY	5	Albrecht et al. 2007. The Swiss agri-environment scheme enhances pollinator diversity and plant reproductive success in nearby intensively managed farmland
6553	Literature	593	Raphanus_sativus	Brassiceae	2004				Aargau	Zurich	Switzerland		Beetles	NA	Coleoptera	SMALLBEETLE	3	Albrecht et al. 2007. The Swiss agri-environment scheme enhances pollinator diversity and plant reproductive success in nearby intensively managed farmland
6554	Literature	593	Raphanus_sativus	Brassiceae	2004				Aargau	Zurich	Switzerland		Butterflies	NA	Lepidoptera	LARGEBUTTERFLY	2	Albrecht et al. 2007. The Swiss agri-environment scheme enhances pollinator diversity and plant reproductive success in nearby intensively managed farmland
6555	Literature	593	Raphanus_sativus	Brassiceae	2004				Aargau	Zurich	Switzerland		Small bees	NA	Hymenoptera	STSB	42	Albrecht et al. 2007. The Swiss agri-environment scheme enhances pollinator diversity and plant reproductive success in nearby intensively managed farmland
6556	Literature	593	Raphanus_sativus	Brassiceae	2004				Aargau	Zurich	Switzerland		small flies	NA	Diptera	SMALLFLY	40	Albrecht et al. 2007. The Swiss agri-environment scheme enhances pollinator diversity and plant reproductive success in nearby intensively managed farmland
6557	Literature	593	Raphanus_sativus	Brassiceae	2004				Aargau	Zurich	Switzerland		Small hoverflies	Syrphidae	Diptera	SMALLHOVERFLY	95	Albrecht et al. 2007. The Swiss agri-environment scheme enhances pollinator diversity and plant reproductive success in nearby intensively managed farmland
6558	Literature	593	Raphanus_sativus	Brassiceae	2004				Aargau	Zurich	Switzerland		Wasps	Vespidae	Hymenoptera	LARGEWASP	5	Albrecht et al. 2007. The Swiss agri-environment scheme enhances pollinator diversity and plant reproductive success in nearby intensively managed farmland
1799	Literature	219	Brassica_napus	Brassiceae	2008				Bahauddin Zakariya University	Multan	Pakistan		Andrena sp.	Andrenidae	Hymenoptera	STLB	4	Ali et al. 2011. In search of the best pollinators for canola (Brassica napus L.) production in Pakistan
1800	Literature	219	Brassica_napus	Brassiceae	2008				Bahauddin Zakariya University	Multan	Pakistan		Heterostylus sp.	Anthomyiidae	Diptera	SMALLFLY	7	Ali et al. 2011. In search of the best pollinators for canola (Brassica napus L.) production in Pakistan
1801	Literature	219	Brassica_napus	Brassiceae	2008				Bahauddin Zakariya University	Multan	Pakistan		Leucophora sp.	Anthomyiidae	Diptera	SMALLFLY	1	Ali et al. 2011. In search of the best pollinators for canola (Brassica napus L.) production in Pakistan
1802	Literature	219	Brassica_napus	Brassiceae	2008				Bahauddin Zakariya University	Multan	Pakistan		Apis dorsata	Apidae	Hymenoptera	HONEYBEE	492	Ali et al. 2011. In search of the best pollinators for canola (Brassica napus L.) production in Pakistan
1803	Literature	219	Brassica_napus	Brassiceae	2008				Bahauddin Zakariya University	Multan	Pakistan		Apis florea	Apidae	Hymenoptera	HONEYBEE	73	Ali et al. 2011. In search of the best pollinators for canola (Brassica napus L.) production in Pakistan
1804	Literature	219	Brassica_napus	Brassiceae	2008				Bahauddin Zakariya University	Multan	Pakistan		Chrysomya rufifacies	Calliphoridae	Diptera	SMALLFLY	3	Ali et al. 2011. In search of the best pollinators for canola (Brassica napus L.) production in Pakistan
1805	Literature	219	Brassica_napus	Brassiceae	2008				Bahauddin Zakariya University	Multan	Pakistan		Euphumosia sp.	Calliphoridae	Diptera	SMALLFLY	18	Ali et al. 2011. In search of the best pollinators for canola (Brassica napus L.) production in Pakistan
1806	Literature	219	Brassica_napus	Brassiceae	2008				Bahauddin Zakariya University	Multan	Pakistan		Hilara sp.	Empididae	Diptera	LONGTONGUEDFLY	1	Ali et al. 2011. In search of the best pollinators for canola (Brassica napus L.) production in Pakistan
1807	Literature	219	Brassica_napus	Brassiceae	2008				Bahauddin Zakariya University	Multan	Pakistan		Halictus sp.	Halictidae	Hymenoptera	STMB	10	Ali et al. 2011. In search of the best pollinators for canola (Brassica napus L.) production in Pakistan
1808	Literature	219	Brassica_napus	Brassiceae	2008				Bahauddin Zakariya University	Multan	Pakistan		Lasioglossum sp.1	Halictidae	Hymenoptera	STMB	1	Ali et al. 2011. In search of the best pollinators for canola (Brassica napus L.) production in Pakistan
1809	Literature	219	Brassica_napus	Brassiceae	2008				Bahauddin Zakariya University	Multan	Pakistan		Lasioglossum sp.2	Halictidae	Hymenoptera	STMB	2	Ali et al. 2011. In search of the best pollinators for canola (Brassica napus L.) production in Pakistan
1810	Literature	219	Brassica_napus	Brassiceae	2008				Bahauddin Zakariya University	Multan	Pakistan		Anaphais aurota	Lycaenidae	Lepidoptera	SMALLBUTTERFLY	1	Ali et al. 2011. In search of the best pollinators for canola (Brassica napus L.) production in Pakistan
1811	Literature	219	Brassica_napus	Brassiceae	2008				Bahauddin Zakariya University	Multan	Pakistan		Junonia almana	Lycaenidae	Lepidoptera	SMALLBUTTERFLY	1	Ali et al. 2011. In search of the best pollinators for canola (Brassica napus L.) production in Pakistan
1812	Literature	219	Brassica_napus	Brassiceae	2008				Bahauddin Zakariya University	Multan	Pakistan		Musca domestica	Muscidae	Diptera	SMALLFLY	9	Ali et al. 2011. In search of the best pollinators for canola (Brassica napus L.) production in Pakistan
1813	Literature	219	Brassica_napus	Brassiceae	2008				Bahauddin Zakariya University	Multan	Pakistan		Danaus chrysippus	Nymphalidae	Lepidoptera	LARGEBUTTERFLY	2	Ali et al. 2011. In search of the best pollinators for canola (Brassica napus L.) production in Pakistan
1814	Literature	219	Brassica_napus	Brassiceae	2008				Bahauddin Zakariya University	Multan	Pakistan		Colotis vestalis	Pieridae	Lepidoptera	LARGEBUTTERFLY	1	Ali et al. 2011. In search of the best pollinators for canola (Brassica napus L.) production in Pakistan
1815	Literature	219	Brassica_napus	Brassiceae	2008				Bahauddin Zakariya University	Multan	Pakistan		Eurema hecabe	Pieridae	Lepidoptera	LARGEBUTTERFLY	1	Ali et al. 2011. In search of the best pollinators for canola (Brassica napus L.) production in Pakistan
1816	Literature	219	Brassica_napus	Brassiceae	2008				Bahauddin Zakariya University	Multan	Pakistan		Pieris brassicae	Pieridae	Lepidoptera	LARGEBUTTERFLY	1	Ali et al. 2011. In search of the best pollinators for canola (Brassica napus L.) production in Pakistan
1817	Literature	219	Brassica_napus	Brassiceae	2008				Bahauddin Zakariya University	Multan	Pakistan		Sarcophaga sp.	Sarcophagidae	Diptera	LARGEFLY	1	Ali et al. 2011. In search of the best pollinators for canola (Brassica napus L.) production in Pakistan
1818	Literature	219	Brassica_napus	Brassiceae	2008				Bahauddin Zakariya University	Multan	Pakistan		Sepsis thoracica	Sepsidae	Diptera	SMALLFLY	1	Ali et al. 2011. In search of the best pollinators for canola (Brassica napus L.) production in Pakistan
1819	Literature	219	Brassica_napus	Brassiceae	2008				Bahauddin Zakariya University	Multan	Pakistan		Oplodontha sp.	Stratiomyidae	Diptera	SMALLFLY	1	Ali et al. 2011. In search of the best pollinators for canola (Brassica napus L.) production in Pakistan
1820	Literature	219	Brassica_napus	Brassiceae	2008				Bahauddin Zakariya University	Multan	Pakistan		Episyrphus balteatus	Syrphidae	Diptera	SMALLHOVERFLY	9	Ali et al. 2011. In search of the best pollinators for canola (Brassica napus L.) production in Pakistan
1821	Literature	219	Brassica_napus	Brassiceae	2008				Bahauddin Zakariya University	Multan	Pakistan		Eristalinus aeneus	Syrphidae	Diptera	LARGEHOVERFLY	14	Ali et al. 2011. In search of the best pollinators for canola (Brassica napus L.) production in Pakistan
1822	Literature	219	Brassica_napus	Brassiceae	2008				Bahauddin Zakariya University	Multan	Pakistan		Eristalinus laetus	Syrphidae	Diptera	LARGEHOVERFLY	6	Ali et al. 2011. In search of the best pollinators for canola (Brassica napus L.) production in Pakistan
1823	Literature	219	Brassica_napus	Brassiceae	2008				Bahauddin Zakariya University	Multan	Pakistan		Eupeodes corollae	Syrphidae	Diptera	SMALLHOVERFLY	6	Ali et al. 2011. In search of the best pollinators for canola (Brassica napus L.) production in Pakistan
1824	Literature	219	Brassica_napus	Brassiceae	2008				Bahauddin Zakariya University	Multan	Pakistan		Ischiodon scutellaris	Syrphidae	Diptera	SMALLHOVERFLY	10	Ali et al. 2011. In search of the best pollinators for canola (Brassica napus L.) production in Pakistan
1825	Literature	219	Brassica_napus	Brassiceae	2008				Bahauddin Zakariya University	Multan	Pakistan		Melanostoma sp.	Syrphidae	Diptera	SMALLHOVERFLY	2	Ali et al. 2011. In search of the best pollinators for canola (Brassica napus L.) production in Pakistan
6561	Literature	595	Rapistrum_rugosum	Brassiceae							UK		Andrena niveata	Andrenidae	Hymenoptera	STLB	1	Archer 2005.
20285	Literature	1338	Brassica_rapa	Brassiceae	2007	May			Kabandungan	West Java	Indonesia		Apis_cerana	Apidae	Hymenoptera	HONEYBEE	2567	ATMOWIDI, TRI, et al. "Diversity of pollinator insects in relation to seed set of mustard (Brassica rapa L.: Cruciferae)." HAYATI Journal of Biosciences 14.4 (2007): 155-161.
20286	Literature	1338	Brassica_rapa	Brassiceae	2007	May			Kabandungan	West Java	Indonesia		Apis_dorsata	Apidae	Hymenoptera	HONEYBEE	498	ATMOWIDI, TRI, et al. "Diversity of pollinator insects in relation to seed set of mustard (Brassica rapa L.: Cruciferae)." HAYATI Journal of Biosciences 14.4 (2007): 155-161.
20287	Literature	1338	Brassica_rapa	Brassiceae	2007	May			Kabandungan	West Java	Indonesia		Trigona	Apidae	Hymenoptera	STLB	9	ATMOWIDI, TRI, et al. "Diversity of pollinator insects in relation to seed set of mustard (Brassica rapa L.: Cruciferae)." HAYATI Journal of Biosciences 14.4 (2007): 155-161.
20288	Literature	1338	Brassica_rapa	Brassiceae	2007	May			Kabandungan	West Java	Indonesia		Xylocopa_caerulea	Apidae	Hymenoptera	STXLB	69	ATMOWIDI, TRI, et al. "Diversity of pollinator insects in relation to seed set of mustard (Brassica rapa L.: Cruciferae)." HAYATI Journal of Biosciences 14.4 (2007): 155-161.
20289	Literature	1338	Brassica_rapa	Brassiceae	2007	May			Kabandungan	West Java	Indonesia		Xylocopa_confusa	Apidae	Hymenoptera	STXLB	69	ATMOWIDI, TRI, et al. "Diversity of pollinator insects in relation to seed set of mustard (Brassica rapa L.: Cruciferae)." HAYATI Journal of Biosciences 14.4 (2007): 155-161.
20290	Literature	1338	Brassica_rapa	Brassiceae	2007	May			Kabandungan	West Java	Indonesia		Xylocopa_latipes	Apidae	Hymenoptera	STXLB	15	ATMOWIDI, TRI, et al. "Diversity of pollinator insects in relation to seed set of mustard (Brassica rapa L.: Cruciferae)." HAYATI Journal of Biosciences 14.4 (2007): 155-161.
20291	Literature	1338	Brassica_rapa	Brassiceae	2007	May			Kabandungan	West Java	Indonesia		Ceratina_sp.	Apidae	Hymenoptera	STSB	2202	ATMOWIDI, TRI, et al. "Diversity of pollinator insects in relation to seed set of mustard (Brassica rapa L.: Cruciferae)." HAYATI Journal of Biosciences 14.4 (2007): 155-161.
20292	Literature	1338	Brassica_rapa	Brassiceae	2007	May			Kabandungan	West Java	Indonesia		Hylaeus	Colletidae	Hymenoptera	STSB	107	ATMOWIDI, TRI, et al. "Diversity of pollinator insects in relation to seed set of mustard (Brassica rapa L.: Cruciferae)." HAYATI Journal of Biosciences 14.4 (2007): 155-161.
20293	Literature	1338	Brassica_rapa	Brassiceae	2007	May			Kabandungan	West Java	Indonesia		Nomia	Halictidae	Hymenoptera	STSB	88	ATMOWIDI, TRI, et al. "Diversity of pollinator insects in relation to seed set of mustard (Brassica rapa L.: Cruciferae)." HAYATI Journal of Biosciences 14.4 (2007): 155-161.
20294	Literature	1338	Brassica_rapa	Brassiceae	2007	May			Kabandungan	West Java	Indonesia		Compsomeris_lindenni	Scoliidae	Hymenoptera	LARGEWASP	1	ATMOWIDI, TRI, et al. "Diversity of pollinator insects in relation to seed set of mustard (Brassica rapa L.: Cruciferae)." HAYATI Journal of Biosciences 14.4 (2007): 155-161.
20295	Literature	1338	Brassica_rapa	Brassiceae	2007	May			Kabandungan	West Java	Indonesia		Nyctemera	Arctiidae	Lepidoptera	LARGEMOTH	27	ATMOWIDI, TRI, et al. "Diversity of pollinator insects in relation to seed set of mustard (Brassica rapa L.: Cruciferae)." HAYATI Journal of Biosciences 14.4 (2007): 155-161.
20296	Literature	1338	Brassica_rapa	Brassiceae	2007	May			Kabandungan	West Java	Indonesia		Eurema_hecabe	Pieridae	Lepidoptera	LARGEBUTTERFLY	11	ATMOWIDI, TRI, et al. "Diversity of pollinator insects in relation to seed set of mustard (Brassica rapa L.: Cruciferae)." HAYATI Journal of Biosciences 14.4 (2007): 155-161.
20297	Literature	1338	Brassica_rapa	Brassiceae	2007	May			Kabandungan	West Java	Indonesia		Jamides_virgulatus	Lycaenidae	Lepidoptera	SMALLBUTTERFLY	5	ATMOWIDI, TRI, et al. "Diversity of pollinator insects in relation to seed set of mustard (Brassica rapa L.: Cruciferae)." HAYATI Journal of Biosciences 14.4 (2007): 155-161.
20298	Literature	1338	Brassica_rapa	Brassiceae	2007	May			Kabandungan	West Java	Indonesia		Neptis_hylas	Nymphalidae	Lepidoptera	LARGEBUTTERFLY	1	ATMOWIDI, TRI, et al. "Diversity of pollinator insects in relation to seed set of mustard (Brassica rapa L.: Cruciferae)." HAYATI Journal of Biosciences 14.4 (2007): 155-161.
20299	Literature	1338	Brassica_rapa	Brassiceae	2007	May			Kabandungan	West Java	Indonesia		Parnara_guttata	Hesperiidae	Lepidoptera	SMALLBUTTERFLY	20	ATMOWIDI, TRI, et al. "Diversity of pollinator insects in relation to seed set of mustard (Brassica rapa L.: Cruciferae)." HAYATI Journal of Biosciences 14.4 (2007): 155-161.
20300	Literature	1338	Brassica_rapa	Brassiceae	2007	May			Kabandungan	West Java	Indonesia		Potanthus	Hesperiidae	Lepidoptera	SMALLBUTTERFLY	13	ATMOWIDI, TRI, et al. "Diversity of pollinator insects in relation to seed set of mustard (Brassica rapa L.: Cruciferae)." HAYATI Journal of Biosciences 14.4 (2007): 155-161.
20301	Literature	1338	Brassica_rapa	Brassiceae	2007	May			Kabandungan	West Java	Indonesia		Papilia_biguttata	Scarabaeidae	Coleoptera	LARGEBEETLE	129	ATMOWIDI, TRI, et al. "Diversity of pollinator insects in relation to seed set of mustard (Brassica rapa L.: Cruciferae)." HAYATI Journal of Biosciences 14.4 (2007): 155-161.
20302	Literature	1338	Brassica_rapa	Brassiceae	2007	May			Kabandungan	West Java	Indonesia		Episyrphus_balteatus	Syrphidae	Diptera	SMALLHOVERFLY	123	ATMOWIDI, TRI, et al. "Diversity of pollinator insects in relation to seed set of mustard (Brassica rapa L.: Cruciferae)." HAYATI Journal of Biosciences 14.4 (2007): 155-161.
20303	Literature	1338	Brassica_rapa	Brassiceae	2007	May			Kabandungan	West Java	Indonesia		Metopia_argyrocephala	Syrphidae	Diptera	SMALLHOVERFLY	1	ATMOWIDI, TRI, et al. "Diversity of pollinator insects in relation to seed set of mustard (Brassica rapa L.: Cruciferae)." HAYATI Journal of Biosciences 14.4 (2007): 155-161.
2711	Literature	319	Brassica_rapa	Brassiceae							Italy		Meligethes aeneus	Nitidulidae	Coleoptera	SMALLDIVINGBEETLE	1	Audisio et al. 2000
7995	Literature	788	Diplotaxis_erucoides	Brassiceae							Italy		Meligethes viridescens	Nitidulidae	Coleoptera	SMALLDIVINGBEETLE	1	Audisio et al. 2000
10157	Literature	1179	Sinapis_alba	Brassiceae							Italy		Meligethes aeneus	Nitidulidae	Coleoptera	SMALLDIVINGBEETLE	1	Audisio et al. 2000
2222	Literature	260	Brassica_nigra	Brassiceae							Italy		Meligethes coracinus	Nitidulidae	Coleoptera	SMALLDIVINGBEETLE	1	Audisio et al. 2001.
2223	Literature	260	Brassica_nigra	Brassiceae							Italy		Meligethes coracinus	Nitidulidae	Coleoptera	SMALLDIVINGBEETLE	1	Audisio et al. 2001.
2224	Literature	260	Brassica_nigra	Brassiceae							Italy		Meligethes coracinus	Nitidulidae	Coleoptera	SMALLDIVINGBEETLE	1	Audisio et al. 2001.
2225	Literature	260	Brassica_nigra	Brassiceae							Italy		Meligethes coracinus	Nitidulidae	Coleoptera	SMALLDIVINGBEETLE	1	Audisio et al. 2001.
2226	Literature	260	Brassica_nigra	Brassiceae							Italy		Meligethes coracinus	Nitidulidae	Coleoptera	SMALLDIVINGBEETLE	1	Audisio et al. 2001.
19601	Literature	1369	Hirschfeldia_incana	Brassiceae	2014-2015					Mount Carmel National Reserve	Israel		Lasioglossum marginatum	Halictidae	Hymenoptera	STMB	25	Ballantyne, G., Baldock, K. C., Rendell, L., & Willmer, P. G. (2017). Pollinator importance networks illustrate the crucial value of bees in a highly speciose plant community. Scientific reports, 7(1), 8389.
19602	Literature	1369	Hirschfeldia_incana	Brassiceae	2014-2015					Mount Carmel National Reserve	Israel		Andrena	Andrenidae	Hymenoptera	STSB	22	Ballantyne, G., Baldock, K. C., Rendell, L., & Willmer, P. G. (2017). Pollinator importance networks illustrate the crucial value of bees in a highly speciose plant community. Scientific reports, 7(1), 8389.
19603	Literature	1369	Hirschfeldia_incana	Brassiceae	2014-2015					Mount Carmel National Reserve	Israel		Apis	Apidae	Hymenoptera	HONEYBEE	28	Ballantyne, G., Baldock, K. C., Rendell, L., & Willmer, P. G. (2017). Pollinator importance networks illustrate the crucial value of bees in a highly speciose plant community. Scientific reports, 7(1), 8389.
19604	Literature	1369	Hirschfeldia_incana	Brassiceae	2014-2015					Mount Carmel National Reserve	Israel		Bombylius	Bombyliidae	Diptera	LARGEBEEFLY	6	Ballantyne, G., Baldock, K. C., Rendell, L., & Willmer, P. G. (2017). Pollinator importance networks illustrate the crucial value of bees in a highly speciose plant community. Scientific reports, 7(1), 8389.
19605	Literature	1369	Hirschfeldia_incana	Brassiceae	2014-2015					Mount Carmel National Reserve	Israel		Chelostoma	Megachilidae	Hymenoptera	STMB	7	Ballantyne, G., Baldock, K. C., Rendell, L., & Willmer, P. G. (2017). Pollinator importance networks illustrate the crucial value of bees in a highly speciose plant community. Scientific reports, 7(1), 8389.
19606	Literature	1369	Hirschfeldia_incana	Brassiceae	2014-2015					Mount Carmel National Reserve	Israel		Diptera	Diptera	Diptera	LARGEFLY	2	Ballantyne, G., Baldock, K. C., Rendell, L., & Willmer, P. G. (2017). Pollinator importance networks illustrate the crucial value of bees in a highly speciose plant community. Scientific reports, 7(1), 8389.
19607	Literature	1369	Hirschfeldia_incana	Brassiceae	2014-2015					Mount Carmel National Reserve	Israel		Eucera	Anthophoridae	Hymenoptera	LTMB	3	Ballantyne, G., Baldock, K. C., Rendell, L., & Willmer, P. G. (2017). Pollinator importance networks illustrate the crucial value of bees in a highly speciose plant community. Scientific reports, 7(1), 8389.
19608	Literature	1369	Hirschfeldia_incana	Brassiceae	2014-2015					Mount Carmel National Reserve	Israel		Hemiptera	Hemiptera	Hemiptera	BUG	1	Ballantyne, G., Baldock, K. C., Rendell, L., & Willmer, P. G. (2017). Pollinator importance networks illustrate the crucial value of bees in a highly speciose plant community. Scientific reports, 7(1), 8389.
19609	Literature	1369	Hirschfeldia_incana	Brassiceae	2014-2015					Mount Carmel National Reserve	Israel		Panurgus	Andrenidae	Hymenoptera	STSB	5	Ballantyne, G., Baldock, K. C., Rendell, L., & Willmer, P. G. (2017). Pollinator importance networks illustrate the crucial value of bees in a highly speciose plant community. Scientific reports, 7(1), 8389.
19610	Literature	1369	Hirschfeldia_incana	Brassiceae	2014-2015					Mount Carmel National Reserve	Israel		syrphid	Syrphidae	Diptera	SMALLHOVERFLY	6	Ballantyne, G., Baldock, K. C., Rendell, L., & Willmer, P. G. (2017). Pollinator importance networks illustrate the crucial value of bees in a highly speciose plant community. Scientific reports, 7(1), 8389.
20304	Literature	1339	Hirschfeldia_incana	Brassiceae	2015	April				Mt Carmel	Israel		Andrena_L	Andrenidae	Hymenoptera	STLB	12	Ballantyne, Gavin, et al. "Pollinator importance networks illustrate the crucial value of bees in a highly speciose plant community." Scientific reports 7.1 (2017): 8389.
20305	Literature	1339	Hirschfeldia_incana	Brassiceae	2016	May				Mt Carmel	Israel		Andrena_M	Andrenidae	Hymenoptera	STMB	4	Ballantyne, Gavin, et al. "Pollinator importance networks illustrate the crucial value of bees in a highly speciose plant community." Scientific reports 7.1 (2017): 8389.
20306	Literature	1339	Hirschfeldia_incana	Brassiceae	2017	June				Mt Carmel	Israel		Andrena_S	Andrenidae	Hymenoptera	STSB	6	Ballantyne, Gavin, et al. "Pollinator importance networks illustrate the crucial value of bees in a highly speciose plant community." Scientific reports 7.1 (2017): 8389.
20307	Literature	1339	Hirschfeldia_incana	Brassiceae	2018	July				Mt Carmel	Israel		Apis	Apidae	Hymenoptera	HONEYBEE	28	Ballantyne, Gavin, et al. "Pollinator importance networks illustrate the crucial value of bees in a highly speciose plant community." Scientific reports 7.1 (2017): 8389.
20308	Literature	1339	Hirschfeldia_incana	Brassiceae	2019	August				Mt Carmel	Israel		Bombylius	Bombyliidae	Diptera	LARGEBEEFLY	6	Ballantyne, Gavin, et al. "Pollinator importance networks illustrate the crucial value of bees in a highly speciose plant community." Scientific reports 7.1 (2017): 8389.
20309	Literature	1339	Hirschfeldia_incana	Brassiceae	2020	September				Mt Carmel	Israel		Chelostoma_S	Megachilidae	Hymenoptera	STLB	7	Ballantyne, Gavin, et al. "Pollinator importance networks illustrate the crucial value of bees in a highly speciose plant community." Scientific reports 7.1 (2017): 8389.
20310	Literature	1339	Hirschfeldia_incana	Brassiceae	2021	October				Mt Carmel	Israel		Diptera_M	NA	Diptera	SMALLFLY	2	Ballantyne, Gavin, et al. "Pollinator importance networks illustrate the crucial value of bees in a highly speciose plant community." Scientific reports 7.1 (2017): 8389.
20311	Literature	1339	Hirschfeldia_incana	Brassiceae	2022	November				Mt Carmel	Israel		Eucera_L	anthophoridae	Hymenoptera	LTLB	3	Ballantyne, Gavin, et al. "Pollinator importance networks illustrate the crucial value of bees in a highly speciose plant community." Scientific reports 7.1 (2017): 8389.
20312	Literature	1339	Hirschfeldia_incana	Brassiceae	2023	December				Mt Carmel	Israel		Hemipteran	NA	Hemiptera	BUG	1	Ballantyne, Gavin, et al. "Pollinator importance networks illustrate the crucial value of bees in a highly speciose plant community." Scientific reports 7.1 (2017): 8389.
20313	Literature	1339	Hirschfeldia_incana	Brassiceae	2024	January				Mt Carmel	Israel		Lasioglossum_M	Halictidae	Hymenoptera	STMB	21	Ballantyne, Gavin, et al. "Pollinator importance networks illustrate the crucial value of bees in a highly speciose plant community." Scientific reports 7.1 (2017): 8389.
20314	Literature	1339	Hirschfeldia_incana	Brassiceae	2025	February				Mt Carmel	Israel		Lasioglossum_S	Halictidae	Hymenoptera	STSB	4	Ballantyne, Gavin, et al. "Pollinator importance networks illustrate the crucial value of bees in a highly speciose plant community." Scientific reports 7.1 (2017): 8389.
20315	Literature	1339	Hirschfeldia_incana	Brassiceae	2026	March				Mt Carmel	Israel		Panurgus	Syrphidae	Diptera	SMALLHOVERFLY	5	Ballantyne, Gavin, et al. "Pollinator importance networks illustrate the crucial value of bees in a highly speciose plant community." Scientific reports 7.1 (2017): 8389.
20316	Literature	1339	Hirschfeldia_incana	Brassiceae	2027	April				Mt Carmel	Israel		syrphid	Syrphidae	Diptera	SMALLHOVERFLY	6	Ballantyne, Gavin, et al. "Pollinator importance networks illustrate the crucial value of bees in a highly speciose plant community." Scientific reports 7.1 (2017): 8389.
20317	Literature	1339	Hirschfeldia_incana	Brassiceae	2028	May				Mt Carmel	Israel		syrphid_M	Syrphidae	Diptera	SMALLHOVERFLY	6	Ballantyne, Gavin, et al. "Pollinator importance networks illustrate the crucial value of bees in a highly speciose plant community." Scientific reports 7.1 (2017): 8389.
20318	Literature	1340	Ochthodium_aegyptiacum	Brassiceae	2029	June				Mt Carmel	Israel		Andrena_M	Andrenidae	Hymenoptera	STMB	3	Ballantyne, Gavin, et al. "Pollinator importance networks illustrate the crucial value of bees in a highly speciose plant community." Scientific reports 7.1 (2017): 8389.
20319	Literature	1340	Ochthodium_aegyptiacum	Brassiceae	2030	July				Mt Carmel	Israel		Andrena_S	Andrenidae	Hymenoptera	STSB	64	Ballantyne, Gavin, et al. "Pollinator importance networks illustrate the crucial value of bees in a highly speciose plant community." Scientific reports 7.1 (2017): 8389.
20320	Literature	1340	Ochthodium_aegyptiacum	Brassiceae	2031	August				Mt Carmel	Israel		Bombylius	Bombyliidae	Diptera	LARGEBEEFLY	3	Ballantyne, Gavin, et al. "Pollinator importance networks illustrate the crucial value of bees in a highly speciose plant community." Scientific reports 7.1 (2017): 8389.
20321	Literature	1340	Ochthodium_aegyptiacum	Brassiceae	2032	September				Mt Carmel	Israel		Diptera_S	NA	Diptera	SMALLFLY	2	Ballantyne, Gavin, et al. "Pollinator importance networks illustrate the crucial value of bees in a highly speciose plant community." Scientific reports 7.1 (2017): 8389.
20322	Literature	1340	Ochthodium_aegyptiacum	Brassiceae	2033	October				Mt Carmel	Israel		Lasioglossum_M	Halictidae	Hymenoptera	STMB	1	Ballantyne, Gavin, et al. "Pollinator importance networks illustrate the crucial value of bees in a highly speciose plant community." Scientific reports 7.1 (2017): 8389.
20323	Literature	1340	Ochthodium_aegyptiacum	Brassiceae	2034	November				Mt Carmel	Israel		Lasioglossum_S	Halictidae	Hymenoptera	STSB	4	Ballantyne, Gavin, et al. "Pollinator importance networks illustrate the crucial value of bees in a highly speciose plant community." Scientific reports 7.1 (2017): 8389.
20324	Literature	1340	Ochthodium_aegyptiacum	Brassiceae	2035	December				Mt Carmel	Israel		syrphid	Syrphidae	Diptera	SMALLHOVERFLY	1	Ballantyne, Gavin, et al. "Pollinator importance networks illustrate the crucial value of bees in a highly speciose plant community." Scientific reports 7.1 (2017): 8389.
20325	Literature	1340	Ochthodium_aegyptiacum	Brassiceae	2036	January				Mt Carmel	Israel		syrphid_M	Syrphidae	Diptera	SMALLHOVERFLY	1	Ballantyne, Gavin, et al. "Pollinator importance networks illustrate the crucial value of bees in a highly speciose plant community." Scientific reports 7.1 (2017): 8389.
20326	Literature	1340	Ochthodium_aegyptiacum	Brassiceae	2037	February				Mt Carmel	Israel		wasp	NA	Hymenoptera	LARGEWASP	1	Ballantyne, Gavin, et al. "Pollinator importance networks illustrate the crucial value of bees in a highly speciose plant community." Scientific reports 7.1 (2017): 8389.
3720	Literature	421	Diplotaxis_tenuifolia	Brassiceae	2011				Arganda del Rey	Madrid	Spain	459	Heliotaurus	Alleculidae	Coleoptera	LARGEBEETLE	251	Barbir com pers & Barbir et al. 2015. The attractiveness of flowering herbaceous plants to bees (Hymenoptera: Apoidea) and hoverflies (Diptera: Syrphidae) in agro-ecosystems of Central Spain.
3721	Literature	421	Diplotaxis_tenuifolia	Brassiceae	2011				Arganda del Rey	Madrid	Spain	459	Solitary_big	Andrenidae	Hymenoptera	STLB	88	Barbir com pers & Barbir et al. 2015. The attractiveness of flowering herbaceous plants to bees (Hymenoptera: Apoidea) and hoverflies (Diptera: Syrphidae) in agro-ecosystems of Central Spain.
3722	Literature	421	Diplotaxis_tenuifolia	Brassiceae	2011				Arganda del Rey	Madrid	Spain	459	Solitary_small	Andrenidae	Hymenoptera	STSB	165.5	Barbir com pers & Barbir et al. 2015. The attractiveness of flowering herbaceous plants to bees (Hymenoptera: Apoidea) and hoverflies (Diptera: Syrphidae) in agro-ecosystems of Central Spain.
3723	Literature	421	Diplotaxis_tenuifolia	Brassiceae	2011				Arganda del Rey	Madrid	Spain	459	Apis mellifera	Apidae	Hymenoptera	HONEYBEE	3.5	Barbir com pers & Barbir et al. 2015. The attractiveness of flowering herbaceous plants to bees (Hymenoptera: Apoidea) and hoverflies (Diptera: Syrphidae) in agro-ecosystems of Central Spain.
3724	Literature	421	Diplotaxis_tenuifolia	Brassiceae	2011				Arganda del Rey	Madrid	Spain	459	Coccinela	Coccinellidae	Coleoptera	LARGEBEETLE	11	Barbir com pers & Barbir et al. 2015. The attractiveness of flowering herbaceous plants to bees (Hymenoptera: Apoidea) and hoverflies (Diptera: Syrphidae) in agro-ecosystems of Central Spain.
3725	Literature	421	Diplotaxis_tenuifolia	Brassiceae	2011				Arganda del Rey	Madrid	Spain	459	Megachilidae	Megachilidae	Hymenoptera	LTLB	2	Barbir com pers & Barbir et al. 2015. The attractiveness of flowering herbaceous plants to bees (Hymenoptera: Apoidea) and hoverflies (Diptera: Syrphidae) in agro-ecosystems of Central Spain.
3726	Literature	421	Diplotaxis_tenuifolia	Brassiceae	2011				Arganda del Rey	Madrid	Spain	459	Psilotrix sp.	Melyridae	Coleoptera	SMALLBEETLE	62	Barbir com pers & Barbir et al. 2015. The attractiveness of flowering herbaceous plants to bees (Hymenoptera: Apoidea) and hoverflies (Diptera: Syrphidae) in agro-ecosystems of Central Spain.
3727	Literature	421	Diplotaxis_tenuifolia	Brassiceae	2011				Arganda del Rey	Madrid	Spain	459	Epsyrphys sp.	Syrphidae	Diptera	SMALLHOVERFLY	4	Barbir com pers & Barbir et al. 2015. The attractiveness of flowering herbaceous plants to bees (Hymenoptera: Apoidea) and hoverflies (Diptera: Syrphidae) in agro-ecosystems of Central Spain.
3728	Literature	421	Diplotaxis_tenuifolia	Brassiceae	2011				Arganda del Rey	Madrid	Spain	459	Eristalis sp.	Syrphidae	Diptera	LARGEHOVERFLY	7	Barbir com pers & Barbir et al. 2015. The attractiveness of flowering herbaceous plants to bees (Hymenoptera: Apoidea) and hoverflies (Diptera: Syrphidae) in agro-ecosystems of Central Spain.
3729	Literature	421	Diplotaxis_tenuifolia	Brassiceae	2011				Arganda del Rey	Madrid	Spain	459	Eupeodes sp.	Syrphidae	Diptera	SMALLHOVERFLY	17.5	Barbir com pers & Barbir et al. 2015. The attractiveness of flowering herbaceous plants to bees (Hymenoptera: Apoidea) and hoverflies (Diptera: Syrphidae) in agro-ecosystems of Central Spain.
3730	Literature	421	Diplotaxis_tenuifolia	Brassiceae	2011				Arganda del Rey	Madrid	Spain	459	Scaeva sp.	Syrphidae	Diptera	SMALLHOVERFLY	3	Barbir com pers & Barbir et al. 2015. The attractiveness of flowering herbaceous plants to bees (Hymenoptera: Apoidea) and hoverflies (Diptera: Syrphidae) in agro-ecosystems of Central Spain.
3731	Literature	421	Diplotaxis_tenuifolia	Brassiceae	2011				Arganda del Rey	Madrid	Spain	459	Sphaerophoria sp.	Syrphidae	Diptera	SMALLHOVERFLY	217.5	Barbir com pers & Barbir et al. 2015. The attractiveness of flowering herbaceous plants to bees (Hymenoptera: Apoidea) and hoverflies (Diptera: Syrphidae) in agro-ecosystems of Central Spain.
3732	Literature	421	Diplotaxis_tenuifolia	Brassiceae	2011				Arganda del Rey	Madrid	Spain	459	Syrphus sp.	Syrphidae	Diptera	SMALLHOVERFLY	1	Barbir com pers & Barbir et al. 2015. The attractiveness of flowering herbaceous plants to bees (Hymenoptera: Apoidea) and hoverflies (Diptera: Syrphidae) in agro-ecosystems of Central Spain.
3733	Literature	421	Diplotaxis_tenuifolia	Brassiceae	2011				Arganda del Rey	Madrid	Spain	459	Vespidae	Vespidae	Hymenoptera	LARGEWASP	9	Barbir com pers & Barbir et al. 2015. The attractiveness of flowering herbaceous plants to bees (Hymenoptera: Apoidea) and hoverflies (Diptera: Syrphidae) in agro-ecosystems of Central Spain.
3734	Literature	422	Diplotaxis_tenuifolia	Brassiceae	2012				Arganda del Rey	Madrid	Spain	486	Heliotaurus	Alleculidae	Coleoptera	LARGEBEETLE	19.3553	Barbir com pers & Barbir et al. 2015. The attractiveness of flowering herbaceous plants to bees (Hymenoptera: Apoidea) and hoverflies (Diptera: Syrphidae) in agro-ecosystems of Central Spain.
3735	Literature	422	Diplotaxis_tenuifolia	Brassiceae	2012				Arganda del Rey	Madrid	Spain	486	Solitary_big	Andrenidae	Hymenoptera	STLB	170.618	Barbir com pers & Barbir et al. 2015. The attractiveness of flowering herbaceous plants to bees (Hymenoptera: Apoidea) and hoverflies (Diptera: Syrphidae) in agro-ecosystems of Central Spain.
3736	Literature	422	Diplotaxis_tenuifolia	Brassiceae	2012				Arganda del Rey	Madrid	Spain	486	Solitary_small	Andrenidae	Hymenoptera	STSB	263.539	Barbir com pers & Barbir et al. 2015. The attractiveness of flowering herbaceous plants to bees (Hymenoptera: Apoidea) and hoverflies (Diptera: Syrphidae) in agro-ecosystems of Central Spain.
3737	Literature	422	Diplotaxis_tenuifolia	Brassiceae	2012				Arganda del Rey	Madrid	Spain	486	Coccinela	Coccinellidae	Coleoptera	LARGEBEETLE	7	Barbir com pers & Barbir et al. 2015. The attractiveness of flowering herbaceous plants to bees (Hymenoptera: Apoidea) and hoverflies (Diptera: Syrphidae) in agro-ecosystems of Central Spain.
3738	Literature	422	Diplotaxis_tenuifolia	Brassiceae	2012				Arganda del Rey	Madrid	Spain	486	Megachilidae	Megachilidae	Hymenoptera	LTLB	12.5	Barbir com pers & Barbir et al. 2015. The attractiveness of flowering herbaceous plants to bees (Hymenoptera: Apoidea) and hoverflies (Diptera: Syrphidae) in agro-ecosystems of Central Spain.
3739	Literature	422	Diplotaxis_tenuifolia	Brassiceae	2012				Arganda del Rey	Madrid	Spain	486	Psilotrix sp.	Melyridae	Coleoptera	SMALLBEETLE	63.8026	Barbir com pers & Barbir et al. 2015. The attractiveness of flowering herbaceous plants to bees (Hymenoptera: Apoidea) and hoverflies (Diptera: Syrphidae) in agro-ecosystems of Central Spain.
3740	Literature	422	Diplotaxis_tenuifolia	Brassiceae	2012				Arganda del Rey	Madrid	Spain	486	Tropinota hirta	Scarabeidae	Coleoptera	LARGEBEETLE	4	Barbir com pers & Barbir et al. 2015. The attractiveness of flowering herbaceous plants to bees (Hymenoptera: Apoidea) and hoverflies (Diptera: Syrphidae) in agro-ecosystems of Central Spain.
3741	Literature	422	Diplotaxis_tenuifolia	Brassiceae	2012				Arganda del Rey	Madrid	Spain	486	Eristalis sp.	Syrphidae	Diptera	LARGEHOVERFLY	7.5	Barbir com pers & Barbir et al. 2015. The attractiveness of flowering herbaceous plants to bees (Hymenoptera: Apoidea) and hoverflies (Diptera: Syrphidae) in agro-ecosystems of Central Spain.
3742	Literature	422	Diplotaxis_tenuifolia	Brassiceae	2012				Arganda del Rey	Madrid	Spain	486	Eupeodes sp.	Syrphidae	Diptera	SMALLHOVERFLY	3	Barbir com pers & Barbir et al. 2015. The attractiveness of flowering herbaceous plants to bees (Hymenoptera: Apoidea) and hoverflies (Diptera: Syrphidae) in agro-ecosystems of Central Spain.
3743	Literature	422	Diplotaxis_tenuifolia	Brassiceae	2012				Arganda del Rey	Madrid	Spain	486	Sphaerophoria sp.	Syrphidae	Diptera	SMALLHOVERFLY	1.23684	Barbir com pers & Barbir et al. 2015. The attractiveness of flowering herbaceous plants to bees (Hymenoptera: Apoidea) and hoverflies (Diptera: Syrphidae) in agro-ecosystems of Central Spain.
20919	Literature	1398	Diplotaxis_tenuifolia	Brassiceae	2011				Arganda_del_Rey	Madrid	Spain		Psilotrix_viridicoerulea	Melyridae	Coleoptera	SMALLBEETLE	60	Barbir, J., Badenes‐Pérez, F. R., Fernández‐Quintanilla, C., & Dorado, J. (2015). The attractiveness of flowering herbaceous plants to bees (Hymenoptera: Apoidea) and hoverflies (Diptera: Syrphidae) in agro‐ecosystems of Central Spain. Agricultural and Forest Entomology, 17(1), 20-28.
20920	Literature	1398	Diplotaxis_tenuifolia	Brassiceae	2011				Arganda_del_Rey	Madrid	Spain		Heliotaurus_ruficollis	Alleculidae	Coleoptera	LARGEBEETLE	480	Barbir, J., Badenes‐Pérez, F. R., Fernández‐Quintanilla, C., & Dorado, J. (2015). The attractiveness of flowering herbaceous plants to bees (Hymenoptera: Apoidea) and hoverflies (Diptera: Syrphidae) in agro‐ecosystems of Central Spain. Agricultural and Forest Entomology, 17(1), 20-28.
20921	Literature	1398	Diplotaxis_tenuifolia	Brassiceae	2011				Arganda_del_Rey	Madrid	Spain		Eupeodes_corollae	Syrphidae	Diptera	SMALLHOVERFLY	30	Barbir, J., Badenes‐Pérez, F. R., Fernández‐Quintanilla, C., & Dorado, J. (2015). The attractiveness of flowering herbaceous plants to bees (Hymenoptera: Apoidea) and hoverflies (Diptera: Syrphidae) in agro‐ecosystems of Central Spain. Agricultural and Forest Entomology, 17(1), 20-28.
20922	Literature	1398	Diplotaxis_tenuifolia	Brassiceae	2011				Arganda_del_Rey	Madrid	Spain		Sphaerophoria_sp.	Syrphidae	Diptera	SMALLHOVERFLY	300	Barbir, J., Badenes‐Pérez, F. R., Fernández‐Quintanilla, C., & Dorado, J. (2015). The attractiveness of flowering herbaceous plants to bees (Hymenoptera: Apoidea) and hoverflies (Diptera: Syrphidae) in agro‐ecosystems of Central Spain. Agricultural and Forest Entomology, 17(1), 20-28.
20923	Literature	1398	Diplotaxis_tenuifolia	Brassiceae	2011				Arganda_del_Rey	Madrid	Spain		Solitary bee big	Andrenidae	Hymenoptera	STLB	120	Barbir, J., Badenes‐Pérez, F. R., Fernández‐Quintanilla, C., & Dorado, J. (2015). The attractiveness of flowering herbaceous plants to bees (Hymenoptera: Apoidea) and hoverflies (Diptera: Syrphidae) in agro‐ecosystems of Central Spain. Agricultural and Forest Entomology, 17(1), 20-28.
20924	Literature	1398	Diplotaxis_tenuifolia	Brassiceae	2011				Arganda_del_Rey	Madrid	Spain		Solitary bee small	Andrenidae	Hymenoptera	STSB	180	Barbir, J., Badenes‐Pérez, F. R., Fernández‐Quintanilla, C., & Dorado, J. (2015). The attractiveness of flowering herbaceous plants to bees (Hymenoptera: Apoidea) and hoverflies (Diptera: Syrphidae) in agro‐ecosystems of Central Spain. Agricultural and Forest Entomology, 17(1), 20-28.
1826	Literature	220	Brassica_napus	Brassiceae	2005					Uppsala	Sweden		Apis mellifera	Apidae	Hymenoptera	HONEYBEE	12500	Bartomeous et al. 2014. Contribution of insect pollinators to crop yield and quality varies with agricultural intensification. PeerJ2:e328
1827	Literature	220	Brassica_napus	Brassiceae	2005					Uppsala	Sweden		Bombus spp.	Apidae	Hymenoptera	LTXLB	500	Bartomeous et al. 2014. Contribution of insect pollinators to crop yield and quality varies with agricultural intensification. PeerJ2:e329
1828	Literature	220	Brassica_napus	Brassiceae	2005					Uppsala	Sweden		Small hoverflies	Syrphidae	Diptera	SMALLHOVERFLY	2000	Bartomeous et al. 2014. Contribution of insect pollinators to crop yield and quality varies with agricultural intensification. PeerJ2:e330
1632	Literature	203	Brassica_fruticulosa	Brassiceae	2006				Cap de Creus	Girona	Spain		Colletes sp.	Colletidae	Hymenoptera	STMB	1	Bartomeus, I., Vilà, M. & Santamaria, L., 2008. Contrasting effects of invasive plants in plant-pollinator networks. Oecologia 155: 761-770.
2491	Literature	293	Brassica_oleracea	Brassiceae	1977						India		Anthophora antiope	Anthophoridae	Hymenoptera	LTLB	1	Batra 1980. Nest of the solitary bee, Anthophora antiope, in Punjab, India. J. Kansas Entomol. Soc. 53: 112-114
2492	Literature	293	Brassica_oleracea	Brassiceae	1977						India		Anthophora antiope	Anthophoridae	Hymenoptera	LTLB	1	Batra 1980. Nest of the solitary bee, Anthophora antiope, in Punjab, India. J. Kansas Entomol. Soc. 53: 112-114
8231	Literature	850	Eruca_vesicaria_sativa	Brassiceae							India		Anthophora antiope	Anthophoridae	Hymenoptera	LTLB	1	Batra SW 1980. Nests of the solitary bee, Anthophora antiope, in Punjab, India. J. Kansas Entomol. Soc. 53: 112-114
3048	Literature	350	Brassica_campestris	Brassiceae	1977						India		Andrena ilerda	Andrenidae	Hymenoptera	STLB	1	Batra1977 in Abrol D.P. 2011 Pollination biology: biodiversity conservation and agricultural production.
3049	Literature	350	Brassica_campestris	Brassiceae	1977						India		Andrena leaena	Andrenidae	Hymenoptera	STLB	1	Batra1977 in Abrol D.P. 2011 Pollination biology: biodiversity conservation and agricultural production.
3050	Literature	350	Brassica_campestris	Brassiceae	1977						India		Andrena sp.	Andrenidae	Hymenoptera	STSB	1	Batra1977 in Abrol D.P. 2011 Pollination biology: biodiversity conservation and agricultural production.
3051	Literature	350	Brassica_campestris	Brassiceae	1977						India		Anthophora	Anthophoridae	Hymenoptera	LTLB	1	Batra1977 in Abrol D.P. 2011 Pollination biology: biodiversity conservation and agricultural production.
3052	Literature	350	Brassica_campestris	Brassiceae	1977						India		Colletes spp.	Colletidae	Hymenoptera	STMB	1	Batra1977 in Abrol D.P. 2011 Pollination biology: biodiversity conservation and agricultural production.
3053	Literature	350	Brassica_campestris	Brassiceae	1977						India		Halictus sp. a.	Halictidae	Hymenoptera	STSB	1	Batra1977 in Abrol D.P. 2011 Pollination biology: biodiversity conservation and agricultural production.
1642	Literature	205	Brassica_juncea	Brassiceae	1977						India		Andrena ilerda	Andrenidae	Hymenoptera	STLB	1	Batra1977 in Abrol D.P. 2011 Pollination biology: biodiversity conservation and agricultural production.
1643	Literature	205	Brassica_juncea	Brassiceae	1977						India		Andrena leaena	Andrenidae	Hymenoptera	STLB	1	Batra1977 in Abrol D.P. 2011 Pollination biology: biodiversity conservation and agricultural production.
2493	Literature	293	Brassica_oleracea	Brassiceae	1977						India		Andrena ilerda	Andrenidae	Hymenoptera	STLB	1	Batra1977 in Abrol D.P. 2011 Pollination biology: biodiversity conservation and agricultural production.
2494	Literature	293	Brassica_oleracea	Brassiceae	1977						India		Lasioglossum spp.	Halictidae	Hymenoptera	STMB	1	Batra1977 in Abrol D.P. 2011 Pollination biology: biodiversity conservation and agricultural production.
2495	Literature	293	Brassica_oleracea	Brassiceae	1977						India		Pithitis smargdula	Halictidae	Hymenoptera	STSB	1	Batra1977 in Abrol D.P. 2011 Pollination biology: biodiversity conservation and agricultural production.
3118	Literature	361	Brassica_toria_dichotoma	Brassiceae	1977						India		Andrena ilerda	Andrenidae	Hymenoptera	STLB	1	Batra1977 in Abrol D.P. 2011 Pollination biology: biodiversity conservation and agricultural production.
3119	Literature	361	Brassica_toria_dichotoma	Brassiceae	1977						India		Andrena leaena	Andrenidae	Hymenoptera	STLB	1	Batra1977 in Abrol D.P. 2011 Pollination biology: biodiversity conservation and agricultural production.
3120	Literature	361	Brassica_toria_dichotoma	Brassiceae	1977						India		Andrena sp.	Andrenidae	Hymenoptera	STSB	1	Batra1977 in Abrol D.P. 2011 Pollination biology: biodiversity conservation and agricultural production.
3121	Literature	361	Brassica_toria_dichotoma	Brassiceae	1977						India		Anthophora	Anthophoridae	Hymenoptera	LTLB	1	Batra1977 in Abrol D.P. 2011 Pollination biology: biodiversity conservation and agricultural production.
3122	Literature	361	Brassica_toria_dichotoma	Brassiceae	1977						India		Colletes spp.	Colletidae	Hymenoptera	STMB	1	Batra1977 in Abrol D.P. 2011 Pollination biology: biodiversity conservation and agricultural production.
3123	Literature	361	Brassica_toria_dichotoma	Brassiceae	1977						India		Halictus sp. a.	Halictidae	Hymenoptera	STSB	1	Batra1977 in Abrol D.P. 2011 Pollination biology: biodiversity conservation and agricultural production.
8232	Literature	851	Eruca_vesicaria_sativa	Brassiceae	1977						India		Andrena ilerda	Andrenidae	Hymenoptera	STLB	1	Batra1977 in Abrol D.P. 2011 Pollination biology: biodiversity conservation and agricultural production.
8233	Literature	851	Eruca_vesicaria_sativa	Brassiceae	1977						India		Anthophora vedetta	Anthophoridae	Hymenoptera	LTLB	1	Batra1977 in Abrol D.P. 2011 Pollination biology: biodiversity conservation and agricultural production.
8234	Literature	851	Eruca_vesicaria_sativa	Brassiceae	1977						India		Tetralonia pruinosa	Anthophoridae	Hymenoptera	LTLB	1	Batra1977 in Abrol D.P. 2011 Pollination biology: biodiversity conservation and agricultural production.
8235	Literature	851	Eruca_vesicaria_sativa	Brassiceae	1977						India		Colletes nursei	Colletidae	Hymenoptera	STMB	1	Batra1977 in Abrol D.P. 2011 Pollination biology: biodiversity conservation and agricultural production.
9880	Literature	1115	Raphanus_sativus	Brassiceae	1977						India		Andrena leaena	Andrenidae	Hymenoptera	STLB	1	Batra1977 in Abrol D.P. 2011 Pollination biology: biodiversity conservation and agricultural production.
9881	Literature	1115	Raphanus_sativus	Brassiceae	1977						India		Colletes nursei	Colletidae	Hymenoptera	STMB	1	Batra1977 in Abrol D.P. 2011 Pollination biology: biodiversity conservation and agricultural production.
9882	Literature	1115	Raphanus_sativus	Brassiceae	1977						India		Nomioides divia	Halictidae	Hymenoptera	STSB	1	Batra1977 in Abrol D.P. 2011 Pollination biology: biodiversity conservation and agricultural production.
9883	Literature	1115	Raphanus_sativus	Brassiceae	1977						India		Nomioides variegata	Halictidae	Hymenoptera	STSB	1	Batra1977 in Abrol D.P. 2011 Pollination biology: biodiversity conservation and agricultural production.
8110	Literature	817	Diplotaxis_tenuifolia	Brassiceae	2004					Darmstadt	Germany		Andrena carbonaria	Andrenidae	Hymenoptera	STLB	3	Beil 2007.Blütenbesuchende Wildbienen-Gemeinschaften (Hymenoptera, Apoidea) in Sand-Ökosystemen
8111	Literature	817	Diplotaxis_tenuifolia	Brassiceae	2004					Darmstadt	Germany		Andrena dorsata	Andrenidae	Hymenoptera	STLB	3	Beil 2007.Blütenbesuchende Wildbienen-Gemeinschaften (Hymenoptera, Apoidea) in Sand-Ökosystemen
8112	Literature	817	Diplotaxis_tenuifolia	Brassiceae	2004					Darmstadt	Germany		Bombus lapidarius	Apidae	Hymenoptera	LTXLB	3	Beil 2007.Blütenbesuchende Wildbienen-Gemeinschaften (Hymenoptera, Apoidea) in Sand-Ökosystemen
8113	Literature	817	Diplotaxis_tenuifolia	Brassiceae	2004					Darmstadt	Germany		Bombus terrestris	Apidae	Hymenoptera	LTXLB	1	Beil 2007.Blütenbesuchende Wildbienen-Gemeinschaften (Hymenoptera, Apoidea) in Sand-Ökosystemen
8114	Literature	817	Diplotaxis_tenuifolia	Brassiceae	2004					Darmstadt	Germany		Halictus leucaheneus	Halictidae	Hymenoptera	STSB	1	Beil 2007.Blütenbesuchende Wildbienen-Gemeinschaften (Hymenoptera, Apoidea) in Sand-Ökosystemen
8115	Literature	817	Diplotaxis_tenuifolia	Brassiceae	2004					Darmstadt	Germany		Halictus sexcinctus	Halictidae	Hymenoptera	STMB	1	Beil 2007.Blütenbesuchende Wildbienen-Gemeinschaften (Hymenoptera, Apoidea) in Sand-Ökosystemen
7875	Literature	755	Crambe_filiformis	Brassiceae							Spain		Chromatomyia horticola	Agromyciidae	Diptera	SMALLFLY	1	Benavent et al. 2004
7876	Literature	756	Crambe_filiformis	Brassiceae							Spain		Liriomyza strigata	Agromyciidae	Diptera	SMALLFLY	1	Benavent et al. 2004
7877	Literature	756	Crambe_filiformis	Brassiceae							Spain		Liriomyza xanthocera	Agromyciidae	Diptera	SMALLFLY	1	Benavent et al. 2004
10255	Literature	1209	Sinapis_arvensis	Brassiceae	2003					Matija	Algeria		Andrena flavipes	Andrenidae	Hymenoptera	STLB	10	Bendifallah, L., K. Louadi and S.E. Doumandji. 2010. A Study on Wild Bees as Pollinators of Weeds and Herbal Medicinal Plants in Matija Region, Algeria. Arab Journal of Plant Protection, 28: 107-113.
10256	Literature	1209	Sinapis_arvensis	Brassiceae	2003					Matija	Algeria		Osmia sp.	Megachilidae	Hymenoptera	STMB	2	Bendifallah, L., K. Louadi and S.E. Doumandji. 2010. A Study on Wild Bees as Pollinators of Weeds and Herbal Medicinal Plants in Matija Region, Algeria. Arab Journal of Plant Protection, 28: 107-113.
10257	Literature	1209	Sinapis_arvensis	Brassiceae	2003					Matija	Algeria		Apis mellifera	Apidae	Hymenoptera	HONEYBEE	8	Bendifallah, L., K. Louadi and S.E. Doumandji. 2010. A Study on Wild Bees as Pollinators of Weeds and Herbal Medicinal Plants in Matija Region, Algeria. Arab Journal of Plant Protection, 28: 107-113.
8108	Literature	815	Diplotaxis_siifolia	Brassiceae	2005					Gibraltar	Spain		Psylliodes maroccanus	Chrysomelidae	Coleoptera	SMALLBEETLE	1	Bensusan & Perez 2006. Registros interesantes de dos crisomélidos (Coleoptera, Chrysomelidae) de Gibraltar
8706	Literature	936	Hirschfeldia_incana	Brassiceae	2009					Gibraltar	Spain		Psylliodes maroccanus	Chrysomelidae	Coleoptera	SMALLBEETLE	3	Bensusan & Perez 2006. Registros interesantes de dos crisomélidos (Coleoptera, Chrysomelidae) de Gibraltar
11128	Literature	1313	Succowia_balearica	Brassiceae	2006					Gibraltar	Spain		Psylliodes maroccanus	Chrysomelidae	Coleoptera	SMALLBEETLE	26	Bensusan & Perez 2006. Registros interesantes de dos crisomélidos (Coleoptera, Chrysomelidae) de Gibraltar
6948	Literature	647	Cakile_maritima	Brassiceae						Cádiz	Spain		Psylliodes maroccanus	Chrysomelidae	Coleoptera	SMALLBEETLE	1	Bensusan & Perez 2008
8109	Literature	816	Diplotaxis_siifolia	Brassiceae						Cádiz	Spain		Psylliodes maroccanus	Chrysomelidae	Coleoptera	SMALLBEETLE	1	Bensusan & Perez 2009
11129	Literature	1314	Succowia_balearica	Brassiceae						Cádiz	Spain		Psylliodes maroccanus	Chrysomelidae	Coleoptera	SMALLBEETLE	1	Bensusan & Perez 2010
8707	Literature	937	Hirschfeldia_incana	Brassiceae						Cádiz	Spain		Psylliodes maroccanus	Chrysomelidae	Coleoptera	SMALLBEETLE	1	Bensusan & Perez 2013
1829	Literature	221	Brassica_napus	Brassiceae							France		Anthocharis cardamines	Pieridae	Lepidoptera	LARGEBUTTERFLY	1	Bergerot et al. 2010. Landscape and Urban Planning
1830	Literature	221	Brassica_napus	Brassiceae							France		Pieris rapae	Pieridae	Lepidoptera	LARGEBUTTERFLY	1	Bergerot et al. 2010. Landscape and Urban Planning
2496	Literature	294	Brassica_oleracea	Brassiceae							France		Celastrina argiolus	Lycaenidae	Lepidoptera	SMALLBUTTERFLY	1	Bergerot et al. 2010. Landscape and Urban Planning
2497	Literature	294	Brassica_oleracea	Brassiceae							France		Pieris rapae	Pieridae	Lepidoptera	LARGEBUTTERFLY	1	Bergerot et al. 2010. Landscape and Urban Planning
2712	Literature	320	Brassica_rapa	Brassiceae							France		Pieris napi	Pieridae	Lepidoptera	LARGEBUTTERFLY	1	Bergerot et al. 2010. Landscape and Urban Planning
8236	Literature	852	Eruca_vesicaria_sativa	Brassiceae							France		Pieris rapae	Pieridae	Lepidoptera	LARGEBUTTERFLY	1	Bergerot et al. 2010. Landscape and Urban Planning
9624	Literature	1079	Raphanus_raphanistrum	Brassiceae							France		Pieris rapae	Pieridae	Lepidoptera	LARGEBUTTERFLY	1	Bergerot et al. 2010. Landscape and Urban Planning
9884	Literature	1116	Raphanus_sativus	Brassiceae							France		Aricia agestis	Lycaenidae	Lepidoptera	SMALLBUTTERFLY	1	Bergerot et al. 2010. Landscape and Urban Planning
9885	Literature	1116	Raphanus_sativus	Brassiceae							France		Araschnia levana	Nymphalidae	Lepidoptera	LARGEBUTTERFLY	1	Bergerot et al. 2010. Landscape and Urban Planning
9886	Literature	1116	Raphanus_sativus	Brassiceae							France		Pieris brassicae	Pieridae	Lepidoptera	LARGEBUTTERFLY	1	Bergerot et al. 2010. Landscape and Urban Planning
9887	Literature	1116	Raphanus_sativus	Brassiceae							France		Pieris napi	Pieridae	Lepidoptera	LARGEBUTTERFLY	1	Bergerot et al. 2010. Landscape and Urban Planning
9888	Literature	1116	Raphanus_sativus	Brassiceae							France		Pieris rapae	Pieridae	Lepidoptera	LARGEBUTTERFLY	1	Bergerot et al. 2010. Landscape and Urban Planning
10446	Literature	1231	Sinapis_arvensis	Brassiceae							France		Anthocharis euphenoides	Pieridae	Lepidoptera	LARGEBUTTERFLY	1	Bergerot et al. 2010. Landscape and Urban Planning
10447	Literature	1231	Sinapis_arvensis	Brassiceae							France		Pieris napi	Pieridae	Lepidoptera	LARGEBUTTERFLY	1	Bergerot et al. 2010. Landscape and Urban Planning
10448	Literature	1231	Sinapis_arvensis	Brassiceae							France		Pieris rapae	Pieridae	Lepidoptera	LARGEBUTTERFLY	1	Bergerot et al. 2010. Landscape and Urban Planning
10449	Literature	1231	Sinapis_arvensis	Brassiceae							France		Pieris sp.	Pieridae	Lepidoptera	LARGEBUTTERFLY	1	Bergerot et al. 2010. Landscape and Urban Planning
2947	Literature	346	Brassica_campestris	Brassiceae	1980					Himashal Pradesh	India		Andrenidae	Andrenidae	Hymenoptera	STLB	2	Bhalla, O. P., Verma, A. K. and Dhaliwal, H. S. (1983a). Insect visitors of mustard bloom (Brassica campestres var. sarson), their number and foraging behaviour under mid-hill conditions. J. Ent. Res. 7, 15-17.
2948	Literature	346	Brassica_campestris	Brassiceae	1980					Himashal Pradesh	India		Anthophoridae	Anthophoridae	Hymenoptera	LTLB	2	Bhalla, O. P., Verma, A. K. and Dhaliwal, H. S. (1983a). Insect visitors of mustard bloom (Brassica campestres var. sarson), their number and foraging behaviour under mid-hill conditions. J. Ent. Res. 7, 15-17.
2949	Literature	346	Brassica_campestris	Brassiceae	1980					Himashal Pradesh	India		Apis cerana	Apidae	Hymenoptera	HONEYBEE	34	Bhalla, O. P., Verma, A. K. and Dhaliwal, H. S. (1983a). Insect visitors of mustard bloom (Brassica campestres var. sarson), their number and foraging behaviour under mid-hill conditions. J. Ent. Res. 7, 15-17.
2950	Literature	346	Brassica_campestris	Brassiceae	1980					Himashal Pradesh	India		Xylocopidae	Apidae	Hymenoptera	LTXLB	2	Bhalla, O. P., Verma, A. K. and Dhaliwal, H. S. (1983a). Insect visitors of mustard bloom (Brassica campestres var. sarson), their number and foraging behaviour under mid-hill conditions. J. Ent. Res. 7, 15-17.
2951	Literature	346	Brassica_campestris	Brassiceae	1980					Himashal Pradesh	India		Halictidae	Halictidae	Hymenoptera	STSB	2	Bhalla, O. P., Verma, A. K. and Dhaliwal, H. S. (1983a). Insect visitors of mustard bloom (Brassica campestres var. sarson), their number and foraging behaviour under mid-hill conditions. J. Ent. Res. 7, 15-17.
2952	Literature	346	Brassica_campestris	Brassiceae	1980					Himashal Pradesh	India		Hoverflies	Syrphidae	Diptera	LARGEHOVERFLY	47	Bhalla, O. P., Verma, A. K. and Dhaliwal, H. S. (1983a). Insect visitors of mustard bloom (Brassica campestres var. sarson), their number and foraging behaviour under mid-hill conditions. J. Ent. Res. 7, 15-17.
1644	Literature	206	Brassica_juncea	Brassiceae	2011					W. Bengal	India		Apis cerana indica	Apidae	Hymenoptera	HONEYBEE	14	Bhowmik B, B Mitra, K Bhadra 2014. Diversity of insect pollinators and their effect on the crop yield of Brassica juncea L., NPJ-93, from Southern West Bengal. Int. J. Rec. Sci. Res. 5: 1207-1213.
1645	Literature	206	Brassica_juncea	Brassiceae	2011					W. Bengal	India		Apis megapis dorsata	Apidae	Hymenoptera	HONEYBEE	16	Bhowmik B, B Mitra, K Bhadra 2014. Diversity of insect pollinators and their effect on the crop yield of Brassica juncea L., NPJ-93, from Southern West Bengal. Int. J. Rec. Sci. Res. 5: 1207-1213.
1646	Literature	206	Brassica_juncea	Brassiceae	2011					W. Bengal	India		Apis mellifera	Apidae	Hymenoptera	HONEYBEE	18	Bhowmik B, B Mitra, K Bhadra 2014. Diversity of insect pollinators and their effect on the crop yield of Brassica juncea L., NPJ-93, from Southern West Bengal. Int. J. Rec. Sci. Res. 5: 1207-1213.
1647	Literature	206	Brassica_juncea	Brassiceae	2011					W. Bengal	India		Amata cyssea	Arctiidae	Lepidoptera	LARGEMOTH	1	Bhowmik B, B Mitra, K Bhadra 2014. Diversity of insect pollinators and their effect on the crop yield of Brassica juncea L., NPJ-93, from Southern West Bengal. Int. J. Rec. Sci. Res. 5: 1207-1213.
1648	Literature	206	Brassica_juncea	Brassiceae	2011					W. Bengal	India		Chrysomya megacephala	Calliphoridae	Diptera	SMALLFLY	4	Bhowmik B, B Mitra, K Bhadra 2014. Diversity of insect pollinators and their effect on the crop yield of Brassica juncea L., NPJ-93, from Southern West Bengal. Int. J. Rec. Sci. Res. 5: 1207-1213.
1649	Literature	206	Brassica_juncea	Brassiceae	2011					W. Bengal	India		Coccinella transversalis	Coccinellidae	Coleoptera	LARGEBEETLE	1	Bhowmik B, B Mitra, K Bhadra 2014. Diversity of insect pollinators and their effect on the crop yield of Brassica juncea L., NPJ-93, from Southern West Bengal. Int. J. Rec. Sci. Res. 5: 1207-1213.
1650	Literature	206	Brassica_juncea	Brassiceae	2011					W. Bengal	India		Oenopia sp.	Coccinellidae	Coleoptera	SMALLBEETLE	20	Bhowmik B, B Mitra, K Bhadra 2014. Diversity of insect pollinators and their effect on the crop yield of Brassica juncea L., NPJ-93, from Southern West Bengal. Int. J. Rec. Sci. Res. 5: 1207-1213.
1651	Literature	206	Brassica_juncea	Brassiceae	2011					W. Bengal	India		Potanthus omaha	Hesperiidae	Lepidoptera	SMALLBUTTERFLY	1	Bhowmik B, B Mitra, K Bhadra 2014. Diversity of insect pollinators and their effect on the crop yield of Brassica juncea L., NPJ-93, from Southern West Bengal. Int. J. Rec. Sci. Res. 5: 1207-1213.
1652	Literature	206	Brassica_juncea	Brassiceae	2011					W. Bengal	India		Tagiades japetus	Hesperiidae	Lepidoptera	SMALLBUTTERFLY	1	Bhowmik B, B Mitra, K Bhadra 2014. Diversity of insect pollinators and their effect on the crop yield of Brassica juncea L., NPJ-93, from Southern West Bengal. Int. J. Rec. Sci. Res. 5: 1207-1213.
1653	Literature	206	Brassica_juncea	Brassiceae	2011					W. Bengal	India		Castalius rosimon	Lycaenidae	Lepidoptera	SMALLBUTTERFLY	1	Bhowmik B, B Mitra, K Bhadra 2014. Diversity of insect pollinators and their effect on the crop yield of Brassica juncea L., NPJ-93, from Southern West Bengal. Int. J. Rec. Sci. Res. 5: 1207-1213.
1654	Literature	206	Brassica_juncea	Brassiceae	2011					W. Bengal	India		Orthellia coerulifrons	Muscidae	Diptera	SMALLFLY	1	Bhowmik B, B Mitra, K Bhadra 2014. Diversity of insect pollinators and their effect on the crop yield of Brassica juncea L., NPJ-93, from Southern West Bengal. Int. J. Rec. Sci. Res. 5: 1207-1213.
1655	Literature	206	Brassica_juncea	Brassiceae	2011					W. Bengal	India		Euploea core	Nymphalidae	Lepidoptera	LARGEBUTTERFLY	2	Bhowmik B, B Mitra, K Bhadra 2014. Diversity of insect pollinators and their effect on the crop yield of Brassica juncea L., NPJ-93, from Southern West Bengal. Int. J. Rec. Sci. Res. 5: 1207-1213.
1656	Literature	206	Brassica_juncea	Brassiceae	2011					W. Bengal	India		Sarcophaga sp	Sarcophagidae	Diptera	LARGEFLY	2	Bhowmik B, B Mitra, K Bhadra 2014. Diversity of insect pollinators and their effect on the crop yield of Brassica juncea L., NPJ-93, from Southern West Bengal. Int. J. Rec. Sci. Res. 5: 1207-1213.
1657	Literature	206	Brassica_juncea	Brassiceae	2011					W. Bengal	India		Slakkendoders sp	Sciomyzidae	Diptera	SMALLFLY	1	Bhowmik B, B Mitra, K Bhadra 2014. Diversity of insect pollinators and their effect on the crop yield of Brassica juncea L., NPJ-93, from Southern West Bengal. Int. J. Rec. Sci. Res. 5: 1207-1213.
1658	Literature	206	Brassica_juncea	Brassiceae	2011					W. Bengal	India		Episyrphus balteatus	Syrphidae	Diptera	SMALLHOVERFLY	1	Bhowmik B, B Mitra, K Bhadra 2014. Diversity of insect pollinators and their effect on the crop yield of Brassica juncea L., NPJ-93, from Southern West Bengal. Int. J. Rec. Sci. Res. 5: 1207-1213.
1659	Literature	206	Brassica_juncea	Brassiceae	2011					W. Bengal	India		Eristalinus arvorum	Syrphidae	Diptera	LARGEHOVERFLY	4	Bhowmik B, B Mitra, K Bhadra 2014. Diversity of insect pollinators and their effect on the crop yield of Brassica juncea L., NPJ-93, from Southern West Bengal. Int. J. Rec. Sci. Res. 5: 1207-1213.
1660	Literature	206	Brassica_juncea	Brassiceae	2011					W. Bengal	India		Stomorhina discolor	Syrphidae	Diptera	SMALLHOVERFLY	1	Bhowmik B, B Mitra, K Bhadra 2014. Diversity of insect pollinators and their effect on the crop yield of Brassica juncea L., NPJ-93, from Southern West Bengal. Int. J. Rec. Sci. Res. 5: 1207-1213.
1661	Literature	206	Brassica_juncea	Brassiceae	2011					W. Bengal	India		Vespa sp	Vespidae	Hymenoptera	LARGEWASP	5	Bhowmik B, B Mitra, K Bhadra 2014. Diversity of insect pollinators and their effect on the crop yield of Brassica juncea L., NPJ-93, from Southern West Bengal. Int. J. Rec. Sci. Res. 5: 1207-1213.
1662	Literature	206	Brassica_juncea	Brassiceae	2011					W. Bengal	India		Trypanophora semihyalina	Zygaenidae	Lepidoptera	LARGEMOTH	1	Bhowmik B, B Mitra, K Bhadra 2014. Diversity of insect pollinators and their effect on the crop yield of Brassica juncea L., NPJ-93, from Southern West Bengal. Int. J. Rec. Sci. Res. 5: 1207-1213.
10029	Literature	1143	Rapistrum_rugosum	Brassiceae							Argentina		Apis mellifera	Apidae	Hymenoptera	HONEYBEE	1	Bilisik et al. 2007
1574	Literature	193	Vella_aspera	Brassiceae						Zaragoza	Spain		Frankliniella occidentalis	Thripidae	Thysanoptera	THRIP	1	Blasco_Zumeta Notas sobre fitófagos encontrados en Boleum asperum (Pers.) Desv. (Cruciferae) en los Monegros orientales. Anuaria de L'institut D'estudies del Baix Cinca-IEA 129-132.
1575	Literature	193	Vella_aspera	Brassiceae						Zaragoza	Spain		OdontoTHRIP ignobilis	Thriptidae	Thysanoptera	THRIP	1	Blasco_Zumeta Notas sobre fitófagos encontrados en Boleum asperum (Pers.) Desv. (Cruciferae) en los Monegros orientales. Anuaria de L'institut D'estudies del Baix Cinca-IEA 129-132.
10221	Literature	1197	Brassica_campestris	Brassiceae						Punjab	Pakistan		Xylocopa fenestrata	Apidae	Hymenoptera	LTXLB	1	Bodlah, I., Amjad, M., Ahmad, M., Gulzar, A., Aziz, M. A., Bodlah, M. A., & Naeem, M. (2015). Two Genera of Xylocopinae (Hymenoptera) with floral host plants from Pothwar,(Punjab), Pakistan. Pakistan Entomologist, 37(1), 33-37.
10220	Literature	1196	Eruca_vesicaria_sativa	Brassiceae						Punjab	Pakistan		Xylocopa fenestrata	Apidae	Hymenoptera	LTXLB	1	Bodlah, I., Amjad, M., Ahmad, M., Gulzar, A., Aziz, M. A., Bodlah, M. A., & Naeem, M. (2015). Two Genera of Xylocopinae (Hymenoptera) with floral host plants from Pothwar,(Punjab), Pakistan. Pakistan Entomologist, 37(1), 33-37.
20803	Literature	1382	Eurca_sativa	Brassiceae	2013				Pothwar	Punjab	Pakistan		Amegilla_cingulata	Anthophoridae	Hymenoptera	LTLB	1	Bodlah, I., Amjad, M., Bodlah, M. A., & Qayyum, A. (2016). First record of two genera of Anthophorini and one genus of Melectini (Apinae: Apidae: Hymenoptera) from Pothwar Punjab, Pakistan. Journal of Entomology and Zoology Studies 2016; 4(4): 1031-1035
20804	Literature	1382	Eruca_sativa	Brassiceae	2013				Pothwar	Punjab	Pakistan		Anthophora_confusa	Anthophoridae	Hymenoptera	LTLB	1	Bodlah, I., Amjad, M., Bodlah, M. A., & Qayyum, A. (2016). First record of two genera of Anthophorini and one genus of Melectini (Apinae: Apidae: Hymenoptera) from Pothwar Punjab, Pakistan. Journal of Entomology and Zoology Studies 2016; 4(4): 1031-1036
20805	Literature	1382	Brassica_campestris	Brassiceae	2013				Pothwar	Punjab	Pakistan		Anthophora_confusa	Anthophoridae	Hymenoptera	LTLB	1	Bodlah, I., Amjad, M., Bodlah, M. A., & Qayyum, A. (2016). First record of two genera of Anthophorini and one genus of Melectini (Apinae: Apidae: Hymenoptera) from Pothwar Punjab, Pakistan. Journal of Entomology and Zoology Studies 2016; 4(4): 1031-1037
8333	Literature	876	Erucastrum_gallicum	Brassiceae							Italy		Actenodia peyroni	Meloidae	Coleoptera	LARGEBEETLE	1	Bologna et al. 2008
8334	Literature	877	Erucastrum_nasturtiifolium	Brassiceae							Italy		Actenodia peyroni	Meloidae	Coleoptera	LARGEBEETLE	1	Bologna et al. 2008
8344	Literature	881	Erucastrum_virgatum_pseudosinapis	Brassiceae							Italy		Actenodia peyroni	Meloidae	Coleoptera	LARGEBEETLE	1	Bologna et al. 2008
1831	Literature	222	Brassica_napus	Brassiceae	2005					Uppsala	Sweden		Apis mellifera	Apidae	Hymenoptera	HONEYBEE	1476.01	Bommarco et al. 2012. Insect pollination enhances seed yield, quality, and market value in oilseed rape
1832	Literature	222	Brassica_napus	Brassiceae	2005					Uppsala	Sweden		Bombus spp.	Apidae	Hymenoptera	LTXLB	95.166	Bommarco et al. 2012. Insect pollination enhances seed yield, quality, and market value in oilseed rape
1833	Literature	222	Brassica_napus	Brassiceae	2005					Uppsala	Sweden		Empis sp.	Empididae	Diptera	LONGTONGUEDFLY	33.588	Bommarco et al. 2012. Insect pollination enhances seed yield, quality, and market value in oilseed rape
1834	Literature	222	Brassica_napus	Brassiceae	2005					Uppsala	Sweden		other butterflies	lepidoptera	Lepidoptera	LARGEBUTTERFLY	18.66	Bommarco et al. 2012. Insect pollination enhances seed yield, quality, and market value in oilseed rape
1835	Literature	222	Brassica_napus	Brassiceae	2005					Uppsala	Sweden		Aglais urticae	Nymphalidae	Lepidoptera	LARGEBUTTERFLY	4.665	Bommarco et al. 2012. Insect pollination enhances seed yield, quality, and market value in oilseed rape
1836	Literature	222	Brassica_napus	Brassiceae	2005					Uppsala	Sweden		Gonopteryx rhamni	Pieridae	Lepidoptera	LARGEBUTTERFLY	4.665	Bommarco et al. 2012. Insect pollination enhances seed yield, quality, and market value in oilseed rape
1837	Literature	222	Brassica_napus	Brassiceae	2005					Uppsala	Sweden		Pieris brassicae	Pieridae	Lepidoptera	LARGEBUTTERFLY	4.665	Bommarco et al. 2012. Insect pollination enhances seed yield, quality, and market value in oilseed rape
1838	Literature	222	Brassica_napus	Brassiceae	2005					Uppsala	Sweden		hoverflies	Syrphidae	Diptera	SMALLHOVERFLY	195.93	Bommarco et al. 2012. Insect pollination enhances seed yield, quality, and market value in oilseed rape
1839	Literature	222	Brassica_napus	Brassiceae	2005					Uppsala	Sweden		small beetles	NA	Coleoptera	SMALLBEETLE	18.66	Bommarco et al. 2012. Insect pollination enhances seed yield, quality, and market value in oilseed rape
1840	Literature	222	Brassica_napus	Brassiceae	2005					Uppsala	Sweden		small flies	NA	Diptera	SMALLFLY	22.392	Bommarco et al. 2012. Insect pollination enhances seed yield, quality, and market value in oilseed rape
2227	Literature	261	Brassica_nigra	Brassiceae							Netherlands		Apis mellifera	Apidae	Hymenoptera	HONEYBEE	1	Bruinsman et al. 2008
2228	Literature	261	Brassica_nigra	Brassiceae							Netherlands		Eristalis tenax	Syrphidae	Diptera	LARGEHOVERFLY	1	Bruinsman et al. 2009
10030	Literature	1144	Rapistrum_rugosum	Brassiceae							Poland		Meligethes pedicularis	Nitidulidae	Coleoptera	SMALLDIVINGBEETLE	1	Burakowski B., Mroczkowski M., Stefańska J. 1986b. Kat. Fauny Pol. (Catalogus Faunae Poloniae (KFP)), Part XXIII, Vol 12. Chrząszcze Coleoptera, Cucujoidea, cz. 1. PWN, Warszawa. 266 pp.
10705	Literature	1255	Sinapis_arvensis	Brassiceae	2003-2004						Romania		Cyaniris semiargus	Lycaenidae	Lepidoptera	SMALLBUTTERFLY	1	Burnaz 2005.Data about butterflies (Ord. Lepidoptera, S.ord.Rhopalocera) of Zlaşti Valley (Poiana Ruscă Mountains, Romania). Bul. Inf. Entomol. 16: 35-54
19628	Literature	1371	Zilla spinosa	Brassiceae	2015	May				Western Sahara	Morocco		Amegilla sp.	Anthophoridae	Hymenoptera	LTLB	1	Carstensen, D. W., Trøjelsgaard, K., Ollerton, J., & Morellato, L. P. C. (2018). Local and regional specialization in plant–pollinator networks. Oikos 127: 531-537.
19629	Literature	1371	Zilla spinosa	Brassiceae	2015	May				Western Sahara	Morocco		Bombylius sp. 1	Bombyliidae	Diptera	LARGEBEEFLY	1	Carstensen, D. W., Trøjelsgaard, K., Ollerton, J., & Morellato, L. P. C. (2018). Local and regional specialization in plant–pollinator networks. Oikos 127: 531-537.
19630	Literature	1371	Zilla spinosa	Brassiceae	2015	May				Western Sahara	Morocco		Chalicodoma sp.	Megachilidae	Hymenoptera	STLB	1	Carstensen, D. W., Trøjelsgaard, K., Ollerton, J., & Morellato, L. P. C. (2018). Local and regional specialization in plant–pollinator networks. Oikos 127: 531-537.
19631	Literature	1371	Zilla spinosa	Brassiceae	2015	May				Western Sahara	Morocco		Hym. Waiting	NA	Hymenoptera	STSB	1	Carstensen, D. W., Trøjelsgaard, K., Ollerton, J., & Morellato, L. P. C. (2018). Local and regional specialization in plant–pollinator networks. Oikos 127: 531-537.
19632	Literature	1371	Zilla spinosa	Brassiceae	2015	May				Western Sahara	Morocco		Melecta sp.	Apidae	Hymenoptera	LTLB	1	Carstensen, D. W., Trøjelsgaard, K., Ollerton, J., & Morellato, L. P. C. (2018). Local and regional specialization in plant–pollinator networks. Oikos 127: 531-537.
19633	Literature	1371	Zilla spinosa	Brassiceae	2015	May				Western Sahara	Morocco		Plagiolepis schmitzii	Formicidae	Hymenoptera	SMALLANT	1	Carstensen, D. W., Trøjelsgaard, K., Ollerton, J., & Morellato, L. P. C. (2018). Local and regional specialization in plant–pollinator networks. Oikos 127: 531-537.
19634	Literature	1371	Zilla spinosa	Brassiceae	2015	May				Western Sahara	Morocco		Tapinoma nigerrimum	Formicidae	Hymenoptera	SMALLANT	1	Carstensen, D. W., Trøjelsgaard, K., Ollerton, J., & Morellato, L. P. C. (2018). Local and regional specialization in plant–pollinator networks. Oikos 127: 531-537.
19635	Literature	1371	Zilla spinosa	Brassiceae	2015	May				Western Sahara	Morocco		Thyreus sp. aff. ramosus	Anthophoridae	Hymenoptera	LTLB	1	Carstensen, D. W., Trøjelsgaard, K., Ollerton, J., & Morellato, L. P. C. (2018). Local and regional specialization in plant–pollinator networks. Oikos 127: 531-537.
2498	Literature	295	Brassica_oleracea	Brassiceae	2008-2009					Ventotene Island	Italy		Xylocopa violacea	Apidae	Hymenoptera	LTXLB	3	Cecere et a. 2011. Birds outnumber insects in visiting Brassica flowers on Ventotene island (Central Mediterranean. Vie et Mileieu 61: 145-150
2499	Literature	295	Brassica_oleracea	Brassiceae	2008-2009					Ventotene Island	Italy		Sylvia borin	Sylviidae	Passeriforme	BIRD	1	Cecere et a. 2011. Birds outnumber insects in visiting Brassica flowers on Ventotene island (Central Mediterranean. Vie et Mileieu 61: 145-150
2500	Literature	295	Brassica_oleracea	Brassiceae	2008-2009					Ventotene Island	Italy		Sylvia cantillans	Sylviidae	Passeriforme	BIRD	28	Cecere et a. 2011. Birds outnumber insects in visiting Brassica flowers on Ventotene island (Central Mediterranean. Vie et Mileieu 61: 145-150
2501	Literature	295	Brassica_oleracea	Brassiceae	2008-2009					Ventotene Island	Italy		Sylvia communis	Sylviidae	Passeriforme	BIRD	11	Cecere et a. 2011. Birds outnumber insects in visiting Brassica flowers on Ventotene island (Central Mediterranean. Vie et Mileieu 61: 145-150
2502	Literature	295	Brassica_oleracea	Brassiceae	2008-2009					Ventotene Island	Italy		Hoverflies	Syrphidae	Diptera	SMALLHOVERFLY	2	Cecere et a. 2011. Birds outnumber insects in visiting Brassica flowers on Ventotene island (Central Mediterranean. Vie et Mileieu 61: 145-150
2503	Literature	295	Brassica_oleracea	Brassiceae	2008-2009					Ventotene Island	Italy		Earwigs	NA	Dermaptera	EARWIG	281	Cecere et a. 2011. Birds outnumber insects in visiting Brassica flowers on Ventotene island (Central Mediterranean. Vie et Mileieu 61: 145-150
2504	Literature	295	Brassica_oleracea	Brassiceae	2008-2009					Ventotene Island	Italy		Small bees	NA	Hymenoptera	STSB	8	Cecere et a. 2011. Birds outnumber insects in visiting Brassica flowers on Ventotene island (Central Mediterranean. Vie et Mileieu 61: 145-150
2505	Literature	295	Brassica_oleracea	Brassiceae	2008-2009					Ventotene Island	Italy		Small beetles	NA	Coleoptera	SMALLBEETLE	75	Cecere et a. 2011. Birds outnumber insects in visiting Brassica flowers on Ventotene island (Central Mediterranean. Vie et Mileieu 61: 145-150
2506	Literature	295	Brassica_oleracea	Brassiceae						Ventotene Island	Italy		Phylloscopus collybita	Muscicapidae	Passeriforme	BIRD	1	Cecere et al. 2010
2507	Literature	295	Brassica_oleracea	Brassiceae						Ventotene Island	Italy		Passer italiae	Passeridae	Passeriforme	BIRD	1	Cecere et al. 2010
2508	Literature	295	Brassica_oleracea	Brassiceae						Ventotene Island	Italy		Sylvia atricapilla	Sylviidae	Passeriforme	BIRD	1	Cecere et al. 2010
2509	Literature	295	Brassica_oleracea	Brassiceae						Ventotene Island	Italy		Sylvia borin	Sylviidae	Passeriforme	BIRD	1	Cecere et al. 2010
2510	Literature	295	Brassica_oleracea	Brassiceae						Ventotene Island	Italy		Sylvia cantillans	Sylviidae	Passeriforme	BIRD	1	Cecere et al. 2010
2511	Literature	295	Brassica_oleracea	Brassiceae						Ventotene Island	Italy		Sylvia communis	Sylviidae	Passeriforme	BIRD	1	Cecere et al. 2010
2512	Literature	295	Brassica_oleracea	Brassiceae						Ventotene Island	Italy		Sylvia melanocephala	Sylviidae	Passeriforme	BIRD	1	Cecere et al. 2010
1752	Literature	212	Brassica_montana	Brassiceae						Ventotene Island	Italy		Phylloscopus collybita	Muscicapidae	Passeriforme	BIRD	1	Cecere et al. 2011. Nectar- an energy drink used by European songbirds during spring migration
1753	Literature	212	Brassica_montana	Brassiceae						Ventotene Island	Italy		Passer italiae	Passeridae	Passeriforme	BIRD	1	Cecere et al. 2011. Nectar- an energy drink used by European songbirds during spring migration
1754	Literature	212	Brassica_montana	Brassiceae						Ventotene Island	Italy		Sylvia atricapilla	Sylviidae	Passeriforme	BIRD	1	Cecere et al. 2011. Nectar- an energy drink used by European songbirds during spring migration
1755	Literature	212	Brassica_montana	Brassiceae						Ventotene Island	Italy		Sylvia borin	Sylviidae	Passeriforme	BIRD	1	Cecere et al. 2011. Nectar- an energy drink used by European songbirds during spring migration
1756	Literature	212	Brassica_montana	Brassiceae						Ventotene Island	Italy		Sylvia cantillans	Sylviidae	Passeriforme	BIRD	1	Cecere et al. 2011. Nectar- an energy drink used by European songbirds during spring migration
1757	Literature	212	Brassica_montana	Brassiceae						Ventotene Island	Italy		Sylvia communis	Sylviidae	Passeriforme	BIRD	1	Cecere et al. 2011. Nectar- an energy drink used by European songbirds during spring migration
1758	Literature	212	Brassica_montana	Brassiceae						Ventotene Island	Italy		Sylvia melanocephala	Sylviidae	Passeriforme	BIRD	1	Cecere et al. 2011. Nectar- an energy drink used by European songbirds during spring migration
1630	Literature	201	Brassica_elongata	Brassiceae							Poland		Hylaeus cornutus	Colletidae	Hymenoptera	STSB	1	Celary & Wisniowski 2003
1631	Literature	201	Brassica_elongata	Brassiceae							Poland		Hylaeus variegatus	Colletidae	Hymenoptera	STSB	1	Celary & Wisniowski 2003
9889	Literature	1117	Raphanus_sativus	Brassiceae	2005					Karnataka	India		Apis cerana	Apidae	Hymenoptera	HONEYBEE	27.6	Chandrashekhar & Sattigi 2006. Pollinator Fauna and Foraging Activity of Bees and Other Pollinators in Radish
9890	Literature	1117	Raphanus_sativus	Brassiceae	2005					Karnataka	India		Apis dorsata	Apidae	Hymenoptera	HONEYBEE	14.6	Chandrashekhar & Sattigi 2006. Pollinator Fauna and Foraging Activity of Bees and Other Pollinators in Radish
9891	Literature	1117	Raphanus_sativus	Brassiceae	2005					Karnataka	India		Apis florea	Apidae	Hymenoptera	HONEYBEE	42.2	Chandrashekhar & Sattigi 2006. Pollinator Fauna and Foraging Activity of Bees and Other Pollinators in Radish
9892	Literature	1117	Raphanus_sativus	Brassiceae	2005					Karnataka	India		Bombus terrestris	Apidae	Hymenoptera	LTXLB	1	Chandrashekhar & Sattigi 2006. Pollinator Fauna and Foraging Activity of Bees and Other Pollinators in Radish
9893	Literature	1117	Raphanus_sativus	Brassiceae	2005					Karnataka	India		Chrysomya sp.	Calliphoridae	Diptera	SMALLFLY	1	Chandrashekhar & Sattigi 2006. Pollinator Fauna and Foraging Activity of Bees and Other Pollinators in Radish
9894	Literature	1117	Raphanus_sativus	Brassiceae	2005					Karnataka	India		Coccinella septempunctata	Coccinellidae	Coleoptera	LARGEBEETLE	1	Chandrashekhar & Sattigi 2006. Pollinator Fauna and Foraging Activity of Bees and Other Pollinators in Radish
9895	Literature	1117	Raphanus_sativus	Brassiceae	2005					Karnataka	India		Eumenis sp.	Eumenidae	Hymenoptera	POLLENWASP	1	Chandrashekhar & Sattigi 2006. Pollinator Fauna and Foraging Activity of Bees and Other Pollinators in Radish
9896	Literature	1117	Raphanus_sativus	Brassiceae	2005					Karnataka	India		Halictus sp.	Halictidae	Hymenoptera	STMB	1	Chandrashekhar & Sattigi 2006. Pollinator Fauna and Foraging Activity of Bees and Other Pollinators in Radish
9897	Literature	1117	Raphanus_sativus	Brassiceae	2005					Karnataka	India		Nomia sp.	Halictidae	Hymenoptera	STSB	1	Chandrashekhar & Sattigi 2006. Pollinator Fauna and Foraging Activity of Bees and Other Pollinators in Radish
9898	Literature	1117	Raphanus_sativus	Brassiceae	2005					Karnataka	India		Lampides boeticus	Lycaenidae	Lepidoptera	SMALLBUTTERFLY	1	Chandrashekhar & Sattigi 2006. Pollinator Fauna and Foraging Activity of Bees and Other Pollinators in Radish
9899	Literature	1117	Raphanus_sativus	Brassiceae	2005					Karnataka	India		Musca domestica	Muscidae	Diptera	SMALLFLY	1	Chandrashekhar & Sattigi 2006. Pollinator Fauna and Foraging Activity of Bees and Other Pollinators in Radish
9900	Literature	1117	Raphanus_sativus	Brassiceae	2005					Karnataka	India		Danaus chrysiphus	Nymphalidae	Lepidoptera	LARGEBUTTERFLY	1	Chandrashekhar & Sattigi 2006. Pollinator Fauna and Foraging Activity of Bees and Other Pollinators in Radish
9901	Literature	1117	Raphanus_sativus	Brassiceae	2005					Karnataka	India		Pieris brassicae	Pieridae	Lepidoptera	LARGEBUTTERFLY	1	Chandrashekhar & Sattigi 2006. Pollinator Fauna and Foraging Activity of Bees and Other Pollinators in Radish
9902	Literature	1117	Raphanus_sativus	Brassiceae	2005					Karnataka	India		Maruca testulalis	Pyraustidae	Lepidoptera	SMALLMOTH	1	Chandrashekhar & Sattigi 2006. Pollinator Fauna and Foraging Activity of Bees and Other Pollinators in Radish
9903	Literature	1117	Raphanus_sativus	Brassiceae	2005					Karnataka	India		Eristalis sp.	Syrphidae	Diptera	LARGEHOVERFLY	1	Chandrashekhar & Sattigi 2006. Pollinator Fauna and Foraging Activity of Bees and Other Pollinators in Radish
9904	Literature	1117	Raphanus_sativus	Brassiceae	2005					Karnataka	India		Heliophilus quadrivittatus	Syrphidae	Diptera	SMALLHOVERFLY	1	Chandrashekhar & Sattigi 2006. Pollinator Fauna and Foraging Activity of Bees and Other Pollinators in Radish
3071	Literature	357	Brassica_campestris	Brassiceae							India		Chalcidoma creusa	Scarabeidae	Coleoptera	LARGEBEETLE	20	Chaudahary ety al. 2001 in Kunjwal et al 2014. Flower-visiting insect pollinators of Brown Mustard, Brassica juncea (L.) Czern and Coss and their foraging behavior under caged and open pollination
3072	Literature	358	Brassica_campestris	Brassiceae							India		Andrena sacrissima	Andrenidae	Hymenoptera	STLB	3	Chaudahary ety al. 2001 in Kunjwal et al 2014. Flower-visiting insect pollinators of Brown Mustard, Brassica juncea (L.) Czern and Coss and their foraging behavior under caged and open pollination
3073	Literature	358	Brassica_campestris	Brassiceae							India		Apis mellifera	Apidae	Hymenoptera	HONEYBEE	580	Chaudahary ety al. 2001 in Kunjwal et al 2014. Flower-visiting insect pollinators of Brown Mustard, Brassica juncea (L.) Czern and Coss and their foraging behavior under caged and open pollination
3074	Literature	358	Brassica_campestris	Brassiceae							India		Bombus sp.	Apidae	Hymenoptera	LTXLB	1	Chaudahary ety al. 2001 in Kunjwal et al 2014. Flower-visiting insect pollinators of Brown Mustard, Brassica juncea (L.) Czern and Coss and their foraging behavior under caged and open pollination
3075	Literature	358	Brassica_campestris	Brassiceae							India		Braunapis moderata	Apidae	Hymenoptera	LTLB	1	Chaudahary ety al. 2001 in Kunjwal et al 2014. Flower-visiting insect pollinators of Brown Mustard, Brassica juncea (L.) Czern and Coss and their foraging behavior under caged and open pollination
3076	Literature	358	Brassica_campestris	Brassiceae							India		Xylococopa sp.	Apidae	Hymenoptera	LTXLB	1	Chaudahary ety al. 2001 in Kunjwal et al 2014. Flower-visiting insect pollinators of Brown Mustard, Brassica juncea (L.) Czern and Coss and their foraging behavior under caged and open pollination
3077	Literature	358	Brassica_campestris	Brassiceae							India		Nomia curvipes	Halictidae	Hymenoptera	STSB	78	Chaudahary ety al. 2001 in Kunjwal et al 2014. Flower-visiting insect pollinators of Brown Mustard, Brassica juncea (L.) Czern and Coss and their foraging behavior under caged and open pollination
3078	Literature	358	Brassica_campestris	Brassiceae							India		Megachile hera	Megachilidae	Hymenoptera	LTLB	144	Chaudahary ety al. 2001 in Kunjwal et al 2014. Flower-visiting insect pollinators of Brown Mustard, Brassica juncea (L.) Czern and Coss and their foraging behavior under caged and open pollination
3079	Literature	358	Brassica_campestris	Brassiceae							India		Musca sp.	Muscidae	Diptera	SMALLFLY	1	Chaudahary ety al. 2001 in Kunjwal et al 2014. Flower-visiting insect pollinators of Brown Mustard, Brassica juncea (L.) Czern and Coss and their foraging behavior under caged and open pollination
3080	Literature	358	Brassica_campestris	Brassiceae							India		Danais sp.	Nymphalidae	Lepidoptera	LARGEBUTTERFLY	2	Chaudahary ety al. 2001 in Kunjwal et al 2014. Flower-visiting insect pollinators of Brown Mustard, Brassica juncea (L.) Czern and Coss and their foraging behavior under caged and open pollination
3081	Literature	358	Brassica_campestris	Brassiceae							India		Hoverfly	Syrphidae	Diptera	SMALLHOVERFLY	13	Chaudahary ety al. 2001 in Kunjwal et al 2014. Flower-visiting insect pollinators of Brown Mustard, Brassica juncea (L.) Czern and Coss and their foraging behavior under caged and open pollination
3082	Literature	358	Brassica_campestris	Brassiceae							India		Sphecodes fumipennis	Halictidae	Hymenoptera	STSB	1	Chaudahary ety al. 2001 in Kunjwal et al 2014. Flower-visiting insect pollinators of Brown Mustard, Brassica juncea (L.) Czern and Coss and their foraging behavior under caged and open pollination
1609	Literature	199	Brassica_carinata	Brassiceae							India		Andrena sacrissima	Andrenidae	Hymenoptera	STLB	3	Chaudahary ety al. 2001 in Kunjwal et al 2014. Flower-visiting insect pollinators of Brown Mustard, Brassica juncea (L.) Czern and Coss and their foraging behavior under caged and open pollination
1610	Literature	199	Brassica_carinata	Brassiceae							India		Andrena spp.	Andrenidae	Hymenoptera	STSB	1	Chaudahary ety al. 2001 in Kunjwal et al 2014. Flower-visiting insect pollinators of Brown Mustard, Brassica juncea (L.) Czern and Coss and their foraging behavior under caged and open pollination
1611	Literature	199	Brassica_carinata	Brassiceae							India		Apis mellifera	Apidae	Hymenoptera	HONEYBEE	84.1	Chaudahary ety al. 2001 in Kunjwal et al 2014. Flower-visiting insect pollinators of Brown Mustard, Brassica juncea (L.) Czern and Coss and their foraging behavior under caged and open pollination
1612	Literature	199	Brassica_carinata	Brassiceae							India		Apis mellifera	Apidae	Hymenoptera	HONEYBEE	580	Chaudahary ety al. 2001 in Kunjwal et al 2014. Flower-visiting insect pollinators of Brown Mustard, Brassica juncea (L.) Czern and Coss and their foraging behavior under caged and open pollination
1613	Literature	199	Brassica_carinata	Brassiceae							India		Bombus sp.	Apidae	Hymenoptera	LTXLB	1	Chaudahary ety al. 2001 in Kunjwal et al 2014. Flower-visiting insect pollinators of Brown Mustard, Brassica juncea (L.) Czern and Coss and their foraging behavior under caged and open pollination
1614	Literature	199	Brassica_carinata	Brassiceae							India		Braunapis moderata	Apidae	Hymenoptera	LTLB	1	Chaudahary ety al. 2001 in Kunjwal et al 2014. Flower-visiting insect pollinators of Brown Mustard, Brassica juncea (L.) Czern and Coss and their foraging behavior under caged and open pollination
1615	Literature	199	Brassica_carinata	Brassiceae							India		Xylococopa sp.	Apidae	Hymenoptera	LTXLB	1	Chaudahary ety al. 2001 in Kunjwal et al 2014. Flower-visiting insect pollinators of Brown Mustard, Brassica juncea (L.) Czern and Coss and their foraging behavior under caged and open pollination
1616	Literature	199	Brassica_carinata	Brassiceae							India		Xylocopa aestuans	Apidae	Hymenoptera	LTXLB	5.5	Chaudahary ety al. 2001 in Kunjwal et al 2014. Flower-visiting insect pollinators of Brown Mustard, Brassica juncea (L.) Czern and Coss and their foraging behavior under caged and open pollination
1617	Literature	199	Brassica_carinata	Brassiceae							India		Nomia curvipes	Halictidae	Hymenoptera	STSB	78	Chaudahary ety al. 2001 in Kunjwal et al 2014. Flower-visiting insect pollinators of Brown Mustard, Brassica juncea (L.) Czern and Coss and their foraging behavior under caged and open pollination
1618	Literature	199	Brassica_carinata	Brassiceae							India		Sphecodes fumipennis	Halictidae	Hymenoptera	STSB	1	Chaudahary ety al. 2001 in Kunjwal et al 2014. Flower-visiting insect pollinators of Brown Mustard, Brassica juncea (L.) Czern and Coss and their foraging behavior under caged and open pollination
1619	Literature	199	Brassica_carinata	Brassiceae							India		Megachile hera	Megachilidae	Hymenoptera	LTLB	144	Chaudahary ety al. 2001 in Kunjwal et al 2014. Flower-visiting insect pollinators of Brown Mustard, Brassica juncea (L.) Czern and Coss and their foraging behavior under caged and open pollination
1620	Literature	199	Brassica_carinata	Brassiceae							India		Musca domestica	Muscidae	Diptera	SMALLFLY	2.2	Chaudahary ety al. 2001 in Kunjwal et al 2014. Flower-visiting insect pollinators of Brown Mustard, Brassica juncea (L.) Czern and Coss and their foraging behavior under caged and open pollination
1621	Literature	199	Brassica_carinata	Brassiceae							India		Musca sp.	Muscidae	Diptera	SMALLFLY	1	Chaudahary ety al. 2001 in Kunjwal et al 2014. Flower-visiting insect pollinators of Brown Mustard, Brassica juncea (L.) Czern and Coss and their foraging behavior under caged and open pollination
1622	Literature	199	Brassica_carinata	Brassiceae							India		Danais sp.	Nymphalidae	Lepidoptera	LARGEBUTTERFLY	2	Chaudahary ety al. 2001 in Kunjwal et al 2014. Flower-visiting insect pollinators of Brown Mustard, Brassica juncea (L.) Czern and Coss and their foraging behavior under caged and open pollination
1623	Literature	199	Brassica_carinata	Brassiceae							India		Tropinota squalida	Scarabaeidae	Coleoptera	LARGEBEETLE	2	Chaudahary ety al. 2001 in Kunjwal et al 2014. Flower-visiting insect pollinators of Brown Mustard, Brassica juncea (L.) Czern and Coss and their foraging behavior under caged and open pollination
1624	Literature	199	Brassica_carinata	Brassiceae							India		Chalcidoma creusa	Scarabeidae	Coleoptera	LARGEBEETLE	20	Chaudahary ety al. 2001 in Kunjwal et al 2014. Flower-visiting insect pollinators of Brown Mustard, Brassica juncea (L.) Czern and Coss and their foraging behavior under caged and open pollination
1625	Literature	199	Brassica_carinata	Brassiceae							India		Eupeodes corollae	Syrphidae	Diptera	SMALLHOVERFLY	2.04	Chaudahary ety al. 2001 in Kunjwal et al 2014. Flower-visiting insect pollinators of Brown Mustard, Brassica juncea (L.) Czern and Coss and their foraging behavior under caged and open pollination
1626	Literature	199	Brassica_carinata	Brassiceae							India		Hoverfly	Syrphidae	Diptera	SMALLHOVERFLY	13	Chaudahary ety al. 2001 in Kunjwal et al 2014. Flower-visiting insect pollinators of Brown Mustard, Brassica juncea (L.) Czern and Coss and their foraging behavior under caged and open pollination
1627	Literature	199	Brassica_carinata	Brassiceae							India		Tabanus sulcifrons	Tabanidae	Diptera	SMALLBEEFLY	3.1	Chaudahary ety al. 2001 in Kunjwal et al 2014. Flower-visiting insect pollinators of Brown Mustard, Brassica juncea (L.) Czern and Coss and their foraging behavior under caged and open pollination
1663	Literature	207	Brassica_juncea	Brassiceae							India		Andrena sacrissima	Andrenidae	Hymenoptera	STLB	3	Chaudahary ety al. 2001 in Kunjwal et al 2014. Flower-visiting insect pollinators of Brown Mustard, Brassica juncea (L.) Czern and Coss and their foraging behavior under caged and open pollination
1664	Literature	207	Brassica_juncea	Brassiceae							India		Andrena spp.	Andrenidae	Hymenoptera	STSB	1	Chaudahary ety al. 2001 in Kunjwal et al 2014. Flower-visiting insect pollinators of Brown Mustard, Brassica juncea (L.) Czern and Coss and their foraging behavior under caged and open pollination
1665	Literature	207	Brassica_juncea	Brassiceae							India		Apis mellifera	Apidae	Hymenoptera	HONEYBEE	84.1	Chaudahary ety al. 2001 in Kunjwal et al 2014. Flower-visiting insect pollinators of Brown Mustard, Brassica juncea (L.) Czern and Coss and their foraging behavior under caged and open pollination
1666	Literature	207	Brassica_juncea	Brassiceae							India		Apis mellifera	Apidae	Hymenoptera	HONEYBEE	580	Chaudahary ety al. 2001 in Kunjwal et al 2014. Flower-visiting insect pollinators of Brown Mustard, Brassica juncea (L.) Czern and Coss and their foraging behavior under caged and open pollination
1667	Literature	207	Brassica_juncea	Brassiceae							India		Bombus sp.	Apidae	Hymenoptera	LTXLB	1	Chaudahary ety al. 2001 in Kunjwal et al 2014. Flower-visiting insect pollinators of Brown Mustard, Brassica juncea (L.) Czern and Coss and their foraging behavior under caged and open pollination
1668	Literature	207	Brassica_juncea	Brassiceae							India		Braunapis moderata	Apidae	Hymenoptera	LTLB	1	Chaudahary ety al. 2001 in Kunjwal et al 2014. Flower-visiting insect pollinators of Brown Mustard, Brassica juncea (L.) Czern and Coss and their foraging behavior under caged and open pollination
1669	Literature	207	Brassica_juncea	Brassiceae							India		Xylococopa sp.	Apidae	Hymenoptera	LTXLB	1	Chaudahary ety al. 2001 in Kunjwal et al 2014. Flower-visiting insect pollinators of Brown Mustard, Brassica juncea (L.) Czern and Coss and their foraging behavior under caged and open pollination
1670	Literature	207	Brassica_juncea	Brassiceae							India		Xylocopa aestuans	Apidae	Hymenoptera	LTXLB	5.5	Chaudahary ety al. 2001 in Kunjwal et al 2014. Flower-visiting insect pollinators of Brown Mustard, Brassica juncea (L.) Czern and Coss and their foraging behavior under caged and open pollination
1671	Literature	207	Brassica_juncea	Brassiceae							India		Nomia curvipes	Halictidae	Hymenoptera	STSB	78	Chaudahary ety al. 2001 in Kunjwal et al 2014. Flower-visiting insect pollinators of Brown Mustard, Brassica juncea (L.) Czern and Coss and their foraging behavior under caged and open pollination
1672	Literature	207	Brassica_juncea	Brassiceae							India		Sphecodes fumipennis	Halictidae	Hymenoptera	STSB	1	Chaudahary ety al. 2001 in Kunjwal et al 2014. Flower-visiting insect pollinators of Brown Mustard, Brassica juncea (L.) Czern and Coss and their foraging behavior under caged and open pollination
1673	Literature	207	Brassica_juncea	Brassiceae							India		Megachile hera	Megachilidae	Hymenoptera	LTLB	144	Chaudahary ety al. 2001 in Kunjwal et al 2014. Flower-visiting insect pollinators of Brown Mustard, Brassica juncea (L.) Czern and Coss and their foraging behavior under caged and open pollination
1674	Literature	207	Brassica_juncea	Brassiceae							India		Musca domestica	Muscidae	Diptera	SMALLFLY	2.2	Chaudahary ety al. 2001 in Kunjwal et al 2014. Flower-visiting insect pollinators of Brown Mustard, Brassica juncea (L.) Czern and Coss and their foraging behavior under caged and open pollination
1675	Literature	207	Brassica_juncea	Brassiceae							India		Musca sp.	Muscidae	Diptera	SMALLFLY	1	Chaudahary ety al. 2001 in Kunjwal et al 2014. Flower-visiting insect pollinators of Brown Mustard, Brassica juncea (L.) Czern and Coss and their foraging behavior under caged and open pollination
1676	Literature	207	Brassica_juncea	Brassiceae							India		Danais sp.	Nymphalidae	Lepidoptera	LARGEBUTTERFLY	2	Chaudahary ety al. 2001 in Kunjwal et al 2014. Flower-visiting insect pollinators of Brown Mustard, Brassica juncea (L.) Czern and Coss and their foraging behavior under caged and open pollination
1677	Literature	207	Brassica_juncea	Brassiceae							India		Tropinota squalida	Scarabaeidae	Coleoptera	LARGEBEETLE	2	Chaudahary ety al. 2001 in Kunjwal et al 2014. Flower-visiting insect pollinators of Brown Mustard, Brassica juncea (L.) Czern and Coss and their foraging behavior under caged and open pollination
1678	Literature	207	Brassica_juncea	Brassiceae							India		Chalcidoma creusa	Scarabeidae	Coleoptera	LARGEBEETLE	20	Chaudahary ety al. 2001 in Kunjwal et al 2014. Flower-visiting insect pollinators of Brown Mustard, Brassica juncea (L.) Czern and Coss and their foraging behavior under caged and open pollination
1679	Literature	207	Brassica_juncea	Brassiceae							India		Eupeodes corollae	Syrphidae	Diptera	SMALLHOVERFLY	2.04	Chaudahary ety al. 2001 in Kunjwal et al 2014. Flower-visiting insect pollinators of Brown Mustard, Brassica juncea (L.) Czern and Coss and their foraging behavior under caged and open pollination
1680	Literature	207	Brassica_juncea	Brassiceae							India		Hoverfly	Syrphidae	Diptera	SMALLHOVERFLY	13	Chaudahary ety al. 2001 in Kunjwal et al 2014. Flower-visiting insect pollinators of Brown Mustard, Brassica juncea (L.) Czern and Coss and their foraging behavior under caged and open pollination
1681	Literature	207	Brassica_juncea	Brassiceae							India		Tabanus sulcifrons	Tabanidae	Diptera	SMALLBEEFLY	3.1	Chaudahary ety al. 2001 in Kunjwal et al 2014. Flower-visiting insect pollinators of Brown Mustard, Brassica juncea (L.) Czern and Coss and their foraging behavior under caged and open pollination
7996	Literature	789	Diplotaxis_erucoides	Brassiceae							Israel		Phyllotreta cruciferae	Chrysomelidae	Coleoptera	SMALLBEETLE	1	Chikatunov VI, T. Pavlicek, E. Nero, 1999. Coleoptera of "Evolution Canyon", Lower Nahal Oren, Mount Carmel, Israel Part I. Uni Hefah.
8309	Literature	866	Erucaria_boveana	Brassiceae							Israel		Phyllotreta cruciferae	Chrysomelidae	Coleoptera	SMALLBEETLE	1	Chikatunov VI, T. Pavlicek, E. Nero, 1999. Coleoptera of "Evolution Canyon", Lower Nahal Oren, Mount Carmel, Israel Part I. Uni Hefah.
10158	Literature	1180	Sinapis_alba	Brassiceae							Israel		Phyllotreta corrugata	Chrysomelidae	Coleoptera	SMALLBEETLE	1	Chikatunov VI, T. Pavlicek, E. Nero, 1999. Coleoptera of "Evolution Canyon", Lower Nahal Oren, Mount Carmel, Israel Part I. Uni Hefah.
10159	Literature	1180	Sinapis_alba	Brassiceae							Israel		Phyllotreta cruciferae	Chrysomelidae	Coleoptera	SMALLBEETLE	1	Chikatunov VI, T. Pavlicek, E. Nero, 1999. Coleoptera of "Evolution Canyon", Lower Nahal Oren, Mount Carmel, Israel Part I. Uni Hefah.
10160	Literature	1180	Sinapis_alba	Brassiceae							Israel		Phyllotreta flavoguttata	Chrysomelidae	Coleoptera	SMALLBEETLE	1	Chikatunov VI, T. Pavlicek, E. Nero, 1999. Coleoptera of "Evolution Canyon", Lower Nahal Oren, Mount Carmel, Israel Part I. Uni Hefah.
2461	Literature	286	Brassica_juncea	Brassiceae	1997					Oregon	USA		Sphaerophoria sulphuripes	Syrphidae	Diptera	SMALLHOVERFLY	1	Colley MR & JM Luna 2000. Relative attractiveness of potential beneficial insectary plants to aphidophagous hoverflies (Diptera— Syrphidae). Environm. Entomol. 29: 1054-1059
20849	Literature	1389	Brassica_juncea	Brassiceae	1997				Corvallis	Oregon	USA		Sphaerophoria_sulphuripes	Syrphidae	Diptera	SMALLHOVERFLY	1	Colley, M. R., & Luna, J. M. (2000). Relative attractiveness of potential beneficial insectary plants to aphidophagous hoverflies (Diptera: Syrphidae). Environmental Entomology, 29(5), 1054-1059.
20409	Literature	1357	Coincya_wrightii	Brassiceae					Lundy	Bristol channel	England		Philorhinum sordidum	Staphylinidae	Coleoptera	SMALLBEETLE	1	Compton, S. G., & Key, R. S. (2000). Coincya wrightii (OE Schulz) Stace (Rhynchosinapis wrightii (OE Schulz) Dandy ex AR Clapham). Journal of Ecology, 88(3), 535-547.
20410	Literature	1357	Coincya_wrightii	Brassiceae					Lundy	Bristol channel	England		Cetonia aurata	Scarabaeidae	Coleoptera	LARGEBEETLE	1	Compton, S. G., & Key, R. S. (2000). Coincya wrightii (OE Schulz) Stace (Rhynchosinapis wrightii (OE Schulz) Dandy ex AR Clapham). Journal of Ecology, 88(3), 535-547.
20411	Literature	1357	Coincya_wrightii	Brassiceae					Lundy	Bristol channel	England		Athous haemorrhoidalis	Elateridae	Coleoptera	SMALLBEETLE	1	Compton, S. G., & Key, R. S. (2000). Coincya wrightii (OE Schulz) Stace (Rhynchosinapis wrightii (OE Schulz) Dandy ex AR Clapham). Journal of Ecology, 88(3), 535-547.
20412	Literature	1357	Coincya_wrightii	Brassiceae					Lundy	Bristol channel	England		Brassicogethes viridescens	Nitidulidae	Coleoptera	SMALLDIVINGBEETLE	1	Compton, S. G., & Key, R. S. (2000). Coincya wrightii (OE Schulz) Stace (Rhynchosinapis wrightii (OE Schulz) Dandy ex AR Clapham). Journal of Ecology, 88(3), 535-547.
20413	Literature	1357	Coincya_wrightii	Brassiceae					Lundy	Bristol channel	England		Meligethes aeneus	Nitidulidae	Coleoptera	SMALLDIVINGBEETLE	1	Compton, S. G., & Key, R. S. (2000). Coincya wrightii (OE Schulz) Stace (Rhynchosinapis wrightii (OE Schulz) Dandy ex AR Clapham). Journal of Ecology, 88(3), 535-547.
20414	Literature	1357	Coincya_wrightii	Brassiceae					Lundy	Bristol channel	England		Epuraea aestiva	Nitidulidae	Coleoptera	SMALLDIVINGBEETLE	1	Compton, S. G., & Key, R. S. (2000). Coincya wrightii (OE Schulz) Stace (Rhynchosinapis wrightii (OE Schulz) Dandy ex AR Clapham). Journal of Ecology, 88(3), 535-547.
20415	Literature	1357	Coincya_wrightii	Brassiceae					Lundy	Bristol channel	England		Campsicnemus loripes	Dolichopodidae	Diptera	SMALLFLY	1	Compton, S. G., & Key, R. S. (2000). Coincya wrightii (OE Schulz) Stace (Rhynchosinapis wrightii (OE Schulz) Dandy ex AR Clapham). Journal of Ecology, 88(3), 535-547.
20416	Literature	1357	Coincya_wrightii	Brassiceae					Lundy	Bristol channel	England		Platypalpus nigritarsus	Empididae	Diptera	SMALLFLY	1	Compton, S. G., & Key, R. S. (2000). Coincya wrightii (OE Schulz) Stace (Rhynchosinapis wrightii (OE Schulz) Dandy ex AR Clapham). Journal of Ecology, 88(3), 535-547.
20417	Literature	1357	Coincya_wrightii	Brassiceae					Lundy	Bristol channel	England		Eristalis tenax	Syrphidae	Diptera	LARGEHOVERFLY	1	Compton, S. G., & Key, R. S. (2000). Coincya wrightii (OE Schulz) Stace (Rhynchosinapis wrightii (OE Schulz) Dandy ex AR Clapham). Journal of Ecology, 88(3), 535-547.
20418	Literature	1357	Coincya_wrightii	Brassiceae					Lundy	Bristol channel	England		Elachiptera megaspis	Chloropidae	Diptera	SMALLFLY	1	Compton, S. G., & Key, R. S. (2000). Coincya wrightii (OE Schulz) Stace (Rhynchosinapis wrightii (OE Schulz) Dandy ex AR Clapham). Journal of Ecology, 88(3), 535-547.
20419	Literature	1357	Coincya_wrightii	Brassiceae					Lundy	Bristol channel	England		Lonchoptera lutea	Lonchopteridae	Diptera	SMALLFLY	1	Compton, S. G., & Key, R. S. (2000). Coincya wrightii (OE Schulz) Stace (Rhynchosinapis wrightii (OE Schulz) Dandy ex AR Clapham). Journal of Ecology, 88(3), 535-547.
20420	Literature	1357	Coincya_wrightii	Brassiceae					Lundy	Bristol channel	England		Scaptomyza palida	Drosophilidae	Diptera	SMALLFLY	1	Compton, S. G., & Key, R. S. (2000). Coincya wrightii (OE Schulz) Stace (Rhynchosinapis wrightii (OE Schulz) Dandy ex AR Clapham). Journal of Ecology, 88(3), 535-547.
20421	Literature	1357	Coincya_wrightii	Brassiceae					Lundy	Bristol channel	England		Vespula rufa	Vespidae	Hymenoptera	LARGEWASP	1	Compton, S. G., & Key, R. S. (2000). Coincya wrightii (OE Schulz) Stace (Rhynchosinapis wrightii (OE Schulz) Dandy ex AR Clapham). Journal of Ecology, 88(3), 535-547.
20422	Literature	1357	Coincya_wrightii	Brassiceae					Lundy	Bristol channel	England		Andrena nigroaenea	Andrenidae	Hymenoptera	STLB	1	Compton, S. G., & Key, R. S. (2000). Coincya wrightii (OE Schulz) Stace (Rhynchosinapis wrightii (OE Schulz) Dandy ex AR Clapham). Journal of Ecology, 88(3), 535-547.
20423	Literature	1357	Coincya_wrightii	Brassiceae					Lundy	Bristol channel	England		Andrena saundersella	Andrenidae	Hymenoptera	STLB	1	Compton, S. G., & Key, R. S. (2000). Coincya wrightii (OE Schulz) Stace (Rhynchosinapis wrightii (OE Schulz) Dandy ex AR Clapham). Journal of Ecology, 88(3), 535-547.
20424	Literature	1357	Coincya_wrightii	Brassiceae					Lundy	Bristol channel	England		Lasioglossum smeathmanella	Halictidae	Hymenoptera	STMB	1	Compton, S. G., & Key, R. S. (2000). Coincya wrightii (OE Schulz) Stace (Rhynchosinapis wrightii (OE Schulz) Dandy ex AR Clapham). Journal of Ecology, 88(3), 535-547.
20425	Literature	1357	Coincya_wrightii	Brassiceae					Lundy	Bristol channel	England		Megachile	Megachilidae	Hymenoptera	STLB	1	Compton, S. G., & Key, R. S. (2000). Coincya wrightii (OE Schulz) Stace (Rhynchosinapis wrightii (OE Schulz) Dandy ex AR Clapham). Journal of Ecology, 88(3), 535-547.
20426	Literature	1357	Coincya_wrightii	Brassiceae					Lundy	Bristol channel	England		Anthophora sp.	Anthophoridae	Hymenoptera	LTLB	1	Compton, S. G., & Key, R. S. (2000). Coincya wrightii (OE Schulz) Stace (Rhynchosinapis wrightii (OE Schulz) Dandy ex AR Clapham). Journal of Ecology, 88(3), 535-547.
20427	Literature	1357	Coincya_wrightii	Brassiceae					Lundy	Bristol channel	England		Bombus lucorum	Apidae	Hymenoptera	LTXLB	1	Compton, S. G., & Key, R. S. (2000). Coincya wrightii (OE Schulz) Stace (Rhynchosinapis wrightii (OE Schulz) Dandy ex AR Clapham). Journal of Ecology, 88(3), 535-547.
20428	Literature	1357	Coincya_wrightii	Brassiceae					Lundy	Bristol channel	England		Bombus pascuorum	Apidae	Hymenoptera	LTXLB	1	Compton, S. G., & Key, R. S. (2000). Coincya wrightii (OE Schulz) Stace (Rhynchosinapis wrightii (OE Schulz) Dandy ex AR Clapham). Journal of Ecology, 88(3), 535-547.
20429	Literature	1357	Coincya_wrightii	Brassiceae					Lundy	Bristol channel	England		Bombus terrestris	Apidae	Hymenoptera	LTXLB	1	Compton, S. G., & Key, R. S. (2000). Coincya wrightii (OE Schulz) Stace (Rhynchosinapis wrightii (OE Schulz) Dandy ex AR Clapham). Journal of Ecology, 88(3), 535-547.
20430	Literature	1357	Coincya_wrightii	Brassiceae					Lundy	Bristol channel	England		Pieris brassicae	Pieridae	Lepidoptera	LARGEBUTTERFLY	1	Compton, S. G., & Key, R. S. (2000). Coincya wrightii (OE Schulz) Stace (Rhynchosinapis wrightii (OE Schulz) Dandy ex AR Clapham). Journal of Ecology, 88(3), 535-547.
20431	Literature	1357	Coincya_wrightii	Brassiceae					Lundy	Bristol channel	England		Artogeia rapae	Nymphalidae	Lepidoptera	LARGEBUTTERFLY	1	Compton, S. G., & Key, R. S. (2000). Coincya wrightii (OE Schulz) Stace (Rhynchosinapis wrightii (OE Schulz) Dandy ex AR Clapham). Journal of Ecology, 88(3), 535-547.
20432	Literature	1357	Coincya_wrightii	Brassiceae					Lundy	Bristol channel	England		Cynthia cardui	Nymphalidae	Lepidoptera	LARGEBUTTERFLY	1	Compton, S. G., & Key, R. S. (2000). Coincya wrightii (OE Schulz) Stace (Rhynchosinapis wrightii (OE Schulz) Dandy ex AR Clapham). Journal of Ecology, 88(3), 535-547.
20433	Literature	1357	Coincya_wrightii	Brassiceae					Lundy	Bristol channel	England		Aglais urticae	Nymphalidae	Lepidoptera	LARGEBUTTERFLY	1	Compton, S. G., & Key, R. S. (2000). Coincya wrightii (OE Schulz) Stace (Rhynchosinapis wrightii (OE Schulz) Dandy ex AR Clapham). Journal of Ecology, 88(3), 535-547.
20434	Literature	1357	Coincya_wrightii	Brassiceae					Lundy	Bristol channel	England		Macroglossum stellatarum	Sphingidae	Lepidoptera	HAWKMOTH	1	Compton, S. G., & Key, R. S. (2000). Coincya wrightii (OE Schulz) Stace (Rhynchosinapis wrightii (OE Schulz) Dandy ex AR Clapham). Journal of Ecology, 88(3), 535-547.
20435	Literature	1357	Coincya_wrightii	Brassiceae					Lundy	Bristol channel	England		Autographa gamma	Noctuidae	Lepidoptera	SMALLMOTH	1	Compton, S. G., & Key, R. S. (2000). Coincya wrightii (OE Schulz) Stace (Rhynchosinapis wrightii (OE Schulz) Dandy ex AR Clapham). Journal of Ecology, 88(3), 535-547.
2229	Literature	262	Brassica_nigra	Brassiceae	1992				Urbana	Illinois	USA		Agapostemon virescens	Halictidae	Hymenoptera	STLB	1	Conner & Neummeier 1995. Oecologia 104:218-224
2230	Literature	262	Brassica_nigra	Brassiceae	1992				Urbana	Illinois	USA		Augochlorella striata	Halictidae	Hymenoptera	STMB	1	Conner & Neummeier 1995. Oecologia 104:218-225
2231	Literature	262	Brassica_nigra	Brassiceae	1992				Urbana	Illinois	USA		Dialictus imitatus	Halictidae	Hymenoptera	STMB	1	Conner & Neummeier 1995. Oecologia 104:218-226
2232	Literature	262	Brassica_nigra	Brassiceae	1992				Urbana	Illinois	USA		Halictus rubicundus	Halictidae	Hymenoptera	STMB	1	Conner & Neummeier 1995. Oecologia 104:218-227
2233	Literature	262	Brassica_nigra	Brassiceae	1992				Urbana	Illinois	USA		Allograpta obliqua	Syrphidae	Diptera	SMALLHOVERFLY	1	Conner & Neummeier 1995. Oecologia 104:218-228
2234	Literature	262	Brassica_nigra	Brassiceae	1992				Urbana	Illinois	USA		Eristalis tenax	Syrphidae	Diptera	LARGEHOVERFLY	1	Conner & Neummeier 1995. Oecologia 104:218-229
2235	Literature	262	Brassica_nigra	Brassiceae	1992				Urbana	Illinois	USA		Syritta pipiens	Syrphidae	Diptera	SMALLHOVERFLY	1	Conner & Neummeier 1995. Oecologia 104:218-230
2236	Literature	262	Brassica_nigra	Brassiceae	1992				Urbana	Illinois	USA		Toxomerus	Syrphidae	Diptera	SMALLHOVERFLY	1	Conner & Neummeier 1995. Oecologia 104:218-231
9625	Literature	1080	Raphanus_raphanistrum	Brassiceae	1994					Illinois	USA		Ceratina dupla	Apidae	Hymenoptera	STSB	0	Conner and Rush 1996
9626	Literature	1080	Raphanus_raphanistrum	Brassiceae	1993					Illinois	USA		Ceratina dupla	Apidae	Hymenoptera	STSB	6	Conner and Rush 1996
9627	Literature	1080	Raphanus_raphanistrum	Brassiceae	1994					Illinois	USA		Hylaeus grossicornis	Colletidae	Hymenoptera	STSB	1	Conner and Rush 1996
9628	Literature	1080	Raphanus_raphanistrum	Brassiceae	1993					Illinois	USA		Hylaeus grossicornis	Colletidae	Hymenoptera	STSB	0	Conner and Rush 1996
9629	Literature	1080	Raphanus_raphanistrum	Brassiceae	1994					Illinois	USA		Hylaeus illinoiensis	Colletidae	Hymenoptera	STSB	8	Conner and Rush 1996
9630	Literature	1080	Raphanus_raphanistrum	Brassiceae	1993					Illinois	USA		Hylaeus illinoiensis	Colletidae	Hymenoptera	STSB	0	Conner and Rush 1996
9631	Literature	1080	Raphanus_raphanistrum	Brassiceae	1994					Illinois	USA		Augochlora pura	Halictidae	Hymenoptera	STLB	0	Conner and Rush 1996
9632	Literature	1080	Raphanus_raphanistrum	Brassiceae	1993					Illinois	USA		Augochlora pura	Halictidae	Hymenoptera	STLB	2	Conner and Rush 1996
9633	Literature	1080	Raphanus_raphanistrum	Brassiceae	1994					Illinois	USA		Dialictus atlanticus	Halictidae	Hymenoptera	STMB	0	Conner and Rush 1996
9634	Literature	1080	Raphanus_raphanistrum	Brassiceae	1993					Illinois	USA		Dialictus atlanticus	Halictidae	Hymenoptera	STMB	1	Conner and Rush 1996
9635	Literature	1080	Raphanus_raphanistrum	Brassiceae	1994					Illinois	USA		Dialictus hartii	Halictidae	Hymenoptera	STMB	1	Conner and Rush 1996		www.archive.org
9636	Literature	1080	Raphanus_raphanistrum	Brassiceae	1993					Illinois	USA		Dialictus hartii	Halictidae	Hymenoptera	STMB	0	Conner and Rush 1996
9637	Literature	1080	Raphanus_raphanistrum	Brassiceae	1994					Illinois	USA		Dialictus imitatus	Halictidae	Hymenoptera	STMB	1	Conner and Rush 1996
9638	Literature	1080	Raphanus_raphanistrum	Brassiceae	1993					Illinois	USA		Dialictus imitatus	Halictidae	Hymenoptera	STMB	5	Conner and Rush 1996
9639	Literature	1080	Raphanus_raphanistrum	Brassiceae	1994					Illinois	USA		Dialictus obscurus	Halictidae	Hymenoptera	STMB	0	Conner and Rush 1996
9640	Literature	1080	Raphanus_raphanistrum	Brassiceae	1993					Illinois	USA		Dialictus obscurus	Halictidae	Hymenoptera	STMB	1	Conner and Rush 1996
9641	Literature	1080	Raphanus_raphanistrum	Brassiceae	1994					Illinois	USA		Dialictus rohweri	Halictidae	Hymenoptera	STMB	7	Conner and Rush 1996
9642	Literature	1080	Raphanus_raphanistrum	Brassiceae	1993					Illinois	USA		Dialictus rohweri	Halictidae	Hymenoptera	STMB	8	Conner and Rush 1996
9643	Literature	1080	Raphanus_raphanistrum	Brassiceae	1994					Illinois	USA		Dialictus sp.	Halictidae	Hymenoptera	STMB	0	Conner and Rush 1996
9644	Literature	1080	Raphanus_raphanistrum	Brassiceae	1993					Illinois	USA		Dialictus sp.	Halictidae	Hymenoptera	STMB	1	Conner and Rush 1996
9645	Literature	1080	Raphanus_raphanistrum	Brassiceae	1994					Illinois	USA		Dialictus viridulus	Halictidae	Hymenoptera	STMB	0	Conner and Rush 1996
9646	Literature	1080	Raphanus_raphanistrum	Brassiceae	1993					Illinois	USA		Dialictus viridulus	Halictidae	Hymenoptera	STMB	2	Conner and Rush 1996
9647	Literature	1080	Raphanus_raphanistrum	Brassiceae	1994					Illinois	USA		Dialictus zephyrus	Halictidae	Hymenoptera	STMB	0	Conner and Rush 1996
9648	Literature	1080	Raphanus_raphanistrum	Brassiceae	1993					Illinois	USA		Dialictus zephyrus	Halictidae	Hymenoptera	STMB	1	Conner and Rush 1996
9649	Literature	1080	Raphanus_raphanistrum	Brassiceae	1994					Illinois	USA		Heriades carinata	Megachilidae	Hymenoptera	STMB	0	Conner and Rush 1996
9650	Literature	1080	Raphanus_raphanistrum	Brassiceae	1993					Illinois	USA		Heriades carinata	Megachilidae	Hymenoptera	STMB	1	Conner and Rush 1996
9651	Literature	1080	Raphanus_raphanistrum	Brassiceae	1994					Illinois	USA		Allograpta obliqua	Syrphidae	Diptera	SMALLHOVERFLY	8	Conner and Rush 1996
9652	Literature	1080	Raphanus_raphanistrum	Brassiceae	1993					Illinois	USA		Allograpta obliqua	Syrphidae	Diptera	SMALLHOVERFLY	4	Conner and Rush 1996
9653	Literature	1080	Raphanus_raphanistrum	Brassiceae	1994					Illinois	USA		Eristalis tenax	Syrphidae	Diptera	LARGEHOVERFLY	2	Conner and Rush 1996
9654	Literature	1080	Raphanus_raphanistrum	Brassiceae	1993					Illinois	USA		Eristalis tenax	Syrphidae	Diptera	LARGEHOVERFLY	1	Conner and Rush 1996
9655	Literature	1080	Raphanus_raphanistrum	Brassiceae	1994					Illinois	USA		Melanostomas pictipes	Syrphidae	Diptera	SMALLHOVERFLY	3	Conner and Rush 1996
9656	Literature	1080	Raphanus_raphanistrum	Brassiceae	1993					Illinois	USA		Melanostomas pictipes	Syrphidae	Diptera	SMALLHOVERFLY	0	Conner and Rush 1996
9657	Literature	1080	Raphanus_raphanistrum	Brassiceae	1994					Illinois	USA		Mesograpta polita	Syrphidae	Diptera	SMALLHOVERFLY	0	Conner and Rush 1996
9658	Literature	1080	Raphanus_raphanistrum	Brassiceae	1993					Illinois	USA		Mesograpta polita	Syrphidae	Diptera	SMALLHOVERFLY	1	Conner and Rush 1996
9659	Literature	1080	Raphanus_raphanistrum	Brassiceae	1994					Illinois	USA		Platycheirus hyperboreus	Syrphidae	Diptera	SMALLHOVERFLY	0	Conner and Rush 1996
9660	Literature	1080	Raphanus_raphanistrum	Brassiceae	1993					Illinois	USA		Platycheirus hyperboreus	Syrphidae	Diptera	SMALLHOVERFLY	1	Conner and Rush 1996
9661	Literature	1080	Raphanus_raphanistrum	Brassiceae	1994					Illinois	USA		Sphaerophoria	Syrphidae	Diptera	SMALLHOVERFLY	0	Conner and Rush 1996
9662	Literature	1080	Raphanus_raphanistrum	Brassiceae	1993					Illinois	USA		Sphaerophoria	Syrphidae	Diptera	SMALLHOVERFLY	3	Conner and Rush 1996
9663	Literature	1080	Raphanus_raphanistrum	Brassiceae	1994					Illinois	USA		Syritta pipiens	Syrphidae	Diptera	SMALLHOVERFLY	0	Conner and Rush 1996
9664	Literature	1080	Raphanus_raphanistrum	Brassiceae	1993					Illinois	USA		Syritta pipiens	Syrphidae	Diptera	SMALLHOVERFLY	1	Conner and Rush 1996
9665	Literature	1080	Raphanus_raphanistrum	Brassiceae	1994					Illinois	USA		Syrphus sp.	Syrphidae	Diptera	SMALLHOVERFLY	10	Conner and Rush 1996
9666	Literature	1080	Raphanus_raphanistrum	Brassiceae	1993					Illinois	USA		Syrphus sp.	Syrphidae	Diptera	SMALLHOVERFLY	7	Conner and Rush 1996
9667	Literature	1080	Raphanus_raphanistrum	Brassiceae	1994					Illinois	USA		Toxomerus	Syrphidae	Diptera	SMALLHOVERFLY	23	Conner and Rush 1996
9668	Literature	1080	Raphanus_raphanistrum	Brassiceae	1993					Illinois	USA		Toxomerus	Syrphidae	Diptera	SMALLHOVERFLY	17	Conner and Rush 1996
2237	Literature	263	Brassica_nigra	Brassiceae						Catalunya	Spain		Thymelicus acteon	Hesperidae	Lepidoptera	SMALLBUTTERFLY	1	Constantí Bartolomeu
2238	Literature	263	Brassica_nigra	Brassiceae						Catalunya	Spain		Ochlodes venata	Hesperiidae	Lepidoptera	SMALLBUTTERFLY	1	Constantí Bartolomeu
2239	Literature	263	Brassica_nigra	Brassiceae						Catalunya	Spain		Lycaena phlaeas	Lycaenidae	Lepidoptera	SMALLBUTTERFLY	1	Constantí Bartolomeu
2240	Literature	263	Brassica_nigra	Brassiceae						Catalunya	Spain		Plebejus argus	Lycaenidae	Lepidoptera	SMALLBUTTERFLY	1	Constantí Bartolomeu
2241	Literature	263	Brassica_nigra	Brassiceae						Catalunya	Spain		Coenonympha pamphilus	Nymphalidae	Lepidoptera	LARGEBUTTERFLY	1	Constantí Bartolomeu
2242	Literature	263	Brassica_nigra	Brassiceae						Catalunya	Spain		Pararge aegeria	Nymphalidae	Lepidoptera	LARGEBUTTERFLY	1	Constantí Bartolomeu
2243	Literature	263	Brassica_nigra	Brassiceae						Catalunya	Spain		Vanessa cardui	Nymphalidae	Lepidoptera	LARGEBUTTERFLY	1	Constantí Bartolomeu
2244	Literature	263	Brassica_nigra	Brassiceae						Catalunya	Spain		Colias crocea	Pieridae	Lepidoptera	LARGEBUTTERFLY	1	Constantí Bartolomeu
2245	Literature	263	Brassica_nigra	Brassiceae						Catalunya	Spain		Euchloe crameri	Pieridae	Lepidoptera	LARGEBUTTERFLY	1	Constantí Bartolomeu
2246	Literature	263	Brassica_nigra	Brassiceae						Catalunya	Spain		Pieris brassicae	Pieridae	Lepidoptera	LARGEBUTTERFLY	1	Constantí Bartolomeu
2247	Literature	263	Brassica_nigra	Brassiceae						Catalunya	Spain		Pieris napi	Pieridae	Lepidoptera	LARGEBUTTERFLY	1	Constantí Bartolomeu
2248	Literature	263	Brassica_nigra	Brassiceae						Catalunya	Spain		Pieris rapae	Pieridae	Lepidoptera	LARGEBUTTERFLY	1	Constantí Bartolomeu
6949	Literature	648	Cakile_maritima	Brassiceae						Cataluña	Spain		Lycaena phlaeas	Lycaenidae	Lepidoptera	SMALLBUTTERFLY	1	Constantí Bartolomeu
6950	Literature	648	Cakile_maritima	Brassiceae						Cataluña	Spain		Polyommatus icarus	Lycaenidae	Lepidoptera	SMALLBUTTERFLY	1	Constantí Bartolomeu
6951	Literature	648	Cakile_maritima	Brassiceae						Cataluña	Spain		Colias crocea	Pieridae	Lepidoptera	LARGEBUTTERFLY	1	Constantí Bartolomeu
7997	Literature	790	Diplotaxis_erucoides	Brassiceae						Catalonia	Spain		Lycaena phlaeas	Lycaenidae	Lepidoptera	SMALLBUTTERFLY	1	Constantí Bartolomeu
7998	Literature	790	Diplotaxis_erucoides	Brassiceae						Catalonia	Spain		Polyommatus icarus	Lycaenidae	Lepidoptera	SMALLBUTTERFLY	1	Constantí Bartolomeu
7999	Literature	790	Diplotaxis_erucoides	Brassiceae						Catalonia	Spain		Aglais urticae	Nymphalidae	Lepidoptera	LARGEBUTTERFLY	1	Constantí Bartolomeu
8000	Literature	790	Diplotaxis_erucoides	Brassiceae						Catalonia	Spain		Lasiommata megera	Nymphalidae	Lepidoptera	LARGEBUTTERFLY	1	Constantí Bartolomeu
8001	Literature	790	Diplotaxis_erucoides	Brassiceae						Catalonia	Spain		Polygonia c-album	Nymphalidae	Lepidoptera	LARGEBUTTERFLY	1	Constantí Bartolomeu
8002	Literature	790	Diplotaxis_erucoides	Brassiceae						Catalonia	Spain		Vanessa atalanta	Nymphalidae	Lepidoptera	LARGEBUTTERFLY	1	Constantí Bartolomeu
8003	Literature	790	Diplotaxis_erucoides	Brassiceae						Catalonia	Spain		Papilio machaon	Papilionidae	Lepidoptera	LARGEBUTTERFLY	1	Constantí Bartolomeu
8004	Literature	790	Diplotaxis_erucoides	Brassiceae						Catalonia	Spain		Colias crocea	Pieridae	Lepidoptera	LARGEBUTTERFLY	1	Constantí Bartolomeu
8005	Literature	790	Diplotaxis_erucoides	Brassiceae						Catalonia	Spain		Euchloe crameri	Pieridae	Lepidoptera	LARGEBUTTERFLY	1	Constantí Bartolomeu
8006	Literature	790	Diplotaxis_erucoides	Brassiceae						Catalonia	Spain		Pieris brassicae	Pieridae	Lepidoptera	LARGEBUTTERFLY	1	Constantí Bartolomeu
8007	Literature	790	Diplotaxis_erucoides	Brassiceae						Catalonia	Spain		Pieris napi	Pieridae	Lepidoptera	LARGEBUTTERFLY	1	Constantí Bartolomeu
8008	Literature	790	Diplotaxis_erucoides	Brassiceae						Catalonia	Spain		Pieris rapae	Pieridae	Lepidoptera	LARGEBUTTERFLY	1	Constantí Bartolomeu
10161	Literature	1181	Sinapis_alba	Brassiceae							UK		Apis mellifera	Apidae	Hymenoptera	HONEYBEE	1	Corbet SA 1978.Bee visits and the nectar of Echium vulgare L. and Sinapis alba L. Ecol. Entomol. 3: 25-37
1841	Literature	223	Brassica_napus	Brassiceae							Romania		Colaphus sophiae	Chrysomelidae	Coleoptera	SMALLBEETLE	1	Cracium 2008
1576	Literature	194	Brassica_balearica	Brassiceae						Mallorca	Spain		Andrena agilissima	Andrenidae	Hymenoptera	STLB	1	Cristina Tur, pers. comm.
1577	Literature	194	Brassica_balearica	Brassiceae						Mallorca	Spain		Andrena agilissima	Andrenidae	Hymenoptera	STLB	1	Cristina Tur, pers. comm.
1578	Literature	194	Brassica_balearica	Brassiceae						Mallorca	Spain		Andrena agilissima	Andrenidae	Hymenoptera	STLB	1	Cristina Tur, pers. comm.
1579	Literature	194	Brassica_balearica	Brassiceae						Mallorca	Spain		Apis mellifera	Apidae	Hymenoptera	HONEYBEE	1	Cristina Tur, pers. comm.
1580	Literature	194	Brassica_balearica	Brassiceae						Mallorca	Spain		Apis mellifera	Apidae	Hymenoptera	HONEYBEE	1	Cristina Tur, pers. comm.
1581	Literature	194	Brassica_balearica	Brassiceae						Mallorca	Spain		Curculionidae	Curculionidae	Coleoptera	SMALLBEETLE	1	Cristina Tur, pers. comm.
1582	Literature	194	Brassica_balearica	Brassiceae						Mallorca	Spain		Oxythyrea sp.	Scarabaeidae	Coleoptera	LARGEBEETLE	1	Cristina Tur, pers. comm.
1583	Literature	194	Brassica_balearica	Brassiceae						Mallorca	Spain		Macroglossum stellatarum	Sphingidae	Lepidoptera	HAWKMOTH	1	Cristina Tur, pers. comm.
1584	Literature	194	Brassica_balearica	Brassiceae						Mallorca	Spain		Eristalis tenax	Syrphidae	Diptera	LARGEHOVERFLY	1	Cristina Tur, pers. comm.
1585	Literature	194	Brassica_balearica	Brassiceae						Mallorca	Spain		Coleoptera sp.1	NA	Coleoptera	SMALLBEETLE	1	Cristina Tur, pers. comm.
1586	Literature	194	Brassica_balearica	Brassiceae						Mallorca	Spain		Coleoptera sp.2	NA	Coleoptera	SMALLBEETLE	1	Cristina Tur, pers. comm.
1587	Literature	194	Brassica_balearica	Brassiceae	2010					Mallorca	Spain		Andrena agilissima	Andrenidae	Hymenoptera	STLB	1	Cristina Tur, pers. comm.
1588	Literature	194	Brassica_balearica	Brassiceae	2011					Mallorca	Spain		Andrena fabrella	Andrenidae	Hymenoptera	STLB	3	Cristina Tur, pers. comm.
1589	Literature	194	Brassica_balearica	Brassiceae	2011					Mallorca	Spain		Andrena flavipes	Andrenidae	Hymenoptera	STLB	1	Cristina Tur, pers. comm.
1590	Literature	194	Brassica_balearica	Brassiceae	2011					Mallorca	Spain		Andrena nigroaenea	Andrenidae	Hymenoptera	STLB	1	Cristina Tur, pers. comm.
1591	Literature	194	Brassica_balearica	Brassiceae	2010					Mallorca	Spain		Apis mellifera	Apidae	Hymenoptera	HONEYBEE	1	Cristina Tur, pers. comm.
1592	Literature	194	Brassica_balearica	Brassiceae	2011					Mallorca	Spain		Apis mellifera	Apidae	Hymenoptera	HONEYBEE	4	Cristina Tur, pers. comm.
1593	Literature	194	Brassica_balearica	Brassiceae	2010					Mallorca	Spain		Oxythyrea funesta	Cetoniidae	Coleoptera	LARGEBEETLE	3	Cristina Tur, pers. comm.
1594	Literature	194	Brassica_balearica	Brassiceae	2011					Mallorca	Spain		Lasioglossum nitidulum hammi	Halictidae	Hymenoptera	STMB	4	Cristina Tur, pers. comm.
1595	Literature	194	Brassica_balearica	Brassiceae	2010					Mallorca	Spain		Attalus sp	Malachidae	Coleoptera	SMALLBEETLE	13	Cristina Tur, pers. comm.
1596	Literature	194	Brassica_balearica	Brassiceae	2010					Mallorca	Spain		Osmia latreillei	Megachilidae	Hymenoptera	STMB	1	Cristina Tur, pers. comm.
1597	Literature	194	Brassica_balearica	Brassiceae	2011					Mallorca	Spain		Dasytes sp	Melyridae	Coleoptera	SMALLBEETLE	2	Cristina Tur, pers. comm.
1598	Literature	194	Brassica_balearica	Brassiceae	2011					Mallorca	Spain		Tropinota squalida	Scarabaeidae	Coleoptera	LARGEBEETLE	3	Cristina Tur, pers. comm.
1599	Literature	194	Brassica_balearica	Brassiceae	2010					Mallorca	Spain		Macroglossum stellatarum	Sphingidae	Lepidoptera	HAWKMOTH	1	Cristina Tur, pers. comm.
1600	Literature	194	Brassica_balearica	Brassiceae	2010					Mallorca	Spain		Eristalis tenax	Syrphidae	Diptera	LARGEHOVERFLY	1	Cristina Tur, pers. comm.
1601	Literature	194	Brassica_balearica	Brassiceae	2011					Mallorca	Spain		Eristalis tenax	Syrphidae	Diptera	LARGEHOVERFLY	1	Cristina Tur, pers. comm.
1602	Literature	194	Brassica_balearica	Brassiceae	2011					Mallorca	Spain		Eristalis tenax	Syrphidae	Diptera	LARGEHOVERFLY	2	Cristina Tur, pers. comm.
2249	Literature	264	Brassica_nigra	Brassiceae	2011						Netherlands		Apis mellifera	Apidae	Hymenoptera	HONEYBEE	32	Dani-Lucas Barbosa
2250	Literature	264	Brassica_nigra	Brassiceae	2011						Netherlands		Bombus lapidarius	Apidae	Hymenoptera	LTXLB	15	Dani-Lucas Barbosa
2251	Literature	264	Brassica_nigra	Brassiceae	2011						Netherlands		Bombus terrestris	Apidae	Hymenoptera	LTXLB	15	Dani-Lucas Barbosa
2252	Literature	264	Brassica_nigra	Brassiceae	2011						Netherlands		Pieris brassicae	Pieridae	Lepidoptera	LARGEBUTTERFLY	1	Dani-Lucas Barbosa
2253	Literature	264	Brassica_nigra	Brassiceae	2011						Netherlands		Pieris rapae	Pieridae	Lepidoptera	LARGEBUTTERFLY	1	Dani-Lucas Barbosa
2254	Literature	264	Brassica_nigra	Brassiceae	2011						Netherlands		Episyrphus balteatus	Syrphidae	Diptera	SMALLHOVERFLY	1	Dani-Lucas Barbosa
2255	Literature	264	Brassica_nigra	Brassiceae	2011						Netherlands		Eristalis intricaria	Syrphidae	Diptera	LARGEHOVERFLY	1	Dani-Lucas Barbosa
2256	Literature	264	Brassica_nigra	Brassiceae	2011						Netherlands		Eristalis tenax	Syrphidae	Diptera	LARGEHOVERFLY	10	Dani-Lucas Barbosa
2257	Literature	264	Brassica_nigra	Brassiceae	2011						Netherlands		Helophilus trivittatus	Syrphidae	Diptera	SMALLHOVERFLY	1	Dani-Lucas Barbosa
2258	Literature	264	Brassica_nigra	Brassiceae	2011						Netherlands		Sphaerophoria scripta	Syrphidae	Diptera	SMALLHOVERFLY	1	Dani-Lucas Barbosa
2259	Literature	264	Brassica_nigra	Brassiceae	2011						Netherlands		Syrphus sp.	Syrphidae	Diptera	SMALLHOVERFLY	1	Dani-Lucas Barbosa
19586	Literature	1368	Sinapis_alba	Brassiceae	2013-2014				Oberer Hardthof experimental station	Hesse	Germany		Andrena_bicolor	Andrenidae	Hymenoptera	STLB	2	Daniela Warzecha personal comm. - Warzecha, D., Diekötter, T., Wolters, V., & Jauker, F. Attractiveness of wildflower mixtures for wild bees and hoverflies depends on some key plant species. Insect Conservation and Diversity.
19587	Literature	1368	Sinapis_alba	Brassiceae	2013-2014				Oberer Hardthof experimental station	Hesse	Germany		Andrena_dorsata	Andrenidae	Hymenoptera	STLB	6	Daniela Warzecha personal comm. - Warzecha, D., Diekötter, T., Wolters, V., & Jauker, F. Attractiveness of wildflower mixtures for wild bees and hoverflies depends on some key plant species. Insect Conservation and Diversity.
19588	Literature	1368	Sinapis_alba	Brassiceae	2013-2014				Oberer Hardthof experimental station	Hesse	Germany		Andrena_flavipes	Andrenidae	Hymenoptera	STLB	13	Daniela Warzecha personal comm. - Warzecha, D., Diekötter, T., Wolters, V., & Jauker, F. Attractiveness of wildflower mixtures for wild bees and hoverflies depends on some key plant species. Insect Conservation and Diversity.
19589	Literature	1368	Sinapis_alba	Brassiceae	2013-2014				Oberer Hardthof experimental station	Hesse	Germany		Bombus_lapidarius	Apidae	Hymenoptera	STXLB	30	Daniela Warzecha personal comm. - Warzecha, D., Diekötter, T., Wolters, V., & Jauker, F. Attractiveness of wildflower mixtures for wild bees and hoverflies depends on some key plant species. Insect Conservation and Diversity.
19590	Literature	1368	Sinapis_alba	Brassiceae	2013-2014				Oberer Hardthof experimental station	Hesse	Germany		Bombus_terrestris_agg.	Apidae	Hymenoptera	STXLB	8	Daniela Warzecha personal comm. - Warzecha, D., Diekötter, T., Wolters, V., & Jauker, F. Attractiveness of wildflower mixtures for wild bees and hoverflies depends on some key plant species. Insect Conservation and Diversity.
19591	Literature	1368	Sinapis_alba	Brassiceae	2013-2014				Oberer Hardthof experimental station	Hesse	Germany		Episyrphus_balteatus	Syrphidae	Diptera	SMALLHOVERFLY	16	Daniela Warzecha personal comm. - Warzecha, D., Diekötter, T., Wolters, V., & Jauker, F. Attractiveness of wildflower mixtures for wild bees and hoverflies depends on some key plant species. Insect Conservation and Diversity.
19592	Literature	1368	Sinapis_alba	Brassiceae	2013-2014				Oberer Hardthof experimental station	Hesse	Germany		Eristalis_arbustorum	Syrphidae	Diptera	LARGEHOVERFLY	1	Daniela Warzecha personal comm. - Warzecha, D., Diekötter, T., Wolters, V., & Jauker, F. Attractiveness of wildflower mixtures for wild bees and hoverflies depends on some key plant species. Insect Conservation and Diversity.
19593	Literature	1368	Sinapis_alba	Brassiceae	2013-2014				Oberer Hardthof experimental station	Hesse	Germany		Eristalis_tenax	Syrphidae	Diptera	LARGEHOVERFLY	11	Daniela Warzecha personal comm. - Warzecha, D., Diekötter, T., Wolters, V., & Jauker, F. Attractiveness of wildflower mixtures for wild bees and hoverflies depends on some key plant species. Insect Conservation and Diversity.
19594	Literature	1368	Sinapis_alba	Brassiceae	2013-2014				Oberer Hardthof experimental station	Hesse	Germany		Halictus_tumulorum	Halictidae	Hymenoptera	STLB	1	Daniela Warzecha personal comm. - Warzecha, D., Diekötter, T., Wolters, V., & Jauker, F. Attractiveness of wildflower mixtures for wild bees and hoverflies depends on some key plant species. Insect Conservation and Diversity.
19595	Literature	1368	Sinapis_alba	Brassiceae	2013-2014				Oberer Hardthof experimental station	Hesse	Germany		Hylaeus_communis	Colletidae	Hymenoptera	STSB	3	Daniela Warzecha personal comm. - Warzecha, D., Diekötter, T., Wolters, V., & Jauker, F. Attractiveness of wildflower mixtures for wild bees and hoverflies depends on some key plant species. Insect Conservation and Diversity.
19596	Literature	1368	Sinapis_alba	Brassiceae	2013-2014				Oberer Hardthof experimental station	Hesse	Germany		Melanostoma_scalare	Syrphidae	Diptera	SMALLHOVERFLY	3	Daniela Warzecha personal comm. - Warzecha, D., Diekötter, T., Wolters, V., & Jauker, F. Attractiveness of wildflower mixtures for wild bees and hoverflies depends on some key plant species. Insect Conservation and Diversity.
19597	Literature	1368	Sinapis_alba	Brassiceae	2013-2014				Oberer Hardthof experimental station	Hesse	Germany		Neoascia_podagrica	Syrphidae	Diptera	SMALLHOVERFLY	1	Daniela Warzecha personal comm. - Warzecha, D., Diekötter, T., Wolters, V., & Jauker, F. Attractiveness of wildflower mixtures for wild bees and hoverflies depends on some key plant species. Insect Conservation and Diversity.
19598	Literature	1368	Sinapis_alba	Brassiceae	2013-2014				Oberer Hardthof experimental station	Hesse	Germany		Sphaerophoria_scripta_agg.	Syrphidae	Diptera	SMALLHOVERFLY	16	Daniela Warzecha personal comm. - Warzecha, D., Diekötter, T., Wolters, V., & Jauker, F. Attractiveness of wildflower mixtures for wild bees and hoverflies depends on some key plant species. Insect Conservation and Diversity.
19599	Literature	1368	Sinapis_alba	Brassiceae	2013-2014				Oberer Hardthof experimental station	Hesse	Germany		Syritta_pipiens	Syrphidae	Diptera	SMALLHOVERFLY	3	Daniela Warzecha personal comm. - Warzecha, D., Diekötter, T., Wolters, V., & Jauker, F. Attractiveness of wildflower mixtures for wild bees and hoverflies depends on some key plant species. Insect Conservation and Diversity.
19600	Literature	1368	Sinapis_alba	Brassiceae	2013-2014				Oberer Hardthof experimental station	Hesse	Germany		Syrphus_vitripennis	Syrphidae	Diptera	SMALLHOVERFLY	2	Daniela Warzecha personal comm. - Warzecha, D., Diekötter, T., Wolters, V., & Jauker, F. Attractiveness of wildflower mixtures for wild bees and hoverflies depends on some key plant species. Insect Conservation and Diversity.
1842	Literature	224	Brassica_napus	Brassiceae							Spain		Andrena semilaevis	Andrenidae	Hymenoptera	STSB	1	Dardon 2010
1843	Literature	224	Brassica_napus	Brassiceae							Spain		Andrena spreta pusilla	Andrenidae	Hymenoptera	STSB	1	Dardon 2010
2260	Literature	265	Brassica_nigra	Brassiceae							Spain		Andrena spreta pusilla	Andrenidae	Hymenoptera	STSB	1	Dardon 2010
2713	Literature	321	Brassica_rapa	Brassiceae							Spain		Andrena strohmella	Andrenidae	Hymenoptera	STLB	1	Dardon 2010
8104	Literature	813	Diplotaxis_muralis	Brassiceae							Spain		Andrena spreta pusilla	Andrenidae	Hymenoptera	STSB	1	Dardon 2010
9669	Literature	1081	Raphanus_raphanistrum	Brassiceae							Spain		Andrena spreta pusilla	Andrenidae	Hymenoptera	STSB	1	Dardon 2010
9905	Literature	1118	Raphanus_sativus	Brassiceae							Spain		Andrena nana	Andrenidae	Hymenoptera	STSB	1	Dardon 2010
10706	Literature	1256	Sinapis_arvensis	Brassiceae							Spain		Andrena niveata niveata	Andrenidae	Hymenoptera	STSB	1	Dardon 2010
10707	Literature	1256	Sinapis_arvensis	Brassiceae							Spain		Andrena semilaevis	Andrenidae	Hymenoptera	STSB	1	Dardon 2010
10708	Literature	1256	Sinapis_arvensis	Brassiceae							Spain		Andrena spreta	Andrenidae	Hymenoptera	STSB	1	Dardon 2010
1844	Literature	225	Brassica_napus	Brassiceae						Georgia	USA		Apis mellifera	Apidae	Hymenoptera	HONEYBEE	63.8	Delaplane, K. S. and D. F. Mayer. 1999. Crop pollination by bees. Athens, Georgia, prosser, Washington, USA, 332 pp.
1845	Literature	225	Brassica_napus	Brassiceae						Georgia	USA		Bombus sp.	Apidae	Hymenoptera	LTXLB	7.5	Delaplane, K. S. and D. F. Mayer. 1999. Crop pollination by bees. Athens, Georgia, prosser, Washington, USA, 332 pp.
1846	Literature	225	Brassica_napus	Brassiceae						Georgia	USA		Xylococopa sp.	Apidae	Hymenoptera	LTXLB	23.8	Delaplane, K. S. and D. F. Mayer. 1999. Crop pollination by bees. Athens, Georgia, prosser, Washington, USA, 332 pp.
1847	Literature	225	Brassica_napus	Brassiceae						Georgia	USA		small bees	NA	Hymenoptera	STSB	5	Delaplane, K. S. and D. F. Mayer. 1999. Crop pollination by bees. Athens, Georgia, prosser, Washington, USA, 332 pp.
6025	Literature	538	Raphanus_raphanistrum	Brassiceae	2002					Lublin	Poland		Apis_mellifera	Apidae	Hymenoptera	HONEYBEE	356	Denisow B. 2004. Dynamics of blooming and insect visits on several Brassicaceae (Cruciferae Juss.) species. Journal of Apicutural Science 48: 13-21.
6026	Literature	538	Raphanus_raphanistrum	Brassiceae	2002					Lublin	Poland		Bombus sp.	Apidae	Hymenoptera	LTXLB	0	Denisow B. 2004. Dynamics of blooming and insect visits on several Brassicaceae (Cruciferae Juss.) species. Journal of Apicutural Science 48: 13-21.
6027	Literature	538	Raphanus_raphanistrum	Brassiceae	2002					Lublin	Poland		solitary_bee	NA	Hymenoptera	STLB	307	Denisow B. 2004. Dynamics of blooming and insect visits on several Brassicaceae (Cruciferae Juss.) species. Journal of Apicutural Science 48: 13-21.
6028	Literature	538	Raphanus_raphanistrum	Brassiceae	2002					Lublin	Poland		Diptera	NA	Diptera	SMALLFLY	0	Denisow B. 2004. Dynamics of blooming and insect visits on several Brassicaceae (Cruciferae Juss.) species. Journal of Apicutural Science 48: 13-21.
6029	Literature	538	Raphanus_raphanistrum	Brassiceae	2002					Lublin	Poland		Diptera	NA	Diptera	SMALLHOVERFLY	0	Denisow B. 2004. Dynamics of blooming and insect visits on several Brassicaceae (Cruciferae Juss.) species. Journal of Apicutural Science 48: 13-21.
6030	Literature	538	Raphanus_raphanistrum	Brassiceae	2002					Lublin	Poland		Lepidoptera	NA	Lepidoptera	SMALLBUTTERFLY	337	Denisow B. 2004. Dynamics of blooming and insect visits on several Brassicaceae (Cruciferae Juss.) species. Journal of Apicutural Science 48: 13-21.
6031	Literature	538	Raphanus_raphanistrum	Brassiceae	2003					Lublin	Poland		Apis_mellifera	Apidae	Hymenoptera	HONEYBEE	291	Denisow B. 2004. Dynamics of blooming and insect visits on several Brassicaceae (Cruciferae Juss.) species. Journal of Apicutural Science 48: 13-21.
6032	Literature	538	Raphanus_raphanistrum	Brassiceae	2003					Lublin	Poland		Bombus sp.	Apidae	Hymenoptera	LTXLB	0	Denisow B. 2004. Dynamics of blooming and insect visits on several Brassicaceae (Cruciferae Juss.) species. Journal of Apicutural Science 48: 13-21.
6033	Literature	538	Raphanus_raphanistrum	Brassiceae	2003					Lublin	Poland		solitary_bee	NA	Hymenoptera	STLB	262	Denisow B. 2004. Dynamics of blooming and insect visits on several Brassicaceae (Cruciferae Juss.) species. Journal of Apicutural Science 48: 13-21.
6034	Literature	538	Raphanus_raphanistrum	Brassiceae	2003					Lublin	Poland		Diptera	NA	Diptera	SMALLFLY	12	Denisow B. 2004. Dynamics of blooming and insect visits on several Brassicaceae (Cruciferae Juss.) species. Journal of Apicutural Science 48: 13-21.
6035	Literature	538	Raphanus_raphanistrum	Brassiceae	2003					Lublin	Poland		Diptera	NA	Diptera	SMALLHOVERFLY	11	Denisow B. 2004. Dynamics of blooming and insect visits on several Brassicaceae (Cruciferae Juss.) species. Journal of Apicutural Science 48: 13-21.
6036	Literature	538	Raphanus_raphanistrum	Brassiceae	2003					Lublin	Poland		Lepidoptera	NA	Lepidoptera	SMALLBUTTERFLY	424	Denisow B. 2004. Dynamics of blooming and insect visits on several Brassicaceae (Cruciferae Juss.) species. Journal of Apicutural Science 48: 13-21.
5989	Literature	535	Sinapis_arvensis	Brassiceae	2002					Lublin	Poland		Apis_mellifera	Apidae	Hymenoptera	HONEYBEE	952	Denisow B. 2004. Dynamics of blooming and insect visits on several Brassicaceae (Cruciferae Juss.) species. Journal of Apicutural Science 48: 13-21.
5990	Literature	535	Sinapis_arvensis	Brassiceae	2002					Lublin	Poland		Bombus sp.	Apidae	Hymenoptera	LTXLB	0	Denisow B. 2004. Dynamics of blooming and insect visits on several Brassicaceae (Cruciferae Juss.) species. Journal of Apicutural Science 48: 13-21.
5991	Literature	535	Sinapis_arvensis	Brassiceae	2002					Lublin	Poland		solitary_bee	NA	Hymenoptera	STSB	26	Denisow B. 2004. Dynamics of blooming and insect visits on several Brassicaceae (Cruciferae Juss.) species. Journal of Apicutural Science 48: 13-21.
5992	Literature	535	Sinapis_arvensis	Brassiceae	2002					Lublin	Poland		Diptera	NA	Diptera	SMALLFLY	11	Denisow B. 2004. Dynamics of blooming and insect visits on several Brassicaceae (Cruciferae Juss.) species. Journal of Apicutural Science 48: 13-21.
5993	Literature	535	Sinapis_arvensis	Brassiceae	2002					Lublin	Poland		Diptera	NA	Diptera	SMALLHOVERFLY	11	Denisow B. 2004. Dynamics of blooming and insect visits on several Brassicaceae (Cruciferae Juss.) species. Journal of Apicutural Science 48: 13-21.
5994	Literature	535	Sinapis_arvensis	Brassiceae	2002					Lublin	Poland		Lepidoptera	NA	Lepidoptera	SMALLBUTTERFLY	0	Denisow B. 2004. Dynamics of blooming and insect visits on several Brassicaceae (Cruciferae Juss.) species. Journal of Apicutural Science 48: 13-21.
5995	Literature	535	Sinapis_arvensis	Brassiceae	2003					Lublin	Poland		Apis_mellifera	Apidae	Hymenoptera	HONEYBEE	901	Denisow B. 2004. Dynamics of blooming and insect visits on several Brassicaceae (Cruciferae Juss.) species. Journal of Apicutural Science 48: 13-21.
5996	Literature	535	Sinapis_arvensis	Brassiceae	2003					Lublin	Poland		Bombus sp.	Apidae	Hymenoptera	LTXLB	0	Denisow B. 2004. Dynamics of blooming and insect visits on several Brassicaceae (Cruciferae Juss.) species. Journal of Apicutural Science 48: 13-21.
5997	Literature	535	Sinapis_arvensis	Brassiceae	2003					Lublin	Poland		solitary_bee	NA	Hymenoptera	STSB	38	Denisow B. 2004. Dynamics of blooming and insect visits on several Brassicaceae (Cruciferae Juss.) species. Journal of Apicutural Science 48: 13-21.
5998	Literature	535	Sinapis_arvensis	Brassiceae	2003					Lublin	Poland		Diptera	NA	Diptera	SMALLFLY	31	Denisow B. 2004. Dynamics of blooming and insect visits on several Brassicaceae (Cruciferae Juss.) species. Journal of Apicutural Science 48: 13-21.
5999	Literature	535	Sinapis_arvensis	Brassiceae	2003					Lublin	Poland		Diptera	NA	Diptera	SMALLHOVERFLY	30	Denisow B. 2004. Dynamics of blooming and insect visits on several Brassicaceae (Cruciferae Juss.) species. Journal of Apicutural Science 48: 13-21.
6000	Literature	535	Sinapis_arvensis	Brassiceae	2003					Lublin	Poland		Lepidoptera	NA	Lepidoptera	SMALLBUTTERFLY	0	Denisow B. 2004. Dynamics of blooming and insect visits on several Brassicaceae (Cruciferae Juss.) species. Journal of Apicutural Science 48: 13-21.
20679	Literature	1379	Brassica_juncea	Brassiceae	2016					Solan	India		Apis_cerana	Apidae	Hymenoptera	HONEYBEE	1	Devi, M., Sharma, H. K., Thakur, R. K., Bhardwaj, S. K., Rana, K., Thakur, M., & Ram, B. (2017). Diversity of insect pollinators in reference to seed set of mustard (Brassica juncea L.). Int. J. Curr. Microbiol. App. Sci, 6(7), 2131-2144.
20680	Literature	1379	Brassica_juncea	Brassiceae	2016					Solan	India		Apis_mellifera	Apidae	Hymenoptera	HONEYBEE	1	Devi, M., Sharma, H. K., Thakur, R. K., Bhardwaj, S. K., Rana, K., Thakur, M., & Ram, B. (2017). Diversity of insect pollinators in reference to seed set of mustard (Brassica juncea L.). Int. J. Curr. Microbiol. App. Sci, 6(7), 2131-2144.
20681	Literature	1379	Brassica_juncea	Brassiceae	2016					Solan	India		Apis_florea	Apidae	Hymenoptera	HONEYBEE	1	Devi, M., Sharma, H. K., Thakur, R. K., Bhardwaj, S. K., Rana, K., Thakur, M., & Ram, B. (2017). Diversity of insect pollinators in reference to seed set of mustard (Brassica juncea L.). Int. J. Curr. Microbiol. App. Sci, 6(7), 2131-2144.
20682	Literature	1379	Brassica_juncea	Brassiceae	2016					Solan	India		Apis_dorsata	Apidae	Hymenoptera	HONEYBEE	1	Devi, M., Sharma, H. K., Thakur, R. K., Bhardwaj, S. K., Rana, K., Thakur, M., & Ram, B. (2017). Diversity of insect pollinators in reference to seed set of mustard (Brassica juncea L.). Int. J. Curr. Microbiol. App. Sci, 6(7), 2131-2144.
20683	Literature	1379	Brassica_juncea	Brassiceae	2016					Solan	India		Ceratina_sp.	Apidae	Hymenoptera	STSB	1	Devi, M., Sharma, H. K., Thakur, R. K., Bhardwaj, S. K., Rana, K., Thakur, M., & Ram, B. (2017). Diversity of insect pollinators in reference to seed set of mustard (Brassica juncea L.). Int. J. Curr. Microbiol. App. Sci, 6(7), 2131-2144.
20684	Literature	1379	Brassica_juncea	Brassiceae	2016					Solan	India		Ceratina_viridissima	Apidae	Hymenoptera	STSB	1	Devi, M., Sharma, H. K., Thakur, R. K., Bhardwaj, S. K., Rana, K., Thakur, M., & Ram, B. (2017). Diversity of insect pollinators in reference to seed set of mustard (Brassica juncea L.). Int. J. Curr. Microbiol. App. Sci, 6(7), 2131-2144.
20685	Literature	1379	Brassica_juncea	Brassiceae	2016					Solan	India		Ceratina_hieroglyphica	Apidae	Hymenoptera	STSB	1	Devi, M., Sharma, H. K., Thakur, R. K., Bhardwaj, S. K., Rana, K., Thakur, M., & Ram, B. (2017). Diversity of insect pollinators in reference to seed set of mustard (Brassica juncea L.). Int. J. Curr. Microbiol. App. Sci, 6(7), 2131-2144.
20686	Literature	1379	Brassica_juncea	Brassiceae	2016					Solan	India		Ceratina_smaragdina	Apidae	Hymenoptera	STSB	1	Devi, M., Sharma, H. K., Thakur, R. K., Bhardwaj, S. K., Rana, K., Thakur, M., & Ram, B. (2017). Diversity of insect pollinators in reference to seed set of mustard (Brassica juncea L.). Int. J. Curr. Microbiol. App. Sci, 6(7), 2131-2144.
20687	Literature	1379	Brassica_juncea	Brassiceae	2016					Solan	India		Ceratina_sexmaculata	Apidae	Hymenoptera	STSB	1	Devi, M., Sharma, H. K., Thakur, R. K., Bhardwaj, S. K., Rana, K., Thakur, M., & Ram, B. (2017). Diversity of insect pollinators in reference to seed set of mustard (Brassica juncea L.). Int. J. Curr. Microbiol. App. Sci, 6(7), 2131-2144.
20688	Literature	1379	Brassica_juncea	Brassiceae	2016					Solan	India		Xylocopa_amethystina	Apidae	Hymenoptera	LTXLB	1	Devi, M., Sharma, H. K., Thakur, R. K., Bhardwaj, S. K., Rana, K., Thakur, M., & Ram, B. (2017). Diversity of insect pollinators in reference to seed set of mustard (Brassica juncea L.). Int. J. Curr. Microbiol. App. Sci, 6(7), 2131-2144.
20689	Literature	1379	Brassica_juncea	Brassiceae	2016					Solan	India		Crocisa_ramosa	Apidae	Hymenoptera	STLB	1	Devi, M., Sharma, H. K., Thakur, R. K., Bhardwaj, S. K., Rana, K., Thakur, M., & Ram, B. (2017). Diversity of insect pollinators in reference to seed set of mustard (Brassica juncea L.). Int. J. Curr. Microbiol. App. Sci, 6(7), 2131-2144.
20690	Literature	1379	Brassica_juncea	Brassiceae	2016					Solan	India		Bombus_haemorrhoidalis	Apidae	Hymenoptera	STXLB	1	Devi, M., Sharma, H. K., Thakur, R. K., Bhardwaj, S. K., Rana, K., Thakur, M., & Ram, B. (2017). Diversity of insect pollinators in reference to seed set of mustard (Brassica juncea L.). Int. J. Curr. Microbiol. App. Sci, 6(7), 2131-2144.
20691	Literature	1379	Brassica_juncea	Brassiceae	2016					Solan	India		Andrena_sp.	Andrenidae	Hymenoptera	STLB	1	Devi, M., Sharma, H. K., Thakur, R. K., Bhardwaj, S. K., Rana, K., Thakur, M., & Ram, B. (2017). Diversity of insect pollinators in reference to seed set of mustard (Brassica juncea L.). Int. J. Curr. Microbiol. App. Sci, 6(7), 2131-2144.
20692	Literature	1379	Brassica_juncea	Brassiceae	2016					Solan	India		Andrena_leaena	Andrenidae	Hymenoptera	STLB	1	Devi, M., Sharma, H. K., Thakur, R. K., Bhardwaj, S. K., Rana, K., Thakur, M., & Ram, B. (2017). Diversity of insect pollinators in reference to seed set of mustard (Brassica juncea L.). Int. J. Curr. Microbiol. App. Sci, 6(7), 2131-2144.
20693	Literature	1379	Brassica_juncea	Brassiceae	2016					Solan	India		Megachile_sp.	Megachilidae	Hymenoptera	STLB	1	Devi, M., Sharma, H. K., Thakur, R. K., Bhardwaj, S. K., Rana, K., Thakur, M., & Ram, B. (2017). Diversity of insect pollinators in reference to seed set of mustard (Brassica juncea L.). Int. J. Curr. Microbiol. App. Sci, 6(7), 2131-2144.
20694	Literature	1379	Brassica_juncea	Brassiceae	2016					Solan	India		Megachile_flavipes	Megachilidae	Hymenoptera	STLB	1	Devi, M., Sharma, H. K., Thakur, R. K., Bhardwaj, S. K., Rana, K., Thakur, M., & Ram, B. (2017). Diversity of insect pollinators in reference to seed set of mustard (Brassica juncea L.). Int. J. Curr. Microbiol. App. Sci, 6(7), 2131-2144.
20695	Literature	1379	Brassica_juncea	Brassiceae	2016					Solan	India		Megachile_fenestrate	Megachilidae	Hymenoptera	STLB	1	Devi, M., Sharma, H. K., Thakur, R. K., Bhardwaj, S. K., Rana, K., Thakur, M., & Ram, B. (2017). Diversity of insect pollinators in reference to seed set of mustard (Brassica juncea L.). Int. J. Curr. Microbiol. App. Sci, 6(7), 2131-2144.
20696	Literature	1379	Brassica_juncea	Brassiceae	2016					Solan	India		Halictus_sp.1	Halictidae	Hymenoptera	STMB	1	Devi, M., Sharma, H. K., Thakur, R. K., Bhardwaj, S. K., Rana, K., Thakur, M., & Ram, B. (2017). Diversity of insect pollinators in reference to seed set of mustard (Brassica juncea L.). Int. J. Curr. Microbiol. App. Sci, 6(7), 2131-2144.
20697	Literature	1379	Brassica_juncea	Brassiceae	2016					Solan	India		Halictus_sp.2	Halictidae	Hymenoptera	STMB	1	Devi, M., Sharma, H. K., Thakur, R. K., Bhardwaj, S. K., Rana, K., Thakur, M., & Ram, B. (2017). Diversity of insect pollinators in reference to seed set of mustard (Brassica juncea L.). Int. J. Curr. Microbiol. App. Sci, 6(7), 2131-2144.
20698	Literature	1379	Brassica_juncea	Brassiceae	2016					Solan	India		Halictus_sp.3	Halictidae	Hymenoptera	STMB	1	Devi, M., Sharma, H. K., Thakur, R. K., Bhardwaj, S. K., Rana, K., Thakur, M., & Ram, B. (2017). Diversity of insect pollinators in reference to seed set of mustard (Brassica juncea L.). Int. J. Curr. Microbiol. App. Sci, 6(7), 2131-2144.
20699	Literature	1379	Brassica_juncea	Brassiceae	2016					Solan	India		Halictus_sp.4	Halictidae	Hymenoptera	STMB	1	Devi, M., Sharma, H. K., Thakur, R. K., Bhardwaj, S. K., Rana, K., Thakur, M., & Ram, B. (2017). Diversity of insect pollinators in reference to seed set of mustard (Brassica juncea L.). Int. J. Curr. Microbiol. App. Sci, 6(7), 2131-2144.
20700	Literature	1379	Brassica_juncea	Brassiceae	2016					Solan	India		Halictus_lucidipennis	Halictidae	Hymenoptera	STMB	1	Devi, M., Sharma, H. K., Thakur, R. K., Bhardwaj, S. K., Rana, K., Thakur, M., & Ram, B. (2017). Diversity of insect pollinators in reference to seed set of mustard (Brassica juncea L.). Int. J. Curr. Microbiol. App. Sci, 6(7), 2131-2144.
20701	Literature	1379	Brassica_juncea	Brassiceae	2016					Solan	India		Sphecodes_sp.	Halictidae	Hymenoptera	STSB	1	Devi, M., Sharma, H. K., Thakur, R. K., Bhardwaj, S. K., Rana, K., Thakur, M., & Ram, B. (2017). Diversity of insect pollinators in reference to seed set of mustard (Brassica juncea L.). Int. J. Curr. Microbiol. App. Sci, 6(7), 2131-2144.
20702	Literature	1379	Brassica_juncea	Brassiceae	2016					Solan	India		Sphecodes_albifrons	Halictidae	Hymenoptera	STSB	1	Devi, M., Sharma, H. K., Thakur, R. K., Bhardwaj, S. K., Rana, K., Thakur, M., & Ram, B. (2017). Diversity of insect pollinators in reference to seed set of mustard (Brassica juncea L.). Int. J. Curr. Microbiol. App. Sci, 6(7), 2131-2144.
20703	Literature	1379	Brassica_juncea	Brassiceae	2016					Solan	India		Sphecodes_ambuensis	Halictidae	Hymenoptera	STSB	1	Devi, M., Sharma, H. K., Thakur, R. K., Bhardwaj, S. K., Rana, K., Thakur, M., & Ram, B. (2017). Diversity of insect pollinators in reference to seed set of mustard (Brassica juncea L.). Int. J. Curr. Microbiol. App. Sci, 6(7), 2131-2144.
20704	Literature	1379	Brassica_juncea	Brassiceae	2016					Solan	India		Lasioglossum_sp.	Halictidae	Hymenoptera	STSB	1	Devi, M., Sharma, H. K., Thakur, R. K., Bhardwaj, S. K., Rana, K., Thakur, M., & Ram, B. (2017). Diversity of insect pollinators in reference to seed set of mustard (Brassica juncea L.). Int. J. Curr. Microbiol. App. Sci, 6(7), 2131-2144.
20705	Literature	1379	Brassica_juncea	Brassiceae	2016					Solan	India		Anoplius_sp.	Pompilidae	Hymenoptera	LARGEWASP	1	Devi, M., Sharma, H. K., Thakur, R. K., Bhardwaj, S. K., Rana, K., Thakur, M., & Ram, B. (2017). Diversity of insect pollinators in reference to seed set of mustard (Brassica juncea L.). Int. J. Curr. Microbiol. App. Sci, 6(7), 2131-2144.
20706	Literature	1379	Brassica_juncea	Brassiceae	2016					Solan	India		Liris_aurata	Sphecidae	Hymenoptera	LARGEWASP	1	Devi, M., Sharma, H. K., Thakur, R. K., Bhardwaj, S. K., Rana, K., Thakur, M., & Ram, B. (2017). Diversity of insect pollinators in reference to seed set of mustard (Brassica juncea L.). Int. J. Curr. Microbiol. App. Sci, 6(7), 2131-2144.
20707	Literature	1379	Brassica_juncea	Brassiceae	2016					Solan	India		Formica_sp.	Formicidae	Hymenoptera	LARGEANT	1	Devi, M., Sharma, H. K., Thakur, R. K., Bhardwaj, S. K., Rana, K., Thakur, M., & Ram, B. (2017). Diversity of insect pollinators in reference to seed set of mustard (Brassica juncea L.). Int. J. Curr. Microbiol. App. Sci, 6(7), 2131-2144.
20708	Literature	1379	Brassica_juncea	Brassiceae	2016					Solan	India		Megarhyssa_sp.	Ichneumonidae	Hymenoptera	SMALLWASP	1	Devi, M., Sharma, H. K., Thakur, R. K., Bhardwaj, S. K., Rana, K., Thakur, M., & Ram, B. (2017). Diversity of insect pollinators in reference to seed set of mustard (Brassica juncea L.). Int. J. Curr. Microbiol. App. Sci, 6(7), 2131-2144.
20709	Literature	1379	Brassica_juncea	Brassiceae	2016					Solan	India		Cerceris_protea	Crabonidae	Hymenoptera	SMALLWASP	1	Devi, M., Sharma, H. K., Thakur, R. K., Bhardwaj, S. K., Rana, K., Thakur, M., & Ram, B. (2017). Diversity of insect pollinators in reference to seed set of mustard (Brassica juncea L.). Int. J. Curr. Microbiol. App. Sci, 6(7), 2131-2144.
20710	Literature	1379	Brassica_juncea	Brassiceae	2016					Solan	India		Astata_sp.	Crabonidae	Hymenoptera	SMALLWASP	1	Devi, M., Sharma, H. K., Thakur, R. K., Bhardwaj, S. K., Rana, K., Thakur, M., & Ram, B. (2017). Diversity of insect pollinators in reference to seed set of mustard (Brassica juncea L.). Int. J. Curr. Microbiol. App. Sci, 6(7), 2131-2144.
20711	Literature	1379	Brassica_juncea	Brassiceae	2016					Solan	India		Athalia_proxima	Tenthredinidae	Hymenoptera	POLLENWASP	1	Devi, M., Sharma, H. K., Thakur, R. K., Bhardwaj, S. K., Rana, K., Thakur, M., & Ram, B. (2017). Diversity of insect pollinators in reference to seed set of mustard (Brassica juncea L.). Int. J. Curr. Microbiol. App. Sci, 6(7), 2131-2144.
20712	Literature	1379	Brassica_juncea	Brassiceae	2016					Solan	India		Vespa_sp.	Vespidae	Hymenoptera	LARGEWASP	1	Devi, M., Sharma, H. K., Thakur, R. K., Bhardwaj, S. K., Rana, K., Thakur, M., & Ram, B. (2017). Diversity of insect pollinators in reference to seed set of mustard (Brassica juncea L.). Int. J. Curr. Microbiol. App. Sci, 6(7), 2131-2144.
20713	Literature	1379	Brassica_juncea	Brassiceae	2016					Solan	India		Podalonia_sp.	Sphecidae	Hymenoptera	LARGEWASP	1	Devi, M., Sharma, H. K., Thakur, R. K., Bhardwaj, S. K., Rana, K., Thakur, M., & Ram, B. (2017). Diversity of insect pollinators in reference to seed set of mustard (Brassica juncea L.). Int. J. Curr. Microbiol. App. Sci, 6(7), 2131-2144.
20714	Literature	1379	Brassica_juncea	Brassiceae	2016					Solan	India		Sphex_sp.	Sphecidae	Hymenoptera	LARGEWASP	1	Devi, M., Sharma, H. K., Thakur, R. K., Bhardwaj, S. K., Rana, K., Thakur, M., & Ram, B. (2017). Diversity of insect pollinators in reference to seed set of mustard (Brassica juncea L.). Int. J. Curr. Microbiol. App. Sci, 6(7), 2131-2144.
20715	Literature	1379	Brassica_juncea	Brassiceae	2016					Solan	India		Sphex_argentatus	Sphecidae	Hymenoptera	LARGEWASP	1	Devi, M., Sharma, H. K., Thakur, R. K., Bhardwaj, S. K., Rana, K., Thakur, M., & Ram, B. (2017). Diversity of insect pollinators in reference to seed set of mustard (Brassica juncea L.). Int. J. Curr. Microbiol. App. Sci, 6(7), 2131-2144.
20716	Literature	1379	Brassica_juncea	Brassiceae	2016					Solan	India		Scolia_sp.1	Scoliidae	Hymenoptera	LARGEWASP	1	Devi, M., Sharma, H. K., Thakur, R. K., Bhardwaj, S. K., Rana, K., Thakur, M., & Ram, B. (2017). Diversity of insect pollinators in reference to seed set of mustard (Brassica juncea L.). Int. J. Curr. Microbiol. App. Sci, 6(7), 2131-2144.
20717	Literature	1379	Brassica_juncea	Brassiceae	2016					Solan	India		Scolia_sp.	Scoliidae	Hymenoptera	LARGEWASP	1	Devi, M., Sharma, H. K., Thakur, R. K., Bhardwaj, S. K., Rana, K., Thakur, M., & Ram, B. (2017). Diversity of insect pollinators in reference to seed set of mustard (Brassica juncea L.). Int. J. Curr. Microbiol. App. Sci, 6(7), 2131-2144.
20718	Literature	1379	Brassica_juncea	Brassiceae	2016					Solan	India		Scolia_quadripustulata	Scoliidae	Hymenoptera	LARGEWASP	1	Devi, M., Sharma, H. K., Thakur, R. K., Bhardwaj, S. K., Rana, K., Thakur, M., & Ram, B. (2017). Diversity of insect pollinators in reference to seed set of mustard (Brassica juncea L.). Int. J. Curr. Microbiol. App. Sci, 6(7), 2131-2144.
20719	Literature	1379	Brassica_juncea	Brassiceae	2016					Solan	India		Campsomeris_sp.	Scoliidae	Hymenoptera	LARGEWASP	1	Devi, M., Sharma, H. K., Thakur, R. K., Bhardwaj, S. K., Rana, K., Thakur, M., & Ram, B. (2017). Diversity of insect pollinators in reference to seed set of mustard (Brassica juncea L.). Int. J. Curr. Microbiol. App. Sci, 6(7), 2131-2144.
20720	Literature	1379	Brassica_juncea	Brassiceae	2016					Solan	India		Dimorpha_sp.	Scoliidae	Hymenoptera	LARGEWASP	1	Devi, M., Sharma, H. K., Thakur, R. K., Bhardwaj, S. K., Rana, K., Thakur, M., & Ram, B. (2017). Diversity of insect pollinators in reference to seed set of mustard (Brassica juncea L.). Int. J. Curr. Microbiol. App. Sci, 6(7), 2131-2144.
20721	Literature	1379	Brassica_juncea	Brassiceae	2016					Solan	India		Episyrphus_balteatus	Syrphidae	Diptera	SMALLHOVERFLY	1	Devi, M., Sharma, H. K., Thakur, R. K., Bhardwaj, S. K., Rana, K., Thakur, M., & Ram, B. (2017). Diversity of insect pollinators in reference to seed set of mustard (Brassica juncea L.). Int. J. Curr. Microbiol. App. Sci, 6(7), 2131-2144.
20722	Literature	1379	Brassica_juncea	Brassiceae	2016					Solan	India		Sphaerophoria_indiana	Syrphidae	Diptera	SMALLHOVERFLY	1	Devi, M., Sharma, H. K., Thakur, R. K., Bhardwaj, S. K., Rana, K., Thakur, M., & Ram, B. (2017). Diversity of insect pollinators in reference to seed set of mustard (Brassica juncea L.). Int. J. Curr. Microbiol. App. Sci, 6(7), 2131-2144.
20723	Literature	1379	Brassica_juncea	Brassiceae	2016					Solan	India		Eupodus_sp.	Syrphidae	Diptera	SMALLHOVERFLY	1	Devi, M., Sharma, H. K., Thakur, R. K., Bhardwaj, S. K., Rana, K., Thakur, M., & Ram, B. (2017). Diversity of insect pollinators in reference to seed set of mustard (Brassica juncea L.). Int. J. Curr. Microbiol. App. Sci, 6(7), 2131-2144.
20724	Literature	1379	Brassica_juncea	Brassiceae	2016					Solan	India		Metasyrphus_confrater	Syrphidae	Diptera	SMALLHOVERFLY	1	Devi, M., Sharma, H. K., Thakur, R. K., Bhardwaj, S. K., Rana, K., Thakur, M., & Ram, B. (2017). Diversity of insect pollinators in reference to seed set of mustard (Brassica juncea L.). Int. J. Curr. Microbiol. App. Sci, 6(7), 2131-2144.
20725	Literature	1379	Brassica_juncea	Brassiceae	2016					Solan	India		Ischiodon_scutellaris	Syrphidae	Diptera	SMALLHOVERFLY	1	Devi, M., Sharma, H. K., Thakur, R. K., Bhardwaj, S. K., Rana, K., Thakur, M., & Ram, B. (2017). Diversity of insect pollinators in reference to seed set of mustard (Brassica juncea L.). Int. J. Curr. Microbiol. App. Sci, 6(7), 2131-2144.
20726	Literature	1379	Brassica_juncea	Brassiceae	2016					Solan	India		Melanostoma_univittatum	Syrphidae	Diptera	SMALLHOVERFLY	1	Devi, M., Sharma, H. K., Thakur, R. K., Bhardwaj, S. K., Rana, K., Thakur, M., & Ram, B. (2017). Diversity of insect pollinators in reference to seed set of mustard (Brassica juncea L.). Int. J. Curr. Microbiol. App. Sci, 6(7), 2131-2144.
20727	Literature	1379	Brassica_juncea	Brassiceae	2016					Solan	India		Scaeva_sp.	Syrphidae	Diptera	SMALLHOVERFLY	1	Devi, M., Sharma, H. K., Thakur, R. K., Bhardwaj, S. K., Rana, K., Thakur, M., & Ram, B. (2017). Diversity of insect pollinators in reference to seed set of mustard (Brassica juncea L.). Int. J. Curr. Microbiol. App. Sci, 6(7), 2131-2144.
20728	Literature	1379	Brassica_juncea	Brassiceae	2016					Solan	India		Eristalis_sp.	Syrphidae	Diptera	LARGEHOVERFLY	1	Devi, M., Sharma, H. K., Thakur, R. K., Bhardwaj, S. K., Rana, K., Thakur, M., & Ram, B. (2017). Diversity of insect pollinators in reference to seed set of mustard (Brassica juncea L.). Int. J. Curr. Microbiol. App. Sci, 6(7), 2131-2144.
20729	Literature	1379	Brassica_juncea	Brassiceae	2016					Solan	India		Eristalis_tabanoides	Syrphidae	Diptera	LARGEHOVERFLY	1	Devi, M., Sharma, H. K., Thakur, R. K., Bhardwaj, S. K., Rana, K., Thakur, M., & Ram, B. (2017). Diversity of insect pollinators in reference to seed set of mustard (Brassica juncea L.). Int. J. Curr. Microbiol. App. Sci, 6(7), 2131-2144.
20730	Literature	1379	Brassica_juncea	Brassiceae	2016					Solan	India		Eristalis_arvorum	Syrphidae	Diptera	LARGEHOVERFLY	1	Devi, M., Sharma, H. K., Thakur, R. K., Bhardwaj, S. K., Rana, K., Thakur, M., & Ram, B. (2017). Diversity of insect pollinators in reference to seed set of mustard (Brassica juncea L.). Int. J. Curr. Microbiol. App. Sci, 6(7), 2131-2144.
20731	Literature	1379	Brassica_juncea	Brassiceae	2016					Solan	India		Eristalis_tenax	Syrphidae	Diptera	LARGEHOVERFLY	1	Devi, M., Sharma, H. K., Thakur, R. K., Bhardwaj, S. K., Rana, K., Thakur, M., & Ram, B. (2017). Diversity of insect pollinators in reference to seed set of mustard (Brassica juncea L.). Int. J. Curr. Microbiol. App. Sci, 6(7), 2131-2144.
20732	Literature	1379	Brassica_juncea	Brassiceae	2016					Solan	India		Bactrocera_sp.	Tephritidae	Diptera	SMALLFLY	1	Devi, M., Sharma, H. K., Thakur, R. K., Bhardwaj, S. K., Rana, K., Thakur, M., & Ram, B. (2017). Diversity of insect pollinators in reference to seed set of mustard (Brassica juncea L.). Int. J. Curr. Microbiol. App. Sci, 6(7), 2131-2144.
20733	Literature	1379	Brassica_juncea	Brassiceae	2016					Solan	India		Calliphora_vicina	Calliphoridae	Diptera	LARGEFLY	1	Devi, M., Sharma, H. K., Thakur, R. K., Bhardwaj, S. K., Rana, K., Thakur, M., & Ram, B. (2017). Diversity of insect pollinators in reference to seed set of mustard (Brassica juncea L.). Int. J. Curr. Microbiol. App. Sci, 6(7), 2131-2144.
20734	Literature	1379	Brassica_juncea	Brassiceae	2016					Solan	India		Chrysomya_megacephala	Calliphoridae	Diptera	LARGEFLY	1	Devi, M., Sharma, H. K., Thakur, R. K., Bhardwaj, S. K., Rana, K., Thakur, M., & Ram, B. (2017). Diversity of insect pollinators in reference to seed set of mustard (Brassica juncea L.). Int. J. Curr. Microbiol. App. Sci, 6(7), 2131-2144.
20735	Literature	1379	Brassica_juncea	Brassiceae	2016					Solan	India		Musca_sp.	Muscidae	Diptera	LARGEFLY	1	Devi, M., Sharma, H. K., Thakur, R. K., Bhardwaj, S. K., Rana, K., Thakur, M., & Ram, B. (2017). Diversity of insect pollinators in reference to seed set of mustard (Brassica juncea L.). Int. J. Curr. Microbiol. App. Sci, 6(7), 2131-2144.
20736	Literature	1379	Brassica_juncea	Brassiceae	2016					Solan	India		Paragus_rufuventris	Muscidae	Diptera	LARGEFLY	1	Devi, M., Sharma, H. K., Thakur, R. K., Bhardwaj, S. K., Rana, K., Thakur, M., & Ram, B. (2017). Diversity of insect pollinators in reference to seed set of mustard (Brassica juncea L.). Int. J. Curr. Microbiol. App. Sci, 6(7), 2131-2144.
20737	Literature	1379	Brassica_juncea	Brassiceae	2016					Solan	India		Amata_bicincta	Arctiidae	Lepidoptera	LARGEMOTH	1	Devi, M., Sharma, H. K., Thakur, R. K., Bhardwaj, S. K., Rana, K., Thakur, M., & Ram, B. (2017). Diversity of insect pollinators in reference to seed set of mustard (Brassica juncea L.). Int. J. Curr. Microbiol. App. Sci, 6(7), 2131-2144.
20738	Literature	1379	Brassica_juncea	Brassiceae	2016					Solan	India		Colias_electo	Pieridae	Lepidoptera	LARGEBUTTERFLY	1	Devi, M., Sharma, H. K., Thakur, R. K., Bhardwaj, S. K., Rana, K., Thakur, M., & Ram, B. (2017). Diversity of insect pollinators in reference to seed set of mustard (Brassica juncea L.). Int. J. Curr. Microbiol. App. Sci, 6(7), 2131-2144.
20739	Literature	1379	Brassica_juncea	Brassiceae	2016					Solan	India		Pieris_brassicae	Pieridae	Lepidoptera	LARGEBUTTERFLY	1	Devi, M., Sharma, H. K., Thakur, R. K., Bhardwaj, S. K., Rana, K., Thakur, M., & Ram, B. (2017). Diversity of insect pollinators in reference to seed set of mustard (Brassica juncea L.). Int. J. Curr. Microbiol. App. Sci, 6(7), 2131-2144.
20740	Literature	1379	Brassica_juncea	Brassiceae	2016					Solan	India		Gonepteryx_rhamni	Pieridae	Lepidoptera	LARGEBUTTERFLY	1	Devi, M., Sharma, H. K., Thakur, R. K., Bhardwaj, S. K., Rana, K., Thakur, M., & Ram, B. (2017). Diversity of insect pollinators in reference to seed set of mustard (Brassica juncea L.). Int. J. Curr. Microbiol. App. Sci, 6(7), 2131-2144.
20741	Literature	1379	Brassica_juncea	Brassiceae	2016					Solan	India		Junonia_sp.1	Nymphalidae	Lepidoptera	LARGEBUTTERFLY	1	Devi, M., Sharma, H. K., Thakur, R. K., Bhardwaj, S. K., Rana, K., Thakur, M., & Ram, B. (2017). Diversity of insect pollinators in reference to seed set of mustard (Brassica juncea L.). Int. J. Curr. Microbiol. App. Sci, 6(7), 2131-2144.
20742	Literature	1379	Brassica_juncea	Brassiceae	2016					Solan	India		Junonia_sp.2	Nymphalidae	Lepidoptera	LARGEBUTTERFLY	1	Devi, M., Sharma, H. K., Thakur, R. K., Bhardwaj, S. K., Rana, K., Thakur, M., & Ram, B. (2017). Diversity of insect pollinators in reference to seed set of mustard (Brassica juncea L.). Int. J. Curr. Microbiol. App. Sci, 6(7), 2131-2144.
20743	Literature	1379	Brassica_juncea	Brassiceae	2016					Solan	India		Junonia_sp.3	Nymphalidae	Lepidoptera	LARGEBUTTERFLY	1	Devi, M., Sharma, H. K., Thakur, R. K., Bhardwaj, S. K., Rana, K., Thakur, M., & Ram, B. (2017). Diversity of insect pollinators in reference to seed set of mustard (Brassica juncea L.). Int. J. Curr. Microbiol. App. Sci, 6(7), 2131-2144.
20744	Literature	1379	Brassica_juncea	Brassiceae	2016					Solan	India		Symbrenthia_lilaea	Nymphalidae	Lepidoptera	LARGEBUTTERFLY	1	Devi, M., Sharma, H. K., Thakur, R. K., Bhardwaj, S. K., Rana, K., Thakur, M., & Ram, B. (2017). Diversity of insect pollinators in reference to seed set of mustard (Brassica juncea L.). Int. J. Curr. Microbiol. App. Sci, 6(7), 2131-2144.
20745	Literature	1379	Brassica_juncea	Brassiceae	2016					Solan	India		Neptis_hylas	Nymphalidae	Lepidoptera	LARGEBUTTERFLY	1	Devi, M., Sharma, H. K., Thakur, R. K., Bhardwaj, S. K., Rana, K., Thakur, M., & Ram, B. (2017). Diversity of insect pollinators in reference to seed set of mustard (Brassica juncea L.). Int. J. Curr. Microbiol. App. Sci, 6(7), 2131-2144.
20746	Literature	1379	Brassica_juncea	Brassiceae	2016					Solan	India		Phalanta_phalantha	Nymphalidae	Lepidoptera	LARGEBUTTERFLY	1	Devi, M., Sharma, H. K., Thakur, R. K., Bhardwaj, S. K., Rana, K., Thakur, M., & Ram, B. (2017). Diversity of insect pollinators in reference to seed set of mustard (Brassica juncea L.). Int. J. Curr. Microbiol. App. Sci, 6(7), 2131-2144.
20747	Literature	1379	Brassica_juncea	Brassiceae	2016					Solan	India		Aglais_cashmiriensis	Nymphalidae	Lepidoptera	LARGEBUTTERFLY	1	Devi, M., Sharma, H. K., Thakur, R. K., Bhardwaj, S. K., Rana, K., Thakur, M., & Ram, B. (2017). Diversity of insect pollinators in reference to seed set of mustard (Brassica juncea L.). Int. J. Curr. Microbiol. App. Sci, 6(7), 2131-2144.
20748	Literature	1379	Brassica_juncea	Brassiceae	2016					Solan	India		Danus_sp.	Nymphalidae	Lepidoptera	LARGEBUTTERFLY	1	Devi, M., Sharma, H. K., Thakur, R. K., Bhardwaj, S. K., Rana, K., Thakur, M., & Ram, B. (2017). Diversity of insect pollinators in reference to seed set of mustard (Brassica juncea L.). Int. J. Curr. Microbiol. App. Sci, 6(7), 2131-2144.
20749	Literature	1379	Brassica_juncea	Brassiceae	2016					Solan	India		Danus_chrysippus	Nymphalidae	Lepidoptera	LARGEBUTTERFLY	1	Devi, M., Sharma, H. K., Thakur, R. K., Bhardwaj, S. K., Rana, K., Thakur, M., & Ram, B. (2017). Diversity of insect pollinators in reference to seed set of mustard (Brassica juncea L.). Int. J. Curr. Microbiol. App. Sci, 6(7), 2131-2144.
20750	Literature	1379	Brassica_juncea	Brassiceae	2016					Solan	India		Vanessa_cashmiriensis	Nymphalidae	Lepidoptera	LARGEBUTTERFLY	1	Devi, M., Sharma, H. K., Thakur, R. K., Bhardwaj, S. K., Rana, K., Thakur, M., & Ram, B. (2017). Diversity of insect pollinators in reference to seed set of mustard (Brassica juncea L.). Int. J. Curr. Microbiol. App. Sci, 6(7), 2131-2144.
20751	Literature	1379	Brassica_juncea	Brassiceae	2016					Solan	India		Lampoides_boeticus(Linnaeus)	Lycaenidae	Lepidoptera	SMALLBUTTERFLY	1	Devi, M., Sharma, H. K., Thakur, R. K., Bhardwaj, S. K., Rana, K., Thakur, M., & Ram, B. (2017). Diversity of insect pollinators in reference to seed set of mustard (Brassica juncea L.). Int. J. Curr. Microbiol. App. Sci, 6(7), 2131-2144.
20752	Literature	1379	Brassica_juncea	Brassiceae	2016					Solan	India		Lycaena_phlaeas	Lycaenidae	Lepidoptera	SMALLBUTTERFLY	1	Devi, M., Sharma, H. K., Thakur, R. K., Bhardwaj, S. K., Rana, K., Thakur, M., & Ram, B. (2017). Diversity of insect pollinators in reference to seed set of mustard (Brassica juncea L.). Int. J. Curr. Microbiol. App. Sci, 6(7), 2131-2144.
20753	Literature	1379	Brassica_juncea	Brassiceae	2016					Solan	India		Helicoverpa_sp.	Noctuidae	Lepidoptera	NOCTURNALMOTH	1	Devi, M., Sharma, H. K., Thakur, R. K., Bhardwaj, S. K., Rana, K., Thakur, M., & Ram, B. (2017). Diversity of insect pollinators in reference to seed set of mustard (Brassica juncea L.). Int. J. Curr. Microbiol. App. Sci, 6(7), 2131-2144.
20754	Literature	1379	Brassica_juncea	Brassiceae	2016					Solan	India		Hippodamia_variegate	Coccinelidae	Coleoptera	LARGEBEETLE	1	Devi, M., Sharma, H. K., Thakur, R. K., Bhardwaj, S. K., Rana, K., Thakur, M., & Ram, B. (2017). Diversity of insect pollinators in reference to seed set of mustard (Brassica juncea L.). Int. J. Curr. Microbiol. App. Sci, 6(7), 2131-2144.
20755	Literature	1379	Brassica_juncea	Brassiceae	2016					Solan	India		Coccinella_sepetempunctata	Coccinelidae	Coleoptera	LARGEBEETLE	1	Devi, M., Sharma, H. K., Thakur, R. K., Bhardwaj, S. K., Rana, K., Thakur, M., & Ram, B. (2017). Diversity of insect pollinators in reference to seed set of mustard (Brassica juncea L.). Int. J. Curr. Microbiol. App. Sci, 6(7), 2131-2144.
20756	Literature	1379	Brassica_juncea	Brassiceae	2016					Solan	India		Cheilomenes_sexmaculata	Coccinelidae	Coleoptera	LARGEBEETLE	1	Devi, M., Sharma, H. K., Thakur, R. K., Bhardwaj, S. K., Rana, K., Thakur, M., & Ram, B. (2017). Diversity of insect pollinators in reference to seed set of mustard (Brassica juncea L.). Int. J. Curr. Microbiol. App. Sci, 6(7), 2131-2144.
20757	Literature	1379	Brassica_juncea	Brassiceae	2016					Solan	India		Oenopia_sp.	Coccinelidae	Coleoptera	LARGEBEETLE	1	Devi, M., Sharma, H. K., Thakur, R. K., Bhardwaj, S. K., Rana, K., Thakur, M., & Ram, B. (2017). Diversity of insect pollinators in reference to seed set of mustard (Brassica juncea L.). Int. J. Curr. Microbiol. App. Sci, 6(7), 2131-2144.
20758	Literature	1379	Brassica_juncea	Brassiceae	2016					Solan	India		Dysdercus_cingulatus	Pyrrhocoridae	Hemiptera	BUG	1	Devi, M., Sharma, H. K., Thakur, R. K., Bhardwaj, S. K., Rana, K., Thakur, M., & Ram, B. (2017). Diversity of insect pollinators in reference to seed set of mustard (Brassica juncea L.). Int. J. Curr. Microbiol. App. Sci, 6(7), 2131-2144.
20759	Literature	1379	Brassica_juncea	Brassiceae	2016					Solan	India		Tribolium_castaneum	Tenebrionidae	Coleoptera	LARGEBEETLE	1	Devi, M., Sharma, H. K., Thakur, R. K., Bhardwaj, S. K., Rana, K., Thakur, M., & Ram, B. (2017). Diversity of insect pollinators in reference to seed set of mustard (Brassica juncea L.). Int. J. Curr. Microbiol. App. Sci, 6(7), 2131-2144.
20760	Literature	1379	Brassica_juncea	Brassiceae	2016					Solan	India		Chrysoperla_carnea	Chrysopidae	Neuroptera	LACEWING	1	Devi, M., Sharma, H. K., Thakur, R. K., Bhardwaj, S. K., Rana, K., Thakur, M., & Ram, B. (2017). Diversity of insect pollinators in reference to seed set of mustard (Brassica juncea L.). Int. J. Curr. Microbiol. App. Sci, 6(7), 2131-2144.
20761	Literature	1379	Brassica_juncea	Brassiceae	2016					Solan	India		Nezara_viridula	Pentatomidae	Hemiptera	BUG	1	Devi, M., Sharma, H. K., Thakur, R. K., Bhardwaj, S. K., Rana, K., Thakur, M., & Ram, B. (2017). Diversity of insect pollinators in reference to seed set of mustard (Brassica juncea L.). Int. J. Curr. Microbiol. App. Sci, 6(7), 2131-2144.
20762	Literature	1379	Brassica_juncea	Brassiceae	2016					Solan	India		Bagrada_sp.	Pentatomidae	Hemiptera	BUG	1	Devi, M., Sharma, H. K., Thakur, R. K., Bhardwaj, S. K., Rana, K., Thakur, M., & Ram, B. (2017). Diversity of insect pollinators in reference to seed set of mustard (Brassica juncea L.). Int. J. Curr. Microbiol. App. Sci, 6(7), 2131-2144.
20763	Literature	1379	Brassica_juncea	Brassiceae	2016					Solan	India		Thrips_sp.	Thripidae	Thysanoptera	THRIP	1	Devi, M., Sharma, H. K., Thakur, R. K., Bhardwaj, S. K., Rana, K., Thakur, M., & Ram, B. (2017). Diversity of insect pollinators in reference to seed set of mustard (Brassica juncea L.). Int. J. Curr. Microbiol. App. Sci, 6(7), 2131-2144.
20764	Literature	1379	Brassica_juncea	Brassiceae	2016					Solan	India		Macromia_magnifica	Corduliidae	Odonata	LACEWING	1	Devi, M., Sharma, H. K., Thakur, R. K., Bhardwaj, S. K., Rana, K., Thakur, M., & Ram, B. (2017). Diversity of insect pollinators in reference to seed set of mustard (Brassica juncea L.). Int. J. Curr. Microbiol. App. Sci, 6(7), 2131-2144.
20765	Literature	1379	Brassica_juncea	Brassiceae	2016					Solan	India		Neoconocephalus_sp.	Tettigonidae	Orthoptera	GRASSHOPPER	1	Devi, M., Sharma, H. K., Thakur, R. K., Bhardwaj, S. K., Rana, K., Thakur, M., & Ram, B. (2017). Diversity of insect pollinators in reference to seed set of mustard (Brassica juncea L.). Int. J. Curr. Microbiol. App. Sci, 6(7), 2131-2144.
20766	Literature	1380	Brassica_napus	Brassiceae	2015				Pothwar	Gujar Khan	Pakistan		Schistocera_americana	Acrididae	Orthoptera	GRASSHOPPER	1	Devi, M., Sharma, H. K., Thakur, R. K., Bhardwaj, S. K., Rana, K., Thakur, M., & Ram, B. (2017). Diversity of insect pollinators in reference to seed set of mustard (Brassica juncea L.). Int. J. Curr. Microbiol. App. Sci, 6(7), 2131-2144.
11199	Literature	1326	Warea_carteri	Brassiceae						Florida	USA		Augochlorella aurata	Halictidae	Hymenoptera	STMB	1	Deyrup et al. 2002
11200	Literature	1326	Warea_carteri	Brassiceae						Florida	USA		Dialictus placidensis	Halictidae	Hymenoptera	STMB	1	Deyrup et al. 2002
10031	Literature	1145	Rapistrum_rugosum	Brassiceae							Turkey		Halictus interruptus	Halictidae	Hymenoptera	STMB	1	Dikmen, F., & Aytekin, A. M. (2011). Notes on the Halictus Latreille (Hymenoptera: Halictidae) fauna of Turkey. Turkish Journal of Zoology, 35(4), 537-550.
10032	Literature	1145	Rapistrum_rugosum	Brassiceae							Turkey		Halictus maculatus	Halictidae	Hymenoptera	STSB	1	Dikmen, F., & Aytekin, A. M. (2011). Notes on the Halictus Latreille (Hymenoptera: Halictidae) fauna of Turkey. Turkish Journal of Zoology, 35(4), 537-550.
20347	Literature	1349	Crambe_orientalis	Brassiceae	1989						Turkey		Eurytoma_crambeae	Eurytomidae	Hemiptera	SMALLWASP	1	Doganlar 1990. Bazi Turkiye Eurytomidae (Hymenoptera. Chalcidoidea) turleri. Turkiye II Biyolojik Mucadele Kongresi
9408	Literature	1050	Moricandia_arvensis	Brassiceae							Algeria		Psylliodes peyerimhoffl moricandiae	Chrysomelidae	Coleoptera	SMALLBEETLE	1	Doguet 1980 in Furth 1983. Alticinae of Israel-Psylliodes (Coleoptera: Chrysomelidae. Israel Journal of Entomology 17: 37-58
11187	Literature	1325	Vella_pseudocytisus_paui	Brassiceae	2022					Aragon	Spain		Andrena sp.	Andrenidae	Hymenoptera	STSB	1	Dominguez Lozano et al. 2011. Biologia de la conservacion de Vella pseudocytisus subspecie Paui, una planta amenazada de Aragón
11188	Literature	1325	Vella_pseudocytisus_paui	Brassiceae	2021					Aragon	Spain		Apis mellifera	Apidae	Hymenoptera	HONEYBEE	1	Dominguez Lozano et al. 2011. Biologia de la conservacion de Vella pseudocytisus subspecie Paui, una planta amenazada de Aragón
11189	Literature	1325	Vella_pseudocytisus_paui	Brassiceae	2019					Aragon	Spain		Bombylius major	Bombyliidae	Diptera	LARGEBEEFLY	1	Dominguez Lozano et al. 2011. Biologia de la conservacion de Vella pseudocytisus subspecie Paui, una planta amenazada de Aragón
11190	Literature	1325	Vella_pseudocytisus_paui	Brassiceae	2020					Aragon	Spain		Calliphora sp.	Calliphoridae	Diptera	LARGEFLY	1	Dominguez Lozano et al. 2011. Biologia de la conservacion de Vella pseudocytisus subspecie Paui, una planta amenazada de Aragón
11191	Literature	1325	Vella_pseudocytisus_paui	Brassiceae	2017					Aragon	Spain		Polyommatus icarus	Lycaenidae	Lepidoptera	SMALLBUTTERFLY	1	Dominguez Lozano et al. 2011. Biologia de la conservacion de Vella pseudocytisus subspecie Paui, una planta amenazada de Aragón
11192	Literature	1325	Vella_pseudocytisus_paui	Brassiceae	2014					Aragon	Spain		Issoria lathonia	Nymphalidae	Lepidoptera	LARGEBUTTERFLY	1	Dominguez Lozano et al. 2011. Biologia de la conservacion de Vella pseudocytisus subspecie Paui, una planta amenazada de Aragón
11193	Literature	1325	Vella_pseudocytisus_paui	Brassiceae	2016					Aragon	Spain		Lasiommata megere	Nymphalidae	Lepidoptera	LARGEBUTTERFLY	1	Dominguez Lozano et al. 2011. Biologia de la conservacion de Vella pseudocytisus subspecie Paui, una planta amenazada de Aragón
11194	Literature	1325	Vella_pseudocytisus_paui	Brassiceae	2015					Aragon	Spain		Vanessa cardui	Nymphalidae	Lepidoptera	LARGEBUTTERFLY	1	Dominguez Lozano et al. 2011. Biologia de la conservacion de Vella pseudocytisus subspecie Paui, una planta amenazada de Aragón
11195	Literature	1325	Vella_pseudocytisus_paui	Brassiceae	2012					Aragon	Spain		Pieris rapae	Pieridae	Lepidoptera	LARGEBUTTERFLY	1	Dominguez Lozano et al. 2011. Biologia de la conservacion de Vella pseudocytisus subspecie Paui, una planta amenazada de Aragón
11196	Literature	1325	Vella_pseudocytisus_paui	Brassiceae	2013					Aragon	Spain		Pontia daplidice	Pieridae	Lepidoptera	LARGEBUTTERFLY	1	Dominguez Lozano et al. 2011. Biologia de la conservacion de Vella pseudocytisus subspecie Paui, una planta amenazada de Aragón
11197	Literature	1325	Vella_pseudocytisus_paui	Brassiceae	2011					Aragon	Spain		Macroglossum stellatarum	Sphingidae	Lepidoptera	HAWKMOTH	1	Dominguez Lozano et al. 2011. Biologia de la conservacion de Vella pseudocytisus subspecie Paui, una planta amenazada de Aragón
11198	Literature	1325	Vella_pseudocytisus_paui	Brassiceae	2018					Aragon	Spain		Eristalis tenax	Syrphidae	Diptera	LARGEHOVERFLY	1	Dominguez Lozano et al. 2011. Biologia de la conservacion de Vella pseudocytisus subspecie Paui, una planta amenazada de Aragón
9670	Literature	1082	Raphanus_raphanistrum	Brassiceae							Germany		Andrena haemorrhoa	Andrenidae	Hymenoptera	STLB	1	Dr. Anne Ebeling (University Jena), pers. Comm
9671	Literature	1082	Raphanus_raphanistrum	Brassiceae							Germany		Andrena nitida	Andrenidae	Hymenoptera	STLB	1	Dr. Anne Ebeling (University Jena), pers. Comm
9672	Literature	1082	Raphanus_raphanistrum	Brassiceae							Germany		Apis mellifera	Apidae	Hymenoptera	HONEYBEE	1	Dr. Anne Ebeling (University Jena), pers. Comm
9673	Literature	1082	Raphanus_raphanistrum	Brassiceae							Germany		Bombus terrestris	Apidae	Hymenoptera	LTXLB	1	Dr. Anne Ebeling (University Jena), pers. Comm
9674	Literature	1082	Raphanus_raphanistrum	Brassiceae							Germany		Nomada facilis	Apidae	Hymenoptera	STSB	1	Dr. Anne Ebeling (University Jena), pers. Comm
9675	Literature	1082	Raphanus_raphanistrum	Brassiceae							Germany		Nomada lathburiana	Apidae	Hymenoptera	STSB	1	Dr. Anne Ebeling (University Jena), pers. Comm
9676	Literature	1082	Raphanus_raphanistrum	Brassiceae							Germany		Bombylius major	Bombyliidae	Diptera	LARGEBEEFLY	1	Dr. Anne Ebeling (University Jena), pers. Comm
9677	Literature	1082	Raphanus_raphanistrum	Brassiceae							Germany		Halictus confusus	Halictidae	Hymenoptera	STMB	1	Dr. Anne Ebeling (University Jena), pers. Comm
9678	Literature	1082	Raphanus_raphanistrum	Brassiceae							Germany		Lasioglossum laticeps	Halictidae	Hymenoptera	STMB	1	Dr. Anne Ebeling (University Jena), pers. Comm
9679	Literature	1082	Raphanus_raphanistrum	Brassiceae							Germany		Lasioglossum morio	Halictidae	Hymenoptera	STMB	1	Dr. Anne Ebeling (University Jena), pers. Comm
9680	Literature	1082	Raphanus_raphanistrum	Brassiceae							Germany		Lasioglossum pauxillum	Halictidae	Hymenoptera	STMB	1	Dr. Anne Ebeling (University Jena), pers. Comm
9681	Literature	1082	Raphanus_raphanistrum	Brassiceae							Germany		Brassicogethes aeneus	Nitidulidae	Coleoptera	SMALLDIVINGBEETLE	1	Dr. Anne Ebeling (University Jena), pers. Comm
9682	Literature	1082	Raphanus_raphanistrum	Brassiceae							Germany		Chamaesyrphus lusticanus	Syrphidae	Diptera	LARGEHOVERFLY	1	Dr. Anne Ebeling (University Jena), pers. Comm
9683	Literature	1082	Raphanus_raphanistrum	Brassiceae							Germany		Sphaerophoria menthastri	Syrphidae	Diptera	SMALLHOVERFLY	1	Dr. Anne Ebeling (University Jena), pers. Comm
6070	Literature	542	Raphanus_sativus	Brassiceae	2011				Caetezal PNHR	Santa Catarina	Brazil		Plebeia saiqui	Apidae	Hymenoptera	STSB	3	Dubet da Silva Mouga, D. M., FURTADO NOBLE, C., GOUDARD BUSSMANN, B. D., & Krug, C. (2012). Bees and plants in a transition area between atlantic rain forest and araucaria forest in Southern Brazil. Revue d'écologie, 67(3), 313-327.
6071	Literature	542	Raphanus_sativus	Brassiceae	2011				Caetezal PNHR	Santa Catarina	Brazil		Apis mellifera	Apidae	Hymenoptera	HONEYBEE	1	Dubet da Silva Mouga, D. M., FURTADO NOBLE, C., GOUDARD BUSSMANN, B. D., & Krug, C. (2012). Bees and plants in a transition area between atlantic rain forest and araucaria forest in Southern Brazil. Revue d'écologie, 67(3), 313-327.
8040	Literature	803	Diplotaxis_harra_harra	Brassiceae							Israel		Anthophora sp	Anthophoridae	Hymenoptera	LTLB	1	Dukas & Shmida 1989
9431	Literature	1057	Nasturtiopsis_arabica	Brassiceae							Israel		Andrena sp.	Andrenidae	Hymenoptera	STSB	1	Dukas & Shmida 1989
9432	Literature	1057	Nasturtiopsis_arabica	Brassiceae							Israel		Sarcophagidae	Sarcophagidae	Diptera	LARGEFLY	1	Dukas & Shmida 1989
9433	Literature	1057	Nasturtiopsis_arabica	Brassiceae							Israel		Syrphidae	Syrphidae	Diptera	SMALLHOVERFLY	1	Dukas & Shmida 1989
9434	Literature	1057	Nasturtiopsis_arabica	Brassiceae							Israel		Tachinidae	Tachinidae	Diptera	SMALLBEEFLY	1	Dukas & Shmida 1989
7977	Literature	782	Diplotaxis_acris	Brassiceae	1986						Israel	110	Anthophora spp.	Anthophoridae	Hymenoptera	LTLB	454	Dukas R & A Shmida 1989. Correlation betweenthe color, size and shape of Israeli crucifer flowers and relationships to pollinators. Oikos 54: 281-286.
7978	Literature	782	Diplotaxis_acris	Brassiceae	1986						Israel	110	Bombylius	Bombyliidae	Diptera	LARGEBEEFLY	13	Dukas R & A Shmida 1989. Correlation betweenthe color, size and shape of Israeli crucifer flowers and relationships to pollinators. Oikos 54: 281-286.
7979	Literature	782	Diplotaxis_acris	Brassiceae	1986						Israel	110	Hoverflies	Syrphidae	Diptera	LARGEHOVERFLY	11	Dukas R & A Shmida 1989. Correlation betweenthe color, size and shape of Israeli crucifer flowers and relationships to pollinators. Oikos 54: 281-286.
8310	Literature	867	Erucaria_boveana	Brassiceae	1986						Israel	120	Anthophora spp.	Anthophoridae	Hymenoptera	LTLB	176	Dukas R & A Shmida 1989. Correlation betweenthe color, size and shape of Israeli crucifer flowers and relationships to pollinators. Oikos 54: 281-286.
8311	Literature	867	Erucaria_boveana	Brassiceae	1986						Israel	120	Bombylius	Bombyliidae	Diptera	LARGEBEEFLY	5	Dukas R & A Shmida 1989. Correlation betweenthe color, size and shape of Israeli crucifer flowers and relationships to pollinators. Oikos 54: 281-286.
8312	Literature	867	Erucaria_boveana	Brassiceae	1986						Israel	120	Hoverflies	Syrphidae	Diptera	LARGEHOVERFLY	4	Dukas R & A Shmida 1989. Correlation betweenthe color, size and shape of Israeli crucifer flowers and relationships to pollinators. Oikos 54: 281-286.
10060	Literature	1154	Erucaria_microcarpa	Brassiceae	1986						Israel		Andrena sp.	Andrenidae	Hymenoptera	STSB	1	Dukas R & A Shmida 1989. Correlation betweenthe color, size and shape of Israeli crucifer flowers and relationships to pollinators. Oikos 54: 281-286.
10061	Literature	1154	Erucaria_microcarpa	Brassiceae	1986						Israel	140	Andrena	Andrenidae	Hymenoptera	STSB	471	Dukas R & A Shmida 1989. Correlation betweenthe color, size and shape of Israeli crucifer flowers and relationships to pollinators. Oikos 54: 281-286.
10062	Literature	1154	Erucaria_microcarpa	Brassiceae	1986						Israel	140	Bombylius	Bombyliidae	Diptera	LARGEBEEFLY	11	Dukas R & A Shmida 1989. Correlation betweenthe color, size and shape of Israeli crucifer flowers and relationships to pollinators. Oikos 54: 281-286.
10063	Literature	1154	Erucaria_microcarpa	Brassiceae	1986						Israel	140	Hoverflies	Syrphidae	Diptera	SMALLHOVERFLY	12	Dukas R & A Shmida 1989. Correlation betweenthe color, size and shape of Israeli crucifer flowers and relationships to pollinators. Oikos 54: 281-286.
8708	Literature	938	Hirschfeldia_incana	Brassiceae							Israel		Andrena sp.	Andrenidae	Hymenoptera	STSB	1	Dukas R & A Shmida 1989. Correlation betweenthe color, size and shape of Israeli crucifer flowers and relationships to pollinators. Oikos 54: 281-286.
8709	Literature	938	Hirschfeldia_incana	Brassiceae	1986						Israel		Andrena small short-tongue bees	Andrenidae	Hymenoptera	STSB	52	Dukas R & A Shmida 1989. Correlation betweenthe color, size and shape of Israeli crucifer flowers and relationships to pollinators. Oikos 54: 281-286.
8710	Literature	938	Hirschfeldia_incana	Brassiceae	1986						Israel		Calliphora	Calliphoridae	Diptera	LARGEFLY	48	Dukas R & A Shmida 1989. Correlation betweenthe color, size and shape of Israeli crucifer flowers and relationships to pollinators. Oikos 54: 281-286.
8711	Literature	938	Hirschfeldia_incana	Brassiceae	1986						Israel		Eristalis	Syrphidae	Diptera	LARGEHOVERFLY	5	Dukas R & A Shmida 1989. Correlation betweenthe color, size and shape of Israeli crucifer flowers and relationships to pollinators. Oikos 54: 281-286.
8712	Literature	938	Hirschfeldia_incana	Brassiceae	1986						Israel	270	Andrena	Andrenidae	Hymenoptera	STSB	276	Dukas R & A Shmida 1989. Correlation betweenthe color, size and shape of Israeli crucifer flowers and relationships to pollinators. Oikos 54: 281-286.
8713	Literature	938	Hirschfeldia_incana	Brassiceae	1986						Israel	270	Bombylius	Bombyliidae	Diptera	LARGEBEEFLY	5	Dukas R & A Shmida 1989. Correlation betweenthe color, size and shape of Israeli crucifer flowers and relationships to pollinators. Oikos 54: 281-286.
8714	Literature	938	Hirschfeldia_incana	Brassiceae	1986						Israel	270	Calliphora sp.	Calliphoridae	Diptera	LARGEFLY	15	Dukas R & A Shmida 1989. Correlation betweenthe color, size and shape of Israeli crucifer flowers and relationships to pollinators. Oikos 54: 281-286.
8715	Literature	938	Hirschfeldia_incana	Brassiceae	1986						Israel	270	Eristalis tenax	Syrphidae	Diptera	LARGEHOVERFLY	43	Dukas R & A Shmida 1989. Correlation betweenthe color, size and shape of Israeli crucifer flowers and relationships to pollinators. Oikos 54: 281-286.
8716	Literature	938	Hirschfeldia_incana	Brassiceae	1986						Israel	270	Hoverflies	Syrphidae	Diptera	SMALLHOVERFLY	5	Dukas R & A Shmida 1989. Correlation betweenthe color, size and shape of Israeli crucifer flowers and relationships to pollinators. Oikos 54: 281-286.
9415	Literature	1052	Moricandia_nitens	Brassiceae	1986						Israel	110	Anthophora spp.	Anthophoridae	Hymenoptera	LTLB	909	Dukas R & A Shmida 1989. Correlation betweenthe color, size and shape of Israeli crucifer flowers and relationships to pollinators. Oikos 54: 281-286.
9416	Literature	1052	Moricandia_nitens	Brassiceae	1986						Israel	110	Bombylius	Bombyliidae	Diptera	LARGEBEEFLY	20	Dukas R & A Shmida 1989. Correlation betweenthe color, size and shape of Israeli crucifer flowers and relationships to pollinators. Oikos 54: 281-286.
9417	Literature	1052	Moricandia_nitens	Brassiceae	1986						Israel	110	Hoverflies	Syrphidae	Diptera	LARGEHOVERFLY	20	Dukas R & A Shmida 1989. Correlation betweenthe color, size and shape of Israeli crucifer flowers and relationships to pollinators. Oikos 54: 281-286.
10162	Literature	1182	Sinapis_alba	Brassiceae	1986						Israel		Andrena sp.	Andrenidae	Hymenoptera	STSB	1	Dukas R & A Shmida 1989. Correlation betweenthe color, size and shape of Israeli crucifer flowers and relationships to pollinators. Oikos 54: 281-286.
10163	Literature	1182	Sinapis_alba	Brassiceae	1986						Israel		Andrena small short-tongue bees	Andrenidae	Hymenoptera	STSB	1	Dukas R & A Shmida 1989. Correlation betweenthe color, size and shape of Israeli crucifer flowers and relationships to pollinators. Oikos 54: 281-286.
10164	Literature	1182	Sinapis_alba	Brassiceae	1986						Israel		Eristalis	Syrphidae	Diptera	LARGEHOVERFLY	1	Dukas R & A Shmida 1989. Correlation betweenthe color, size and shape of Israeli crucifer flowers and relationships to pollinators. Oikos 54: 281-286.
10165	Literature	1182	Sinapis_alba	Brassiceae	1986						Israel		Calliphora	Calliphoridae	Diptera	LARGEFLY	1	Dukas R & A Shmida 1989. Correlation betweenthe color, size and shape of Israeli crucifer flowers and relationships to pollinators. Oikos 54: 281-286.
10166	Literature	1182	Sinapis_alba	Brassiceae	1986						Israel	160	Andrena	Andrenidae	Hymenoptera	STSB	400	Dukas R & A Shmida 1989. Correlation betweenthe color, size and shape of Israeli crucifer flowers and relationships to pollinators. Oikos 54: 281-286.
10167	Literature	1182	Sinapis_alba	Brassiceae	1986						Israel	160	Bombylius	Bombyliidae	Diptera	LARGEBEEFLY	10	Dukas R & A Shmida 1989. Correlation betweenthe color, size and shape of Israeli crucifer flowers and relationships to pollinators. Oikos 54: 281-286.
10168	Literature	1182	Sinapis_alba	Brassiceae	1986						Israel	160	Hoverflies	Syrphidae	Diptera	SMALLHOVERFLY	10	Dukas R & A Shmida 1989. Correlation betweenthe color, size and shape of Israeli crucifer flowers and relationships to pollinators. Oikos 54: 281-286.
11235	Literature	1329	Zilla_spinosa	Brassiceae	1986						Israel	70	Anthophora spp.	Anthophoridae	Hymenoptera	LTLB	63	Dukas R & A Shmida 1989. Correlation betweenthe color, size and shape of Israeli crucifer flowers and relationships to pollinators. Oikos 54: 281-286.
11236	Literature	1329	Zilla_spinosa	Brassiceae	1986						Israel	70	Bombylius	Bombyliidae	Diptera	LARGEBEEFLY	2	Dukas R & A Shmida 1989. Correlation betweenthe color, size and shape of Israeli crucifer flowers and relationships to pollinators. Oikos 54: 281-286.
11237	Literature	1329	Zilla_spinosa	Brassiceae	1986						Israel	70	Hoverflies	Syrphidae	Diptera	LARGEHOVERFLY	2	Dukas R & A Shmida 1989. Correlation betweenthe color, size and shape of Israeli crucifer flowers and relationships to pollinators. Oikos 54: 281-286.
10692	Literature	1250	Sinapis_arvensis	Brassiceae	2013					Konstanz	Germany		Osmia cornuta	Megachilidae	Hymenoptera	STMB	1	Eckhardt M., M. Haider, S. Dorn, A. Muller 2013. Pollen mixing in pollen generalist solitary bees: a possible strategy to complement or mitigate unfavourable pollen properties? J. Anim. Ecol. in press
1848	Literature	226	Brassica_napus	Brassiceae							Netherlands		Meligethes aeneus	Nitidulidae	Coleoptera	SMALLDIVINGBEETLE	1	Ekbom B. & Borg A. 1996. Pollen beetle (Meligethes aeneus) oviposition and feeding preference on different host plant species. Ent. Exp Appl. 78:291-299
3054	Literature	351	Brassica_campestris	Brassiceae							Netherlands		Meligethes aeneus	Nitidulidae	Coleoptera	SMALLDIVINGBEETLE	1	Ekbom B. & Borg A. 1996. Pollen beetle (Meligethes aeneus) oviposition and feeding preference on different host plant species. Ent. Exp Appl. 78:291-300
1682	Literature	208	Brassica_juncea	Brassiceae							Netherlands		Meligethes aeneus	Nitidulidae	Coleoptera	SMALLDIVINGBEETLE	1	Ekbom B. & Borg A. 1996. Pollen beetle (Meligethes aeneus) oviposition and feeding preference on different host plant species. Ent. Exp Appl. 78:291-301
2261	Literature	266	Brassica_nigra	Brassiceae							Netherlands		Meligethes aeneus	Nitidulidae	Coleoptera	SMALLDIVINGBEETLE	1	Ekbom B. & Borg A. 1996. Pollen beetle (Meligethes aeneus) oviposition and feeding preference on different host plant species. Ent. Exp Appl. 78:291-302
10169	Literature	1183	Sinapis_alba	Brassiceae							Netherlands		Meligethes aeneus	Nitidulidae	Coleoptera	SMALLDIVINGBEETLE	1	Ekbom B. & Borg A. 1996. Pollen beetle (Meligethes aeneus) oviposition and feeding preference on different host plant species. Ent. Exp Appl. 78:291-303
7874	Literature	754	Crambe_abyssinica	Brassiceae							Netherlands		Meligethes aeneus	Nitidulidae	Coleoptera	SMALLDIVINGBEETLE	1	Ekbom B. & Borg A. 1996. Pollen beetle (Meligethes aeneus) oviposition and feeding preference on different host plant species. Ent. Exp Appl. 78:291-304
8237	Literature	853	Eruca_vesicaria_sativa	Brassiceae							Sudan		Apis florea	Apidae	Hymenoptera	HONEYBEE	1	El Shafie et al. 2002
8238	Literature	853	Eruca_vesicaria_sativa	Brassiceae							Sudan		Apis mellifera	Apidae	Hymenoptera	HONEYBEE	1	El Shafie et al. 2002
8239	Literature	854	Eruca_vesicaria_sativa	Brassiceae							Egypt		Eupeodes corollae	Syrphidae	Diptera	SMALLHOVERFLY	1	El-Berry AA, MA Moustafa, AA Abdel-Gawaad, S. El_Bialey 1974. Pollinators other than honey bees visiting certain vegetable plants in Egypt. J. Appl. Entomol. 77: 106-110
9684	Literature	1083	Raphanus_raphanistrum	Brassiceae	1996				Pellston	Michigan	USA		Apis mellifera	Apidae	Hymenoptera	HONEYBEE	1	Elle & Snow 1998. Amer. J. Bot. 85: 333-339
9685	Literature	1083	Raphanus_raphanistrum	Brassiceae	1996				Pellston	Michigan	USA		Bombus sp.	Apidae	Hymenoptera	LTXLB	1	Elle & Snow 1998. Amer. J. Bot. 85: 333-339
9686	Literature	1083	Raphanus_raphanistrum	Brassiceae	1996				Pellston	Michigan	USA		Anthrax analis	Bombyliidae	Diptera	SMALLBEEFLY	1	Elle & Snow 1998. Amer. J. Bot. 85: 333-339
9687	Literature	1083	Raphanus_raphanistrum	Brassiceae	1996				Pellston	Michigan	USA		Bombylius sp.	Bombyliidae	Diptera	LARGEBEEFLY	1	Elle & Snow 1998. Amer. J. Bot. 85: 333-339
9688	Literature	1083	Raphanus_raphanistrum	Brassiceae	1996				Pellston	Michigan	USA		Tetraopes tetraophtalmus	Cerambycidae	Coleoptera	LARGEBEETLE	1	Elle & Snow 1998. Amer. J. Bot. 85: 333-339
9689	Literature	1083	Raphanus_raphanistrum	Brassiceae	1996				Pellston	Michigan	USA		Diabrotica undecimpunctata	Chrysomelidae	Coleoptera	SMALLBEETLE	1	Elle & Snow 1998. Amer. J. Bot. 85: 333-339
9690	Literature	1083	Raphanus_raphanistrum	Brassiceae	1996				Pellston	Michigan	USA		Pieris rapae	Pieridae	Lepidoptera	LARGEBUTTERFLY	1	Elle & Snow 1998. Amer. J. Bot. 85: 333-339
9691	Literature	1083	Raphanus_raphanistrum	Brassiceae	1996				Pellston	Michigan	USA		Eristalis tenax	Syrphidae	Diptera	LARGEHOVERFLY	1	Elle & Snow 1998. Amer. J. Bot. 85: 333-339
9692	Literature	1083	Raphanus_raphanistrum	Brassiceae	1996				Pellston	Michigan	USA		Metasyrphus americanus	Syrphidae	Diptera	SMALLHOVERFLY	1	Elle & Snow 1998. Amer. J. Bot. 85: 333-339
9693	Literature	1083	Raphanus_raphanistrum	Brassiceae	1996				Pellston	Michigan	USA		Toxomerus sp.	Syrphidae	Diptera	SMALLHOVERFLY	1	Elle & Snow 1998. Amer. J. Bot. 85: 333-339
9694	Literature	1083	Raphanus_raphanistrum	Brassiceae	1996				Pellston	Michigan	USA		Archilochus colubris	Trochilidae	Apodiformes	BIRD	1	Elle & Snow 1998. Amer. J. Bot. 85: 333-339
2513	Literature	296	Brassica_oleracea	Brassiceae							Pakistan		Eurydema ornata	Pentatomidae	Hemiptera	BUG	1	Eltez & Karsavuran 2010
9906	Literature	1119	Raphanus_sativus	Brassiceae							Pakistan		Eurydema ornata	Pentatomidae	Hemiptera	BUG	1	Eltez & Karsavuran 2011
2262	Literature	267	Brassica_nigra	Brassiceae						California	USA		Bombus occidentalis	Apidae	Hymenoptera	LTXLB	1	Evans et al. 2008
2263	Literature	268	Brassica_nigra	Brassiceae							USA		Bombus terricola	Apidae	Hymenoptera	LTXLB	1	Evans et al. 2008
1849	Literature	227	Brassica_napus	Brassiceae						Sussex	UK		Andrena bicolor	Andrenidae	Hymenoptera	STLB	1	Falk 2011
1850	Literature	227	Brassica_napus	Brassiceae						Sussex	UK		Andrena dorsata	Andrenidae	Hymenoptera	STLB	1	Falk 2011
1851	Literature	227	Brassica_napus	Brassiceae						Sussex	UK		Andrena nigroaenea	Andrenidae	Hymenoptera	STLB	1	Falk 2011
1852	Literature	227	Brassica_napus	Brassiceae						Sussex	UK		Andrena niveata	Andrenidae	Hymenoptera	STLB	1	Falk 2011
10740	Literature	1261	Sinapis_arvensis	Brassiceae						Sussex	UK		Andrena niveata	Andrenidae	Hymenoptera	STLB	1	Falk 2011
10693	Literature	1251	Sinapis_arvensis	Brassiceae							Luxemburg		Andrena agilissima	Andrenidae	Hymenoptera	STLB	1	Feitz et al. 2006
10694	Literature	1251	Sinapis_arvensis	Brassiceae							Luxemburg		Andrena cineraria	Andrenidae	Hymenoptera	STLB	1	Feitz et al. 2006
10695	Literature	1251	Sinapis_arvensis	Brassiceae							Luxemburg		Andrena haemorrhoa	Andrenidae	Hymenoptera	STLB	1	Feitz et al. 2006
10696	Literature	1251	Sinapis_arvensis	Brassiceae							Luxemburg		Osmia brevicornis	Megachilidae	Hymenoptera	STMB	1	Feitz et al. 2006
2714	Literature	322	Brassica_rapa	Brassiceae							UK		Dasineura brassicae	Cecidomyidae	Diptera	SMALLFLY	1	Ferguson et al. 2004
2715	Literature	322	Brassica_rapa	Brassiceae							UK		Omphale clypealis	Eulophidae	Hymenoptera	SMALLWASP	1	Ferguson et al. 2004
2716	Literature	322	Brassica_rapa	Brassiceae							UK		Platygaster subuliformis	Platygastridae	Hymenoptera	SMALLWASP	1	Ferguson et al. 2004
2514	Literature	297	Brassica_oleracea	Brassiceae	2011				Castelo Viegas	Coimbra	Portugal		Andrena sp.	Andrenidae	Hymenoptera	STMB	63	Ferrero et al. 2013. Effect of invader removal- pollinators stay but some native plants miss their new friend. Biol. Invasion 15: 2347-2358.
2515	Literature	297	Brassica_oleracea	Brassiceae	2011				Castelo Viegas	Coimbra	Portugal		Anthophora sp.	Anthophoridae	Hymenoptera	LTLB	#REF!	Ferrero et al. 2013. Effect of invader removal- pollinators stay but some native plants miss their new friend. Biol. Invasion 15: 2347-2358.
2516	Literature	297	Brassica_oleracea	Brassiceae	2011				Castelo Viegas	Coimbra	Portugal		Eucera sp.	Anthophoridae	Hymenoptera	LTLB	#REF!	Ferrero et al. 2013. Effect of invader removal- pollinators stay but some native plants miss their new friend. Biol. Invasion 15: 2347-2358.
2517	Literature	297	Brassica_oleracea	Brassiceae	2011				Castelo Viegas	Coimbra	Portugal		Apis mellifera	Apidae	Hymenoptera	HONEYBEE	#REF!	Ferrero et al. 2013. Effect of invader removal- pollinators stay but some native plants miss their new friend. Biol. Invasion 15: 2347-2358.
2518	Literature	297	Brassica_oleracea	Brassiceae	2011				Castelo Viegas	Coimbra	Portugal		Bombus pascuorum	Apidae	Hymenoptera	LTXLB	#REF!	Ferrero et al. 2013. Effect of invader removal- pollinators stay but some native plants miss their new friend. Biol. Invasion 15: 2347-2358.
2519	Literature	297	Brassica_oleracea	Brassiceae	2011				Castelo Viegas	Coimbra	Portugal		Bombus spp.	Apidae	Hymenoptera	LTXLB	#REF!	Ferrero et al. 2013. Effect of invader removal- pollinators stay but some native plants miss their new friend. Biol. Invasion 15: 2347-2358.
2520	Literature	297	Brassica_oleracea	Brassiceae	2011				Castelo Viegas	Coimbra	Portugal		Bombus terrestris	Apidae	Hymenoptera	LTXLB	#REF!	Ferrero et al. 2013. Effect of invader removal- pollinators stay but some native plants miss their new friend. Biol. Invasion 15: 2347-2358.
2521	Literature	297	Brassica_oleracea	Brassiceae	2011				Castelo Viegas	Coimbra	Portugal		Xylocopa violaceae	Apidae	Hymenoptera	LTXLB	#REF!	Ferrero et al. 2013. Effect of invader removal- pollinators stay but some native plants miss their new friend. Biol. Invasion 15: 2347-2358.
2522	Literature	297	Brassica_oleracea	Brassiceae	2011				Castelo Viegas	Coimbra	Portugal		Bombylius sp.	Bombyliidae	Diptera	LARGEBEEFLY	#REF!	Ferrero et al. 2013. Effect of invader removal- pollinators stay but some native plants miss their new friend. Biol. Invasion 15: 2347-2358.
2523	Literature	297	Brassica_oleracea	Brassiceae	2011				Castelo Viegas	Coimbra	Portugal		Lepidoptera	NA	Lepidoptera	LARGEBUTTERFLY	#REF!	Ferrero et al. 2013. Effect of invader removal- pollinators stay but some native plants miss their new friend. Biol. Invasion 15: 2347-2358.
9695	Literature	1084	Raphanus_raphanistrum	Brassiceae	2011				Castelo Viegas	Coimbra	Portugal		Andrena sp.	Andrenidae	Hymenoptera	STMB	20.0382	Ferrero et al. 2013. Effect of invader removal- pollinators stay but some native plants miss their new friend. Biol. Invasion 15: 2347-2358.
9696	Literature	1084	Raphanus_raphanistrum	Brassiceae	2011				Castelo Viegas	Coimbra	Portugal		Anthophora sp.	Anthophoridae	Hymenoptera	LTLB	31.3768	Ferrero et al. 2013. Effect of invader removal- pollinators stay but some native plants miss their new friend. Biol. Invasion 15: 2347-2358.
9697	Literature	1084	Raphanus_raphanistrum	Brassiceae	2011				Castelo Viegas	Coimbra	Portugal		Eucera sp.	Anthophoridae	Hymenoptera	LTLB	41.1502	Ferrero et al. 2013. Effect of invader removal- pollinators stay but some native plants miss their new friend. Biol. Invasion 15: 2347-2358.
9698	Literature	1084	Raphanus_raphanistrum	Brassiceae	2011				Castelo Viegas	Coimbra	Portugal		Apis mellifera	Apidae	Hymenoptera	HONEYBEE	3.5672	Ferrero et al. 2013. Effect of invader removal- pollinators stay but some native plants miss their new friend. Biol. Invasion 15: 2347-2358.
9699	Literature	1084	Raphanus_raphanistrum	Brassiceae	2011				Castelo Viegas	Coimbra	Portugal		Bombylius sp.	Bombyliidae	Diptera	LARGEBEEFLY	48.4666	Ferrero et al. 2013. Effect of invader removal- pollinators stay but some native plants miss their new friend. Biol. Invasion 15: 2347-2358.
9700	Literature	1084	Raphanus_raphanistrum	Brassiceae	2011				Castelo Viegas	Coimbra	Portugal		Dasypoda altercator	Dasypodaidae	Hymenoptera	LTLB	5.096	Ferrero et al. 2013. Effect of invader removal- pollinators stay but some native plants miss their new friend. Biol. Invasion 15: 2347-2358.
9701	Literature	1084	Raphanus_raphanistrum	Brassiceae	2011				Castelo Viegas	Coimbra	Portugal		Syrphidae	Syrphidae	Diptera	SMALLHOVERFLY	6.6976	Ferrero et al. 2013. Effect of invader removal- pollinators stay but some native plants miss their new friend. Biol. Invasion 15: 2347-2358.
9702	Literature	1084	Raphanus_raphanistrum	Brassiceae	2011				Castelo Viegas	Coimbra	Portugal		Coleoptera	NA	Coleoptera	SMALLBEETLE	24.4608	Ferrero et al. 2013. Effect of invader removal- pollinators stay but some native plants miss their new friend. Biol. Invasion 15: 2347-2358.
9703	Literature	1084	Raphanus_raphanistrum	Brassiceae	2011				Castelo Viegas	Coimbra	Portugal		Lepidoptera	NA	Lepidoptera	LARGEBUTTERFLY	1.0738	Ferrero et al. 2013. Effect of invader removal- pollinators stay but some native plants miss their new friend. Biol. Invasion 15: 2347-2358.
10350	Literature	1226	Sinapis_arvensis	Brassiceae							UK		Isomira murina	Alleculidae	Coleoptera	LARGEBEETLE	1	Fogg 1950. Sinapis Arvensis L
10351	Literature	1226	Sinapis_arvensis	Brassiceae							UK		Andrena barbilabris	Andrenidae	Hymenoptera	STSB	1	Fogg 1950. Sinapis Arvensis L
10352	Literature	1226	Sinapis_arvensis	Brassiceae							UK		Andrena carbonaria	Andrenidae	Hymenoptera	STLB	1	Fogg 1950. Sinapis Arvensis L
10353	Literature	1226	Sinapis_arvensis	Brassiceae							UK		Andrena denticulata	Andrenidae	Hymenoptera	STSB	1	Fogg 1950. Sinapis Arvensis L
10354	Literature	1226	Sinapis_arvensis	Brassiceae							UK		Andrena dorsata	Andrenidae	Hymenoptera	STLB	1	Fogg 1950. Sinapis Arvensis L
10355	Literature	1226	Sinapis_arvensis	Brassiceae							UK		Andrena flavipes	Andrenidae	Hymenoptera	STLB	1	Fogg 1950. Sinapis Arvensis L
10356	Literature	1226	Sinapis_arvensis	Brassiceae							UK		Andrena haemorrhoa	Andrenidae	Hymenoptera	STLB	1	Fogg 1950. Sinapis Arvensis L
10357	Literature	1226	Sinapis_arvensis	Brassiceae							UK		Andrena labiata	Andrenidae	Hymenoptera	STLB	1	Fogg 1950. Sinapis Arvensis L
10358	Literature	1226	Sinapis_arvensis	Brassiceae							UK		Andrena nana	Andrenidae	Hymenoptera	STSB	1	Fogg 1950. Sinapis Arvensis L
10359	Literature	1226	Sinapis_arvensis	Brassiceae							UK		Andrena nigroaenea	Andrenidae	Hymenoptera	STLB	1	Fogg 1950. Sinapis Arvensis L
10360	Literature	1226	Sinapis_arvensis	Brassiceae							UK		Andrena pubescens	Andrenidae	Hymenoptera	STLB	1	Fogg 1950. Sinapis Arvensis L
10361	Literature	1226	Sinapis_arvensis	Brassiceae							UK		Andrena thoracica	Andrenidae	Hymenoptera	STLB	1	Fogg 1950. Sinapis Arvensis L
10362	Literature	1226	Sinapis_arvensis	Brassiceae							UK		Anthocoris nemorum	Anthocoridae	Hemiptera	BUG	1	Fogg 1950. Sinapis Arvensis L
10363	Literature	1226	Sinapis_arvensis	Brassiceae							UK		Anthomyia radicum	Anthomyiidae	Diptera	SMALLFLY	1	Fogg 1950. Sinapis Arvensis L
10364	Literature	1226	Sinapis_arvensis	Brassiceae							UK		Anthophora acervorum	Anthophoridae	Hymenoptera	LTLB	1	Fogg 1950. Sinapis Arvensis L
10365	Literature	1226	Sinapis_arvensis	Brassiceae							UK		Apis mellifera	Apidae	Hymenoptera	HONEYBEE	1	Fogg 1950. Sinapis Arvensis L
10366	Literature	1226	Sinapis_arvensis	Brassiceae							UK		Bombus hortorum	Apidae	Hymenoptera	LTXLB	1	Fogg 1950. Sinapis Arvensis L
10367	Literature	1226	Sinapis_arvensis	Brassiceae							UK		Bombus lapidarius	Apidae	Hymenoptera	LTXLB	1	Fogg 1950. Sinapis Arvensis L
10368	Literature	1226	Sinapis_arvensis	Brassiceae							UK		Bombus lucorum	Apidae	Hymenoptera	LTXLB	1	Fogg 1950. Sinapis Arvensis L
10369	Literature	1226	Sinapis_arvensis	Brassiceae							UK		Bombus pratorum	Apidae	Hymenoptera	LTXLB	1	Fogg 1950. Sinapis Arvensis L
10370	Literature	1226	Sinapis_arvensis	Brassiceae							UK		Bombus terrestris	Apidae	Hymenoptera	LTXLB	1	Fogg 1950. Sinapis Arvensis L
10371	Literature	1226	Sinapis_arvensis	Brassiceae							UK		Nomada baccata	Apidae	Hymenoptera	STSB	1	Fogg 1950. Sinapis Arvensis L
10372	Literature	1226	Sinapis_arvensis	Brassiceae							UK		Nomada sexfasciata	Apidae	Hymenoptera	STSB	1	Fogg 1950. Sinapis Arvensis L
10373	Literature	1226	Sinapis_arvensis	Brassiceae							UK		Prosopis communis	Apidae	Hymenoptera	STLB	1	Fogg 1950. Sinapis Arvensis L
10374	Literature	1226	Sinapis_arvensis	Brassiceae							UK		Prosopis confusa	Apidae	Hymenoptera	STLB	1	Fogg 1950. Sinapis Arvensis L
10375	Literature	1226	Sinapis_arvensis	Brassiceae							UK		Prosopis hyalinata	Apidae	Hymenoptera	STLB	1	Fogg 1950. Sinapis Arvensis L
10376	Literature	1226	Sinapis_arvensis	Brassiceae							UK		Arge cyaneocrocea	Argidae	Hymenoptera	LARGEWASP	1	Fogg 1950. Sinapis Arvensis L
10377	Literature	1226	Sinapis_arvensis	Brassiceae							UK		Calliphora vomitoria	Calliphoridae	Diptera	LARGEFLY	1	Fogg 1950. Sinapis Arvensis L
10378	Literature	1226	Sinapis_arvensis	Brassiceae							UK		Lucilia sp.	Calliphoridae	Diptera	SMALLFLY	1	Fogg 1950. Sinapis Arvensis L
10379	Literature	1226	Sinapis_arvensis	Brassiceae							UK		Cephus pygmaeus	Cephidae	Hymenoptera	SMALLWASP	1	Fogg 1950. Sinapis Arvensis L
10380	Literature	1226	Sinapis_arvensis	Brassiceae							UK		Leptura livida	Cerambycidae	Coleoptera	LARGEBEETLE	1	Fogg 1950. Sinapis Arvensis L
10381	Literature	1226	Sinapis_arvensis	Brassiceae							UK		Strangalia nigra	Cerambycidae	Coleoptera	SMALLBEETLE	1	Fogg 1950. Sinapis Arvensis L
10382	Literature	1226	Sinapis_arvensis	Brassiceae							UK		Psylliodes napi	Chrysomelidae	Coleoptera	SMALLBEETLE	1	Fogg 1950. Sinapis Arvensis L
10383	Literature	1226	Sinapis_arvensis	Brassiceae							UK		Coccinella septempuctata	Coccinellidae	Coleoptera	LARGEBEETLE	1	Fogg 1950. Sinapis Arvensis L
10384	Literature	1226	Sinapis_arvensis	Brassiceae							UK		Myopa buccata	Conopidae	Diptera	SMALLFLY	1	Fogg 1950. Sinapis Arvensis L
10385	Literature	1226	Sinapis_arvensis	Brassiceae							UK		Scopeuma stercorarium	Cordiluridae	Diptera	SMALLFLY	1	Fogg 1950. Sinapis Arvensis L
10386	Literature	1226	Sinapis_arvensis	Brassiceae							UK		Empis punctata	Empididae	Diptera	LONGTONGUEDFLY	1	Fogg 1950. Sinapis Arvensis L
10387	Literature	1226	Sinapis_arvensis	Brassiceae							UK		Halictus calceatus	Halictidae	Hymenoptera	STSB	1	Fogg 1950. Sinapis Arvensis L
10388	Literature	1226	Sinapis_arvensis	Brassiceae							UK		Halictus fulvicornis	Halictidae	Hymenoptera	STSB	1	Fogg 1950. Sinapis Arvensis L
10389	Literature	1226	Sinapis_arvensis	Brassiceae							UK		Halictus laevigatus	Halictidae	Hymenoptera	STSB	1	Fogg 1950. Sinapis Arvensis L
10390	Literature	1226	Sinapis_arvensis	Brassiceae							UK		Halictus leucozonius	Halictidae	Hymenoptera	STSB	1	Fogg 1950. Sinapis Arvensis L
10391	Literature	1226	Sinapis_arvensis	Brassiceae							UK		Halictus nitidiusculus	Halictidae	Hymenoptera	STSB	1	Fogg 1950. Sinapis Arvensis L
10392	Literature	1226	Sinapis_arvensis	Brassiceae							UK		Halictus nitidus	Halictidae	Hymenoptera	STSB	1	Fogg 1950. Sinapis Arvensis L
10393	Literature	1226	Sinapis_arvensis	Brassiceae							UK		Halictus rubicundus	Halictidae	Hymenoptera	STMB	1	Fogg 1950. Sinapis Arvensis L
10394	Literature	1226	Sinapis_arvensis	Brassiceae							UK		Lasioglossum malachurum	Halictidae	Hymenoptera	STMB	1	Fogg 1950. Sinapis Arvensis L
10395	Literature	1226	Sinapis_arvensis	Brassiceae							UK		Chelostoma florisomme	Megachilidae	Hymenoptera	STLB	1	Fogg 1950. Sinapis Arvensis L
10396	Literature	1226	Sinapis_arvensis	Brassiceae							UK		Meligethes sp.	Nitidulidae	Coleoptera	SMALLDIVINGBEETLE	1	Fogg 1950. Sinapis Arvensis L
10397	Literature	1226	Sinapis_arvensis	Brassiceae							UK		Aglais urticae	Nymphalidae	Lepidoptera	LARGEBUTTERFLY	1	Fogg 1950. Sinapis Arvensis L
10398	Literature	1226	Sinapis_arvensis	Brassiceae							UK		Vanessa atalanta	Nymphalidae	Lepidoptera	LARGEBUTTERFLY	1	Fogg 1950. Sinapis Arvensis L
10399	Literature	1226	Sinapis_arvensis	Brassiceae							UK		Pieris brassicae	Pieridae	Lepidoptera	LARGEBUTTERFLY	1	Fogg 1950. Sinapis Arvensis L
10400	Literature	1226	Sinapis_arvensis	Brassiceae							UK		Pieris napi	Pieridae	Lepidoptera	LARGEBUTTERFLY	1	Fogg 1950. Sinapis Arvensis L
10401	Literature	1226	Sinapis_arvensis	Brassiceae							UK		Pieris rapae	Pieridae	Lepidoptera	LARGEBUTTERFLY	1	Fogg 1950. Sinapis Arvensis L
10402	Literature	1226	Sinapis_arvensis	Brassiceae							UK		Ectypa glyphica	Plusiidae	Lepidoptera	SMALLMOTH	1	Fogg 1950. Sinapis Arvensis L
10403	Literature	1226	Sinapis_arvensis	Brassiceae							UK		Phyllopertha horticola	Scarabeidae	Coleoptera	LARGEBEETLE	1	Fogg 1950. Sinapis Arvensis L
10404	Literature	1226	Sinapis_arvensis	Brassiceae							UK		Chloromyia formosa	Stratiomyidae	Diptera	SMALLFLY	1	Fogg 1950. Sinapis Arvensis L
10405	Literature	1226	Sinapis_arvensis	Brassiceae							UK		Chrysogaster macquarti	Syrphidae	Diptera	SMALLHOVERFLY	1	Fogg 1950. Sinapis Arvensis L
10406	Literature	1226	Sinapis_arvensis	Brassiceae							UK		Eristalinus sepulchralis	Syrphidae	Diptera	LARGEHOVERFLY	1	Fogg 1950. Sinapis Arvensis L
10407	Literature	1226	Sinapis_arvensis	Brassiceae							UK		Eristalis aeneus	Syrphidae	Diptera	LARGEHOVERFLY	1	Fogg 1950. Sinapis Arvensis L
10408	Literature	1226	Sinapis_arvensis	Brassiceae							UK		Eristalis arbustorum	Syrphidae	Diptera	LARGEHOVERFLY	1	Fogg 1950. Sinapis Arvensis L
10409	Literature	1226	Sinapis_arvensis	Brassiceae							UK		Eristalis horticola	Syrphidae	Diptera	LARGEHOVERFLY	1	Fogg 1950. Sinapis Arvensis L
10410	Literature	1226	Sinapis_arvensis	Brassiceae							UK		Eristalis pertinax	Syrphidae	Diptera	LARGEHOVERFLY	1	Fogg 1950. Sinapis Arvensis L
10411	Literature	1226	Sinapis_arvensis	Brassiceae							UK		Eristalis tenax	Syrphidae	Diptera	LARGEHOVERFLY	1	Fogg 1950. Sinapis Arvensis L
10412	Literature	1226	Sinapis_arvensis	Brassiceae							UK		Helophilus florea	Syrphidae	Diptera	SMALLHOVERFLY	1	Fogg 1950. Sinapis Arvensis L
10413	Literature	1226	Sinapis_arvensis	Brassiceae							UK		Platicheirus albimanus	Syrphidae	Diptera	SMALLHOVERFLY	1	Fogg 1950. Sinapis Arvensis L
10414	Literature	1226	Sinapis_arvensis	Brassiceae							UK		Rhingia rostrata	Syrphidae	Diptera	SMALLHOVERFLY	1	Fogg 1950. Sinapis Arvensis L
10415	Literature	1226	Sinapis_arvensis	Brassiceae							UK		Scaeva pyrastri	Syrphidae	Diptera	LARGEHOVERFLY	1	Fogg 1950. Sinapis Arvensis L
10416	Literature	1226	Sinapis_arvensis	Brassiceae							UK		Stenosyrphus umbellatarum	Syrphidae	Diptera	SMALLHOVERFLY	1	Fogg 1950. Sinapis Arvensis L
10417	Literature	1226	Sinapis_arvensis	Brassiceae							UK		Syritta pipiens	Syrphidae	Diptera	SMALLHOVERFLY	1	Fogg 1950. Sinapis Arvensis L
10418	Literature	1226	Sinapis_arvensis	Brassiceae							UK		Syrphus ribesii	Syrphidae	Diptera	SMALLHOVERFLY	1	Fogg 1950. Sinapis Arvensis L
10419	Literature	1226	Sinapis_arvensis	Brassiceae							UK		Volucella elegans	Syrphidae	Diptera	LARGEHOVERFLY	1	Fogg 1950. Sinapis Arvensis L
10420	Literature	1227	Sinapis_arvensis	Brassiceae							UK		Chrysops caecutiens	Tabanidae	Diptera	SMALLBEEFLY	1	Fogg 1950. Sinapis Arvensis L
10459	Literature	1233	Sinapis_arvensis	Brassiceae	2006						Germany		Andrena agilissima	Andrenidae	Hymenoptera	STLB	1	Fründ et al. 2010 Oikos
10460	Literature	1233	Sinapis_arvensis	Brassiceae	2006						Germany		Apis mellifera	Apidae	Hymenoptera	HONEYBEE	1	Fründ et al. 2010 Oikos
10461	Literature	1233	Sinapis_arvensis	Brassiceae	2006						Germany		Bombus cf terrestris	Apidae	Hymenoptera	LTXLB	1	Fründ et al. 2010 Oikos
10462	Literature	1233	Sinapis_arvensis	Brassiceae	2006						Germany		Bombus lapidarius	Apidae	Hymenoptera	LTXLB	1	Fründ et al. 2010 Oikos
10463	Literature	1233	Sinapis_arvensis	Brassiceae	2006						Germany		Bombus pascuorum	Apidae	Hymenoptera	LTXLB	1	Fründ et al. 2010 Oikos
10464	Literature	1233	Sinapis_arvensis	Brassiceae	2006						Germany		Calliphoridae	Calliphoridae	Diptera	SMALLFLY	1	Fründ et al. 2010 Oikos
10465	Literature	1233	Sinapis_arvensis	Brassiceae	2006						Germany		Lasioglossum malachurum	Halictidae	Hymenoptera	STMB	1	Fründ et al. 2010 Oikos
10466	Literature	1233	Sinapis_arvensis	Brassiceae	2006						Germany		Meligethes cf. aeneus	Nitidulidae	Coleoptera	SMALLDIVINGBEETLE	1	Fründ et al. 2010 Oikos
10467	Literature	1233	Sinapis_arvensis	Brassiceae	2006						Germany		Aglais urticae	Nymphalidae	Lepidoptera	LARGEBUTTERFLY	1	Fründ et al. 2010 Oikos
10468	Literature	1233	Sinapis_arvensis	Brassiceae	2006						Germany		Episyrphus balteatus	Syrphidae	Diptera	SMALLHOVERFLY	1	Fründ et al. 2010 Oikos
10469	Literature	1233	Sinapis_arvensis	Brassiceae	2006						Germany		Eristalis tenax	Syrphidae	Diptera	LARGEHOVERFLY	1	Fründ et al. 2010 Oikos
10470	Literature	1233	Sinapis_arvensis	Brassiceae	2006						Germany		Scaeva pyrastri	Syrphidae	Diptera	LARGEHOVERFLY	1	Fründ et al. 2010 Oikos
10471	Literature	1233	Sinapis_arvensis	Brassiceae	2006						Germany		Sphaerophoria sp	Syrphidae	Diptera	SMALLHOVERFLY	1	Fründ et al. 2010 Oikos
10472	Literature	1233	Sinapis_arvensis	Brassiceae	2006						Germany		Syritta pipiens	Syrphidae	Diptera	SMALLHOVERFLY	1	Fründ et al. 2010 Oikos
10473	Literature	1233	Sinapis_arvensis	Brassiceae	2006						Germany		Syrphus vitripennis	Syrphidae	Diptera	SMALLHOVERFLY	1	Fründ et al. 2010 Oikos
10474	Literature	1233	Sinapis_arvensis	Brassiceae							Germany		Bombus terrestris	Apidae	Hymenoptera	LTXLB	1	Fründ et al. 2013. Ecology
10475	Literature	1233	Sinapis_arvensis	Brassiceae							Germany		Hylaeus communis	Colletidae	Hymenoptera	STSB	1	Fründ et al. 2013. Ecology
10476	Literature	1233	Sinapis_arvensis	Brassiceae							Germany		Heriades truncorum	Megachilidae	Hymenoptera	STSB	1	Fründ et al. 2013. Ecology
10477	Literature	1233	Sinapis_arvensis	Brassiceae							Germany		Megachile centuncularis	Megachilidae	Hymenoptera	LTLB	1	Fründ et al. 2013. Ecology
10478	Literature	1233	Sinapis_arvensis	Brassiceae							Germany		Osmia bicornis	Megachilidae	Hymenoptera	STMB	1	Fründ et al. 2013. Ecology
10479	Literature	1234	Sinapis_arvensis	Brassiceae	2008						Germany		Andrena flavipes	Andrenidae	Hymenoptera	STLB	1	Fründ et al. Submitted
10480	Literature	1234	Sinapis_arvensis	Brassiceae	2008						Germany		Apis mellifera	Apidae	Hymenoptera	HONEYBEE	1	Fründ et al. Submitted
10481	Literature	1234	Sinapis_arvensis	Brassiceae	2008						Germany		Bombus pascuorum	Apidae	Hymenoptera	LTXLB	1	Fründ et al. Submitted
10482	Literature	1234	Sinapis_arvensis	Brassiceae	2008						Germany		Bombus terrestris	Apidae	Hymenoptera	LTXLB	1	Fründ et al. Submitted
10483	Literature	1234	Sinapis_arvensis	Brassiceae	2008						Germany		cf.Andrena minutula	Apidae	Hymenoptera	STSB	1	Fründ et al. Submitted
10484	Literature	1234	Sinapis_arvensis	Brassiceae	2008						Germany		cf.Halictus tumulorum	Apidae	Hymenoptera	STSB	1	Fründ et al. Submitted
10485	Literature	1234	Sinapis_arvensis	Brassiceae	2008						Germany		cf.Lasioglossum calceatum	Apidae	Hymenoptera	STSB	1	Fründ et al. Submitted
10486	Literature	1234	Sinapis_arvensis	Brassiceae	2008						Germany		Cantharidae	Cantharidae	Coleoptera	SMALLBEETLE	1	Fründ et al. Submitted
10487	Literature	1234	Sinapis_arvensis	Brassiceae	2008						Germany		Hylaeus communis	Colletidae	Hymenoptera	STSB	1	Fründ et al. Submitted
10488	Literature	1234	Sinapis_arvensis	Brassiceae	2008						Germany		Diptera	Diptera	Diptera	SMALLFLY	1	Fründ et al. Submitted
10489	Literature	1234	Sinapis_arvensis	Brassiceae	2008						Germany		Lasioglossum sp.	Halictidae	Hymenoptera	STSB	1	Fründ et al. Submitted
10490	Literature	1234	Sinapis_arvensis	Brassiceae	2008						Germany		Lucilia	Muscidae	Diptera	SMALLFLY	1	Fründ et al. Submitted
10491	Literature	1234	Sinapis_arvensis	Brassiceae	2008						Germany		Sarcophaga	Sarcophagidae	Diptera	LARGEFLY	1	Fründ et al. Submitted
10492	Literature	1234	Sinapis_arvensis	Brassiceae	2008						Germany		cf.Eupeodes	Syrphidae	Diptera	SMALLHOVERFLY	1	Fründ et al. Submitted
10493	Literature	1234	Sinapis_arvensis	Brassiceae	2008						Germany		cf.Platycheirus	Syrphidae	Diptera	SMALLHOVERFLY	1	Fründ et al. Submitted
10494	Literature	1234	Sinapis_arvensis	Brassiceae	2008						Germany		cf.Syrphus	Syrphidae	Diptera	SMALLHOVERFLY	1	Fründ et al. Submitted
10495	Literature	1234	Sinapis_arvensis	Brassiceae	2008						Germany		Episyrphus balteatus	Syrphidae	Diptera	SMALLHOVERFLY	1	Fründ et al. Submitted
10496	Literature	1234	Sinapis_arvensis	Brassiceae	2008						Germany		Eristalis sp.	Syrphidae	Diptera	LARGEHOVERFLY	1	Fründ et al. Submitted
10497	Literature	1234	Sinapis_arvensis	Brassiceae	2008						Germany		Scaeva sp.	Syrphidae	Diptera	LARGEHOVERFLY	1	Fründ et al. Submitted
10498	Literature	1234	Sinapis_arvensis	Brassiceae	2008						Germany		Sphaerophoria	Syrphidae	Diptera	SMALLHOVERFLY	1	Fründ et al. Submitted
10499	Literature	1234	Sinapis_arvensis	Brassiceae	2008						Germany		Syritta pipiens	Syrphidae	Diptera	SMALLHOVERFLY	1	Fründ et al. Submitted
10500	Literature	1234	Sinapis_arvensis	Brassiceae	2008						Germany		Syrphidae	Syrphidae	Diptera	SMALLHOVERFLY	1	Fründ et al. Submitted
1853	Literature	228	Brassica_napus	Brassiceae							UK		Psylliodes chrysocephala	Chrysomelidae	Coleoptera	SMALLBEETLE	1	Furth 1983. Alticinae of Israel-Psylliodes (Coleoptera: Chrysomelidae. Israel Journal of Entomology 17: 37-58
2264	Literature	269	Brassica_nigra	Brassiceae							Israel		Psylliodes chrysocephala	Chrysomelidae	Coleoptera	SMALLBEETLE	1	Furth 1983. Alticinae of Israel-Psylliodes (Coleoptera: Chrysomelidae. Israel Journal of Entomology 17: 37-58
2265	Literature	270	Brassica_nigra	Brassiceae							Israel		Psylliodes chrysocephala	Chrysomelidae	Coleoptera	SMALLBEETLE	1	Furth 1983. Alticinae of Israel-Psylliodes (Coleoptera: Chrysomelidae. Israel Journal of Entomology 17: 37-58
2266	Literature	270	Brassica_nigra	Brassiceae							Israel		Psylliodes circumdata	Chrysomelidae	Coleoptera	SMALLBEETLE	1	Furth 1983. Alticinae of Israel-Psylliodes (Coleoptera: Chrysomelidae. Israel Journal of Entomology 17: 37-58
2267	Literature	270	Brassica_nigra	Brassiceae							Israel		Psylliodes cuprea	Chrysomelidae	Coleoptera	SMALLBEETLE	1	Furth 1983. Alticinae of Israel-Psylliodes (Coleoptera: Chrysomelidae. Israel Journal of Entomology 17: 37-58
2268	Literature	270	Brassica_nigra	Brassiceae							Israel		Psylliodes inflata	Chrysomelidae	Coleoptera	SMALLBEETLE	1	Furth 1983. Alticinae of Israel-Psylliodes (Coleoptera: Chrysomelidae. Israel Journal of Entomology 17: 37-58
2524	Literature	298	Brassica_oleracea	Brassiceae							Israel		Psylliodes chrysocephala	Chrysomelidae	Coleoptera	SMALLBEETLE	1	Furth 1983. Alticinae of Israel-Psylliodes (Coleoptera: Chrysomelidae. Israel Journal of Entomology 17: 37-58
3430	Literature	390	Brassica_rapa	Brassiceae							Israel		Psylliodes chrysocephala	Chrysomelidae	Coleoptera	SMALLBEETLE	1	Furth 1983. Alticinae of Israel-Psylliodes (Coleoptera: Chrysomelidae. Israel Journal of Entomology 17: 37-58
3124	Literature	362	Brassica_tournefortii	Brassiceae							Israel		Psylliodes chrysocephala peregrina	Chrysomelidae	Coleoptera	SMALLBEETLE	1	Furth 1983. Alticinae of Israel-Psylliodes (Coleoptera: Chrysomelidae. Israel Journal of Entomology 17: 37-58
3125	Literature	362	Brassica_tournefortii	Brassiceae							Israel		Psylliodes circumdata	Chrysomelidae	Coleoptera	SMALLBEETLE	1	Furth 1983. Alticinae of Israel-Psylliodes (Coleoptera: Chrysomelidae. Israel Journal of Entomology 17: 37-58
4085	Literature	449	Cakile_maritima	Brassiceae							Israel		Psylliodes marcifa	Chrysomelidae	Coleoptera	SMALLBEETLE	1	Furth 1983. Alticinae of Israel-Psylliodes (Coleoptera: Chrysomelidae. Israel Journal of Entomology 17: 37-58
7882	Literature	760	Crambe_hispanica	Brassiceae							Israel		Psylliodes testaceoconcolor	Chrysomelidae	Coleoptera	SMALLBEETLE	1	Furth 1983. Alticinae of Israel-Psylliodes (Coleoptera: Chrysomelidae. Israel Journal of Entomology 17: 37-58
7980	Literature	783	Diplotaxis_acris	Brassiceae							Israel		Psylliodes hospes aridissima	Chrysomelidae	Coleoptera	SMALLBEETLE	1	Furth 1983. Alticinae of Israel-Psylliodes (Coleoptera: Chrysomelidae. Israel Journal of Entomology 17: 37-58
7981	Literature	783	Diplotaxis_acris	Brassiceae							Israel		Psylliodes peyerimhoffi	Chrysomelidae	Coleoptera	SMALLBEETLE	1	Furth 1983. Alticinae of Israel-Psylliodes (Coleoptera: Chrysomelidae. Israel Journal of Entomology 17: 37-58
8009	Literature	791	Diplotaxis_erucoides	Brassiceae							Israel		Psylliodes chrysocephala	Chrysomelidae	Coleoptera	SMALLBEETLE	1	Furth 1983. Alticinae of Israel-Psylliodes (Coleoptera: Chrysomelidae. Israel Journal of Entomology 17: 37-58
8010	Literature	791	Diplotaxis_erucoides	Brassiceae							Israel		Psylliodes circumdata	Chrysomelidae	Coleoptera	SMALLBEETLE	1	Furth 1983. Alticinae of Israel-Psylliodes (Coleoptera: Chrysomelidae. Israel Journal of Entomology 17: 37-58
8011	Literature	791	Diplotaxis_erucoides	Brassiceae							Israel		Psylliodes cuprea	Chrysomelidae	Coleoptera	SMALLBEETLE	1	Furth 1983. Alticinae of Israel-Psylliodes (Coleoptera: Chrysomelidae. Israel Journal of Entomology 17: 37-58
8041	Literature	803	Diplotaxis_harra_harra	Brassiceae							Israel		Psylliodes hospes aridissima	Chrysomelidae	Coleoptera	SMALLBEETLE	1	Furth 1983. Alticinae of Israel-Psylliodes (Coleoptera: Chrysomelidae. Israel Journal of Entomology 17: 37-58
8042	Literature	803	Diplotaxis_harra_harra	Brassiceae							Israel		Psylliodes peyerimhoffi	Chrysomelidae	Coleoptera	SMALLBEETLE	1	Furth 1983. Alticinae of Israel-Psylliodes (Coleoptera: Chrysomelidae. Israel Journal of Entomology 17: 37-58
8313	Literature	868	Erucaria_boveana	Brassiceae							Israel		Psylliodes chrysocephala	Chrysomelidae	Coleoptera	SMALLBEETLE	1	Furth 1983. Alticinae of Israel-Psylliodes (Coleoptera: Chrysomelidae. Israel Journal of Entomology 17: 37-58
8314	Literature	868	Erucaria_boveana	Brassiceae							Israel		Psylliodes chrysocephala peregrina	Chrysomelidae	Coleoptera	SMALLBEETLE	1	Furth 1983. Alticinae of Israel-Psylliodes (Coleoptera: Chrysomelidae. Israel Journal of Entomology 17: 37-58
8315	Literature	868	Erucaria_boveana	Brassiceae							Israel		Psylliodes circumdata	Chrysomelidae	Coleoptera	SMALLBEETLE	1	Furth 1983. Alticinae of Israel-Psylliodes (Coleoptera: Chrysomelidae. Israel Journal of Entomology 17: 37-58
8316	Literature	868	Erucaria_boveana	Brassiceae							Israel		Psylliodes cuprea	Chrysomelidae	Coleoptera	SMALLBEETLE	1	Furth 1983. Alticinae of Israel-Psylliodes (Coleoptera: Chrysomelidae. Israel Journal of Entomology 17: 37-58
8317	Literature	868	Erucaria_boveana	Brassiceae							Israel		Psylliodes peyerimhoffi	Chrysomelidae	Coleoptera	SMALLBEETLE	1	Furth 1983. Alticinae of Israel-Psylliodes (Coleoptera: Chrysomelidae. Israel Journal of Entomology 17: 37-58
8319	Literature	870	Erucaria_hispanica	Brassiceae							Israel		Psylliodes chrysocephala	Chrysomelidae	Coleoptera	SMALLBEETLE	1	Furth 1983. Alticinae of Israel-Psylliodes (Coleoptera: Chrysomelidae. Israel Journal of Entomology 17: 37-58
8320	Literature	870	Erucaria_hispanica	Brassiceae							Israel		Psylliodes cuprea	Chrysomelidae	Coleoptera	SMALLBEETLE	1	Furth 1983. Alticinae of Israel-Psylliodes (Coleoptera: Chrysomelidae. Israel Journal of Entomology 17: 37-58
8321	Literature	870	Erucaria_hispanica	Brassiceae							Israel		Psylliodes inflata	Chrysomelidae	Coleoptera	SMALLBEETLE	1	Furth 1983. Alticinae of Israel-Psylliodes (Coleoptera: Chrysomelidae. Israel Journal of Entomology 17: 37-58
8717	Literature	939	Hirschfeldia_incana	Brassiceae							Israel		Psylliodes chrysocephala	Chrysomelidae	Coleoptera	SMALLBEETLE	1	Furth 1983. Alticinae of Israel-Psylliodes (Coleoptera: Chrysomelidae. Israel Journal of Entomology 17: 37-58
8718	Literature	939	Hirschfeldia_incana	Brassiceae							Israel		Psylliodes chrysocephala peregrina	Chrysomelidae	Coleoptera	SMALLBEETLE	1	Furth 1983. Alticinae of Israel-Psylliodes (Coleoptera: Chrysomelidae. Israel Journal of Entomology 17: 37-58
8719	Literature	939	Hirschfeldia_incana	Brassiceae							Israel		Psylliodes circumdata	Chrysomelidae	Coleoptera	SMALLBEETLE	1	Furth 1983. Alticinae of Israel-Psylliodes (Coleoptera: Chrysomelidae. Israel Journal of Entomology 17: 37-58
8720	Literature	939	Hirschfeldia_incana	Brassiceae							Israel		Psylliodes cuprea	Chrysomelidae	Coleoptera	SMALLBEETLE	1	Furth 1983. Alticinae of Israel-Psylliodes (Coleoptera: Chrysomelidae. Israel Journal of Entomology 17: 37-58
8721	Literature	939	Hirschfeldia_incana	Brassiceae							Israel		Psylliodes hermonensis	Chrysomelidae	Coleoptera	SMALLBEETLE	1	Furth 1983. Alticinae of Israel-Psylliodes (Coleoptera: Chrysomelidae. Israel Journal of Entomology 17: 37-58
8722	Literature	939	Hirschfeldia_incana	Brassiceae							Israel		Psylliodes hermonensis	Chrysomelidae	Coleoptera	SMALLBEETLE	1	Furth 1983. Alticinae of Israel-Psylliodes (Coleoptera: Chrysomelidae. Israel Journal of Entomology 17: 37-58
8723	Literature	939	Hirschfeldia_incana	Brassiceae							Israel		Psylliodes inflata	Chrysomelidae	Coleoptera	SMALLBEETLE	1	Furth 1983. Alticinae of Israel-Psylliodes (Coleoptera: Chrysomelidae. Israel Journal of Entomology 17: 37-58
8724	Literature	939	Hirschfeldia_incana	Brassiceae							Israel		Psylliodes testaceoconcolor	Chrysomelidae	Coleoptera	SMALLBEETLE	1	Furth 1983. Alticinae of Israel-Psylliodes (Coleoptera: Chrysomelidae. Israel Journal of Entomology 17: 37-58
9618	Literature	1076	Raphanus_aucheri	Brassiceae							Israel		Psylliodes circumdata	Chrysomelidae	Coleoptera	SMALLBEETLE	1	Furth 1983. Alticinae of Israel-Psylliodes (Coleoptera: Chrysomelidae. Israel Journal of Entomology 17: 37-58
9704	Literature	1085	Raphanus_raphanistrum	Brassiceae							Israel		Psylliodes chrysocephala peregrina	Chrysomelidae	Coleoptera	SMALLBEETLE	1	Furth 1983. Alticinae of Israel-Psylliodes (Coleoptera: Chrysomelidae. Israel Journal of Entomology 17: 37-58
9878	Literature	1114	Raphanus_rostratus	Brassiceae							Israel		Psylliodes chrysocephala	Chrysomelidae	Coleoptera	SMALLBEETLE	1	Furth 1983. Alticinae of Israel-Psylliodes (Coleoptera: Chrysomelidae. Israel Journal of Entomology 17: 37-58
9879	Literature	1114	Raphanus_rostratus	Brassiceae							Israel		Psylliodes cuprea	Chrysomelidae	Coleoptera	SMALLBEETLE	1	Furth 1983. Alticinae of Israel-Psylliodes (Coleoptera: Chrysomelidae. Israel Journal of Entomology 17: 37-58
9907	Literature	1120	Raphanus_sativus	Brassiceae							Israel		Psylliodes chrysocephala	Chrysomelidae	Coleoptera	SMALLBEETLE	1	Furth 1983. Alticinae of Israel-Psylliodes (Coleoptera: Chrysomelidae. Israel Journal of Entomology 17: 37-58
9908	Literature	1120	Raphanus_sativus	Brassiceae							Israel		Psylliodes chrysocephala peregrina	Chrysomelidae	Coleoptera	SMALLBEETLE	1	Furth 1983. Alticinae of Israel-Psylliodes (Coleoptera: Chrysomelidae. Israel Journal of Entomology 17: 37-58
10026	Literature	1140	Rapistrum_perenne	Brassiceae							Israel		Psylliodes chrysocephala	Chrysomelidae	Coleoptera	SMALLBEETLE	1	Furth 1983. Alticinae of Israel-Psylliodes (Coleoptera: Chrysomelidae. Israel Journal of Entomology 17: 37-58
10035	Literature	1146	Rapistrum_rugosum	Brassiceae							Israel		Psylliodes chrysocephala	Chrysomelidae	Coleoptera	SMALLBEETLE	1	Furth 1983. Alticinae of Israel-Psylliodes (Coleoptera: Chrysomelidae. Israel Journal of Entomology 17: 37-58
10036	Literature	1146	Rapistrum_rugosum	Brassiceae							Israel		Psylliodes chrysocephala peregrina	Chrysomelidae	Coleoptera	SMALLBEETLE	1	Furth 1983. Alticinae of Israel-Psylliodes (Coleoptera: Chrysomelidae. Israel Journal of Entomology 17: 37-58
10037	Literature	1146	Rapistrum_rugosum	Brassiceae							Israel		Psylliodes circumdata	Chrysomelidae	Coleoptera	SMALLBEETLE	1	Furth 1983. Alticinae of Israel-Psylliodes (Coleoptera: Chrysomelidae. Israel Journal of Entomology 17: 37-58
10038	Literature	1146	Rapistrum_rugosum	Brassiceae							Israel		Psylliodes cuprea	Chrysomelidae	Coleoptera	SMALLBEETLE	1	Furth 1983. Alticinae of Israel-Psylliodes (Coleoptera: Chrysomelidae. Israel Journal of Entomology 17: 37-58
10145	Literature	1177	Schouwia_schimperi	Brassiceae							Israel		Psylliodes maculatipes	Chrysomelidae	Coleoptera	SMALLBEETLE	1	Furth 1983. Alticinae of Israel-Psylliodes (Coleoptera: Chrysomelidae. Israel Journal of Entomology 17: 37-58
10170	Literature	1184	Sinapis_alba	Brassiceae							Israel		Psylliodes chrysocephala	Chrysomelidae	Coleoptera	SMALLBEETLE	1	Furth 1983. Alticinae of Israel-Psylliodes (Coleoptera: Chrysomelidae. Israel Journal of Entomology 17: 37-58
10171	Literature	1184	Sinapis_alba	Brassiceae							Israel		Psylliodes chrysocephala peregrina	Chrysomelidae	Coleoptera	SMALLBEETLE	1	Furth 1983. Alticinae of Israel-Psylliodes (Coleoptera: Chrysomelidae. Israel Journal of Entomology 17: 37-58
10172	Literature	1184	Sinapis_alba	Brassiceae							Israel		Psylliodes circumdata	Chrysomelidae	Coleoptera	SMALLBEETLE	1	Furth 1983. Alticinae of Israel-Psylliodes (Coleoptera: Chrysomelidae. Israel Journal of Entomology 17: 37-58
10173	Literature	1184	Sinapis_alba	Brassiceae							Israel		Psylliodes cuprea	Chrysomelidae	Coleoptera	SMALLBEETLE	1	Furth 1983. Alticinae of Israel-Psylliodes (Coleoptera: Chrysomelidae. Israel Journal of Entomology 17: 37-58
10174	Literature	1184	Sinapis_alba	Brassiceae							Israel		Psylliodes inflata	Chrysomelidae	Coleoptera	SMALLBEETLE	1	Furth 1983. Alticinae of Israel-Psylliodes (Coleoptera: Chrysomelidae. Israel Journal of Entomology 17: 37-58
10443	Literature	1229	Sinapis_arvensis	Brassiceae							Israel		Psylliodes chrysocephala	Chrysomelidae	Coleoptera	SMALLBEETLE	1	Furth 1983. Alticinae of Israel-Psylliodes (Coleoptera: Chrysomelidae. Israel Journal of Entomology 17: 37-58
10444	Literature	1229	Sinapis_arvensis	Brassiceae							Israel		Psylliodes instabilitis	Chrysomelidae	Coleoptera	SMALLBEETLE	1	Furth 1983. Alticinae of Israel-Psylliodes (Coleoptera: Chrysomelidae. Israel Journal of Entomology 17: 37-58
10686	Literature	1248	Sinapis_arvensis	Brassiceae							Israel		Psylliodes chrysocephala	Chrysomelidae	Coleoptera	SMALLBEETLE	1	Furth 1983. Alticinae of Israel-Psylliodes (Coleoptera: Chrysomelidae. Israel Journal of Entomology 17: 37-58
10687	Literature	1248	Sinapis_arvensis	Brassiceae							Israel		Psylliodes chrysocephala peregrina	Chrysomelidae	Coleoptera	SMALLBEETLE	1	Furth 1983. Alticinae of Israel-Psylliodes (Coleoptera: Chrysomelidae. Israel Journal of Entomology 17: 37-58
10688	Literature	1248	Sinapis_arvensis	Brassiceae							Israel		Psylliodes cuprea	Chrysomelidae	Coleoptera	SMALLBEETLE	1	Furth 1983. Alticinae of Israel-Psylliodes (Coleoptera: Chrysomelidae. Israel Journal of Entomology 17: 37-58
11238	Literature	1330	Zilla_spinosa	Brassiceae							Israel		Psylliodes hospes aridissima	Chrysomelidae	Coleoptera	SMALLBEETLE	1	Furth 1983. Alticinae of Israel-Psylliodes (Coleoptera: Chrysomelidae. Israel Journal of Entomology 17: 37-58
8142	Literature	824	Diplotaxis_virgata	Brassiceae						Huelva	Spain		Apis mellifera	Apidae	Hymenoptera	HONEYBEE	1	García 2010. Pollen collecting behaviour of Apis mellifera during one day. Grana 40: 205-209
10068	Literature	1158	Coincya_monensis_orophila	Brassiceae						Madrid	Spain		Phyllotreta variipennis	Chrysomelidae	Coleoptera	SMALLBEETLE	1	Garcia-Ocejo & Gurrea 1995. Los crisomelidos (Coleoptera: Chrysomelidae) de la Sierra de Guadarrama (España Central): Analisis biogeografico. Bol Asoc. Esp Entomol. 19: 51-68
1854	Literature	229	Brassica_napus	Brassiceae	2012					Yorkshire	UK		Apis mellifera	Apidae	Hymenoptera	HONEYBEE	33.5821	Garratt et al. 2014. The identity of crop pollinators helps target conservation for improved ecosystem services
1855	Literature	229	Brassica_napus	Brassiceae	2012					Yorkshire	UK		Bombus hortorum	Apidae	Hymenoptera	LTXLB	4.96269	Garratt et al. 2014. The identity of crop pollinators helps target conservation for improved ecosystem services
1856	Literature	229	Brassica_napus	Brassiceae	2012					Yorkshire	UK		Bombus hypnorum	Apidae	Hymenoptera	LTXLB	1	Garratt et al. 2014. The identity of crop pollinators helps target conservation for improved ecosystem services
1857	Literature	229	Brassica_napus	Brassiceae	2012					Yorkshire	UK		Bombus lapidarius	Apidae	Hymenoptera	LTXLB	4.4403	Garratt et al. 2014. The identity of crop pollinators helps target conservation for improved ecosystem services
1858	Literature	229	Brassica_napus	Brassiceae	2012					Yorkshire	UK		Bombus pascuorum	Apidae	Hymenoptera	LTXLB	2.08955	Garratt et al. 2014. The identity of crop pollinators helps target conservation for improved ecosystem services
1859	Literature	229	Brassica_napus	Brassiceae	2012					Yorkshire	UK		Bombus pratorum	Apidae	Hymenoptera	LTXLB	1	Garratt et al. 2014. The identity of crop pollinators helps target conservation for improved ecosystem services
1860	Literature	229	Brassica_napus	Brassiceae	2012					Yorkshire	UK		Bombus terrestris	Apidae	Hymenoptera	LTXLB	14.1045	Garratt et al. 2014. The identity of crop pollinators helps target conservation for improved ecosystem services
1861	Literature	229	Brassica_napus	Brassiceae	2012					Yorkshire	UK		Osmia bicornis	Megachilidae	Hymenoptera	STMB	14.1791	Garratt et al. 2014. The identity of crop pollinators helps target conservation for improved ecosystem services
1862	Literature	229	Brassica_napus	Brassiceae	2012					Yorkshire	UK		Episyrphus balteratus	Syrphidae	Diptera	SMALLHOVERFLY	18.6567	Garratt et al. 2014. The identity of crop pollinators helps target conservation for improved ecosystem services
1863	Literature	229	Brassica_napus	Brassiceae	2012					Yorkshire	UK		Butterflies	NA	Lepidoptera	LARGEBUTTERFLY	1	Garratt et al. 2014. The identity of crop pollinators helps target conservation for improved ecosystem services
1864	Literature	229	Brassica_napus	Brassiceae	2012					Yorkshire	UK		Small beetles	NA	Coleoptera	SMALLBEETLE	1	Garratt et al. 2014. The identity of crop pollinators helps target conservation for improved ecosystem services
1865	Literature	229	Brassica_napus	Brassiceae	2012					Yorkshire	UK		Small flies	NA	Diptera	SMALLFLY	7.46269	Garratt et al. 2014. The identity of crop pollinators helps target conservation for improved ecosystem services
1866	Literature	229	Brassica_napus	Brassiceae	2012					Yorkshire	UK		Small wasps	NA	Hymenoptera	SMALLWASP	1	Garratt et al. 2014. The identity of crop pollinators helps target conservation for improved ecosystem services
1867	Literature	229	Brassica_napus	Brassiceae	2012-2013					Yorkshire	UK		Andrena chrysosceles	Andrenidae	Hymenoptera	STSB	1	Garratt et al. 2014. The identity of crop pollinators helps target conservation for improved ecosystem services.
1868	Literature	229	Brassica_napus	Brassiceae	2012-2013					Yorkshire	UK		Andrena haemorrhoa	Andrenidae	Hymenoptera	STLB	2	Garratt et al. 2014. The identity of crop pollinators helps target conservation for improved ecosystem services.
1869	Literature	229	Brassica_napus	Brassiceae	2012-2013					Yorkshire	UK		Andrena nigroaenea	Andrenidae	Hymenoptera	STLB	1	Garratt et al. 2014. The identity of crop pollinators helps target conservation for improved ecosystem services.
1870	Literature	229	Brassica_napus	Brassiceae	2012-2013					Yorkshire	UK		Andrena spp.	Andrenidae	Hymenoptera	STLB	2	Garratt et al. 2014. The identity of crop pollinators helps target conservation for improved ecosystem services.
1871	Literature	229	Brassica_napus	Brassiceae	2012-2013					Yorkshire	UK		Apis mellifera	Apidae	Hymenoptera	HONEYBEE	97	Garratt et al. 2014. The identity of crop pollinators helps target conservation for improved ecosystem services.
1872	Literature	229	Brassica_napus	Brassiceae	2012-2013					Yorkshire	UK		Bombus hypnorum	Apidae	Hymenoptera	LTXLB	8	Garratt et al. 2014. The identity of crop pollinators helps target conservation for improved ecosystem services.
1873	Literature	229	Brassica_napus	Brassiceae	2012-2013					Yorkshire	UK		Bombus lapidarius	Apidae	Hymenoptera	LTXLB	34	Garratt et al. 2014. The identity of crop pollinators helps target conservation for improved ecosystem services.
1874	Literature	229	Brassica_napus	Brassiceae	2012-2013					Yorkshire	UK		Bombus pascuorum	Apidae	Hymenoptera	LTXLB	2	Garratt et al. 2014. The identity of crop pollinators helps target conservation for improved ecosystem services.
1875	Literature	229	Brassica_napus	Brassiceae	2012-2013					Yorkshire	UK		Bombus pratorum	Apidae	Hymenoptera	LTXLB	3	Garratt et al. 2014. The identity of crop pollinators helps target conservation for improved ecosystem services.
1876	Literature	229	Brassica_napus	Brassiceae	2012-2013					Yorkshire	UK		Bombus spp. unknown or unidentified	Apidae	Hymenoptera	LTXLB	26	Garratt et al. 2014. The identity of crop pollinators helps target conservation for improved ecosystem services.
1877	Literature	229	Brassica_napus	Brassiceae	2012-2013					Yorkshire	UK		Bombus terrestris/ lucorum	Apidae	Hymenoptera	LTXLB	42	Garratt et al. 2014. The identity of crop pollinators helps target conservation for improved ecosystem services.
1878	Literature	229	Brassica_napus	Brassiceae	2012-2013					Yorkshire	UK		Bombus vestalis	Apidae	Hymenoptera	LTXLB	1	Garratt et al. 2014. The identity of crop pollinators helps target conservation for improved ecosystem services.
1879	Literature	229	Brassica_napus	Brassiceae	2012-2013					Yorkshire	UK		Bibio spp.	Bibionidae	Diptera	LONGTONGUEDFLY	102	Garratt et al. 2014. The identity of crop pollinators helps target conservation for improved ecosystem services.
1880	Literature	229	Brassica_napus	Brassiceae	2012-2013					Yorkshire	UK		Ladybird	Coccinellidae	Coleoptera	SMALLBEETLE	17	Garratt et al. 2014. The identity of crop pollinators helps target conservation for improved ecosystem services.
1881	Literature	229	Brassica_napus	Brassiceae	2012-2013					Yorkshire	UK		Weevil	Curculionidae	Coleoptera	SMALLBEETLE	26	Garratt et al. 2014. The identity of crop pollinators helps target conservation for improved ecosystem services.
1882	Literature	229	Brassica_napus	Brassiceae	2012-2013					Yorkshire	UK		Empididea spp	Empididae	Diptera	LONGTONGUEDFLY	2	Garratt et al. 2014. The identity of crop pollinators helps target conservation for improved ecosystem services.
1883	Literature	229	Brassica_napus	Brassiceae	2012-2013					Yorkshire	UK		Fannia spp.	Fannidae	Diptera	SMALLFLY	1	Garratt et al. 2014. The identity of crop pollinators helps target conservation for improved ecosystem services.
1884	Literature	229	Brassica_napus	Brassiceae	2012-2013					Yorkshire	UK		Pollen beetle	Nitidulidae	Coleoptera	SMALLDIVINGBEETLE	419	Garratt et al. 2014. The identity of crop pollinators helps target conservation for improved ecosystem services.
1885	Literature	229	Brassica_napus	Brassiceae	2012-2013					Yorkshire	UK		Eristalis arbustorum	Syrphidae	Diptera	LARGEHOVERFLY	2	Garratt et al. 2014. The identity of crop pollinators helps target conservation for improved ecosystem services.
1886	Literature	229	Brassica_napus	Brassiceae	2012-2013					Yorkshire	UK		Eristalis intricarius	Syrphidae	Diptera	LARGEHOVERFLY	1	Garratt et al. 2014. The identity of crop pollinators helps target conservation for improved ecosystem services.
1887	Literature	229	Brassica_napus	Brassiceae	2012-2013					Yorkshire	UK		Eristalis pentinax	Syrphidae	Diptera	LARGEHOVERFLY	1	Garratt et al. 2014. The identity of crop pollinators helps target conservation for improved ecosystem services.
1888	Literature	229	Brassica_napus	Brassiceae	2012-2013					Yorkshire	UK		Eristalis tenax	Syrphidae	Diptera	LARGEHOVERFLY	2	Garratt et al. 2014. The identity of crop pollinators helps target conservation for improved ecosystem services.
1889	Literature	229	Brassica_napus	Brassiceae	2012-2013					Yorkshire	UK		Helophilus hybridus	Syrphidae	Diptera	SMALLHOVERFLY	1	Garratt et al. 2014. The identity of crop pollinators helps target conservation for improved ecosystem services.
1890	Literature	229	Brassica_napus	Brassiceae	2012-2013					Yorkshire	UK		Hoverfly unknown or unidentified	Syrphidae	Diptera	SMALLHOVERFLY	62	Garratt et al. 2014. The identity of crop pollinators helps target conservation for improved ecosystem services.
1891	Literature	229	Brassica_napus	Brassiceae	2012-2013					Yorkshire	UK		Melanostoma mellinum	Syrphidae	Diptera	SMALLHOVERFLY	12	Garratt et al. 2014. The identity of crop pollinators helps target conservation for improved ecosystem services.
1892	Literature	229	Brassica_napus	Brassiceae	2012-2013					Yorkshire	UK		Platycheirus albimanus	Syrphidae	Diptera	SMALLHOVERFLY	2	Garratt et al. 2014. The identity of crop pollinators helps target conservation for improved ecosystem services.
1893	Literature	229	Brassica_napus	Brassiceae	2012-2013					Yorkshire	UK		Platycheirus clypeatus	Syrphidae	Diptera	SMALLHOVERFLY	1	Garratt et al. 2014. The identity of crop pollinators helps target conservation for improved ecosystem services.
1894	Literature	229	Brassica_napus	Brassiceae	2012-2013					Yorkshire	UK		Platycheirus manicatus	Syrphidae	Diptera	SMALLHOVERFLY	5	Garratt et al. 2014. The identity of crop pollinators helps target conservation for improved ecosystem services.
1895	Literature	229	Brassica_napus	Brassiceae	2012-2013					Yorkshire	UK		Syrphus ribesii	Syrphidae	Diptera	SMALLHOVERFLY	1	Garratt et al. 2014. The identity of crop pollinators helps target conservation for improved ecosystem services.
1896	Literature	229	Brassica_napus	Brassiceae	2012-2013					Yorkshire	UK		Syrphus vitripennis	Syrphidae	Diptera	SMALLHOVERFLY	1	Garratt et al. 2014. The identity of crop pollinators helps target conservation for improved ecosystem services.
1897	Literature	229	Brassica_napus	Brassiceae	2012-2013					Yorkshire	UK		Tipulidae spp.	Tipulidae	Diptera	LONGTONGUEDFLY	4	Garratt et al. 2014. The identity of crop pollinators helps target conservation for improved ecosystem services.
1898	Literature	229	Brassica_napus	Brassiceae	2012-2013					Yorkshire	UK		Butterfly/moth	NA	Lepidoptera	LARGEBUTTERFLY	7	Garratt et al. 2014. The identity of crop pollinators helps target conservation for improved ecosystem services.
1899	Literature	229	Brassica_napus	Brassiceae	2012-2013					Yorkshire	UK		Coleoptera unknown or unidentified	NA	Coleoptera	SMALLBEETLE	82	Garratt et al. 2014. The identity of crop pollinators helps target conservation for improved ecosystem services.
1900	Literature	229	Brassica_napus	Brassiceae	2012-2013					Yorkshire	UK		Diptera unknown or unidentified	NA	Diptera	SMALLFLY	731	Garratt et al. 2014. The identity of crop pollinators helps target conservation for improved ecosystem services.
1901	Literature	229	Brassica_napus	Brassiceae	2012-2013					Yorkshire	UK		Other taxa	NA	NA	OTHER	1	Garratt et al. 2014. The identity of crop pollinators helps target conservation for improved ecosystem services.
1902	Literature	229	Brassica_napus	Brassiceae	2012-2013					Yorkshire	UK		Solitary bee unknown or unidentified	NA	Hymenoptera	STLB	7	Garratt et al. 2014. The identity of crop pollinators helps target conservation for improved ecosystem services.
1903	Literature	229	Brassica_napus	Brassiceae	2012-2013					Yorkshire	UK		Spider	NA	Araneae	SPIDER	1	Garratt et al. 2014. The identity of crop pollinators helps target conservation for improved ecosystem services.
1904	Literature	230	Brassica_napus	Brassiceae							Canada		Apis mellifera	Apidae	Hymenoptera	HONEYBEE	1	Gavloski et al. 2011
1905	Literature	230	Brassica_napus	Brassiceae							Canada		Bombus rufocinctus	Apidae	Hymenoptera	LTXLB	1	Gavloski et al. 2011
1906	Literature	230	Brassica_napus	Brassiceae							Canada		Ceutorhynchus obstrictus	Curculionidae	Coleoptera	SMALLBEETLE	1	Gavloski et al. 2011
1907	Literature	230	Brassica_napus	Brassiceae							Canada		Megachile rotundata	Megachilidae	Hymenoptera	LTLB	1	Gavloski et al. 2011
2717	Literature	323	Brassica_rapa	Brassiceae							Canada		Apis mellifera	Apidae	Hymenoptera	HONEYBEE	1	Gavloski et al. 2011
2718	Literature	323	Brassica_rapa	Brassiceae							Canada		Bombus rufocinctus	Apidae	Hymenoptera	LTXLB	1	Gavloski et al. 2011
2719	Literature	323	Brassica_rapa	Brassiceae							Canada		Ceutorhynchus obstrictus	Curculionidae	Coleoptera	SMALLBEETLE	1	Gavloski et al. 2011
2720	Literature	323	Brassica_rapa	Brassiceae							Canada		Megachile rotundata	Megachilidae	Hymenoptera	LTLB	1	Gavloski et al. 2011
10175	Literature	1185	Sinapis_alba	Brassiceae							Canada		Ceutorhynchus obstrictus	Curculionidae	Coleoptera	SMALLBEETLE	1	Gavloski et al. 2011
10300	Literature	1222	Sinapis_arvensis	Brassiceae							Canada		Ceutorhynchus obstrictus	Curculionidae	Coleoptera	SMALLBEETLE	1	Gavloski et al. 2011
2721	Literature	324	Brassica_rapa	Brassiceae							Canada		hoverflies	Syrphidae	Diptera	SMALLHOVERFLY	1	Gavloski et al. 2012
2722	Literature	325	Brassica_rapa	Brassiceae							Canada		Beeflies	Bombyliidae	Diptera	LARGEBEEFLY	1	Gavloski et al. 2013
10450	Literature	1232	Sinapis_arvensis	Brassiceae					Ile-da-France	Paris	France		Apis mellifera	Apidae	Hymenoptera	HONEYBEE	13	Geslin et al. 2012. PLoS One
10451	Literature	1232	Sinapis_arvensis	Brassiceae					Ile-da-France	Paris	France		Bombus spp.	Apidae	Hymenoptera	LTXLB	177	Geslin et al. 2012. PLoS One
10452	Literature	1232	Sinapis_arvensis	Brassiceae					Ile-da-France	Paris	France		Hoverflies (77% Episyrphus balteatus)	Syrphidae	Diptera	SMALLHOVERFLY	201	Geslin et al. 2012. PLoS One
10453	Literature	1232	Sinapis_arvensis	Brassiceae					Ile-da-France	Paris	France		Bugs	NA	Hemiptera	BUG	7	Geslin et al. 2012. PLoS One
10454	Literature	1232	Sinapis_arvensis	Brassiceae					Ile-da-France	Paris	France		Flies	NA	Diptera	SMALLFLY	4	Geslin et al. 2012. PLoS One
10455	Literature	1232	Sinapis_arvensis	Brassiceae					Ile-da-France	Paris	France		Large butterflies	NA	Lepidoptera	LARGEBUTTERFLY	2	Geslin et al. 2012. PLoS One
10456	Literature	1232	Sinapis_arvensis	Brassiceae					Ile-da-France	Paris	France		Large wasps	NA	Hymenoptera	LARGEWASP	2	Geslin et al. 2012. PLoS One
10457	Literature	1232	Sinapis_arvensis	Brassiceae					Ile-da-France	Paris	France		Small beetles	NA	Coleoptera	SMALLBEETLE	3	Geslin et al. 2012. PLoS One
10458	Literature	1232	Sinapis_arvensis	Brassiceae					Ile-da-France	Paris	France		Solitary bees (75% Lasioglossum)	NA	Hymenoptera	STSB	2	Geslin et al. 2012. PLoS One
1908	Literature	231	Brassica_napus	Brassiceae							Iran		Episyrphus balteatus	Syrphidae	Diptera	SMALLHOVERFLY	1	Ghahari, H., Hayat, R., Tabari, M., & Ostovan, H. (2008). Hover flies (Diptera: Syrphidae) from rice fields and around grasslands of northern Iran. Munis entomology and zoology, 3(1), 275-284.
8240	Literature	855	Eruca_vesicaria_sativa	Brassiceae							Iran		Scaeva dignota	Syrphidae	Diptera	LARGEHOVERFLY	1	Ghahari, H., Hayat, R., Tabari, M., & Ostovan, H. (2008). Hover flies (Diptera: Syrphidae) from rice fields and around grasslands of northern Iran. Munis entomology and zoology, 3(1), 275-284.
9705	Literature	1086	Raphanus_raphanistrum	Brassiceae							Iran		Eristalis arbustorum	Syrphidae	Diptera	LARGEHOVERFLY	1	Ghahari, H., Hayat, R., Tabari, M., & Ostovan, H. (2008). Hover flies (Diptera: Syrphidae) from rice fields and around grasslands of northern Iran. Munis entomology and zoology, 3(1), 275-284.
10033	Literature	1146	Rapistrum_rugosum	Brassiceae							Iran		Eristalis similis	Syrphidae	Diptera	LARGEHOVERFLY	1	Ghahari, H., Hayat, R., Tabari, M., & Ostovan, H. (2008). Hover flies (Diptera: Syrphidae) from rice fields and around grasslands of northern Iran. Munis entomology and zoology, 3(1), 275-284.
10034	Literature	1146	Rapistrum_rugosum	Brassiceae							Iran		Scaeva dignota	Syrphidae	Diptera	LARGEHOVERFLY	1	Ghahari, H., Hayat, R., Tabari, M., & Ostovan, H. (2008). Hover flies (Diptera: Syrphidae) from rice fields and around grasslands of northern Iran. Munis entomology and zoology, 3(1), 275-284.
10176	Literature	1186	Sinapis_alba	Brassiceae							Iran		Eupeodes corollae	Syrphidae	Diptera	SMALLHOVERFLY	1	Ghahari, H., Hayat, R., Tabari, M., & Ostovan, H. (2008). Hover flies (Diptera: Syrphidae) from rice fields and around grasslands of northern Iran. Munis entomology and zoology, 3(1), 275-284.
10664	Literature	1245	Sinapis_arvensis	Brassiceae							Iran		Sphaerophoria scripta	Syrphidae	Diptera	SMALLHOVERFLY	1	Ghahari, H., Hayat, R., Tabari, M., & Ostovan, H. (2008). Hover flies (Diptera: Syrphidae) from rice fields and around grasslands of northern Iran. Munis entomology and zoology, 3(1), 275-284.
10291	Literature	1215	Brassica_napus	Brassiceae	2006					Northern	Iran		Episyrphus balteatus	Syrphidae	Diptera	SMALLHOVERFLY	3	Ghahari, H., Hayat, R., Tabari, M., & Ostovan, H. (2008). Hover flies (Diptera: Syrphidae) from rice fields and around grasslands of northern Iran. Munis entomology and zoology, 3(1), 275-284.
10292	Literature	1215	Brassica_napus	Brassiceae	2002					Northern	Iran		Eupeodes corollae	Syrphidae	Diptera	SMALLHOVERFLY	1	Ghahari, H., Hayat, R., Tabari, M., & Ostovan, H. (2008). Hover flies (Diptera: Syrphidae) from rice fields and around grasslands of northern Iran. Munis entomology and zoology, 3(1), 275-284.
10295	Literature	1217	Eruca_vesicaria_sativa	Brassiceae	2001					Northern	Iran		Scaeva dignota	Syrphidae	Diptera	LARGEHOVERFLY	1	Ghahari, H., Hayat, R., Tabari, M., & Ostovan, H. (2008). Hover flies (Diptera: Syrphidae) from rice fields and around grasslands of northern Iran. Munis entomology and zoology, 3(1), 275-284.
10297	Literature	1219	Raphanus_raphanistrum	Brassiceae	2004					Northern	Iran		Eristalis arbustorum	Syrphidae	Diptera	LARGEHOVERFLY	1	Ghahari, H., Hayat, R., Tabari, M., & Ostovan, H. (2008). Hover flies (Diptera: Syrphidae) from rice fields and around grasslands of northern Iran. Munis entomology and zoology, 3(1), 275-284.
10293	Literature	1216	Rapistrum_rugosum	Brassiceae	2003					Northern	Iran		Scaeva dignota	Syrphidae	Diptera	LARGEHOVERFLY	1	Ghahari, H., Hayat, R., Tabari, M., & Ostovan, H. (2008). Hover flies (Diptera: Syrphidae) from rice fields and around grasslands of northern Iran. Munis entomology and zoology, 3(1), 275-284.
10294	Literature	1216	Rapistrum_rugosum	Brassiceae	2004					Northern	Iran		Eristalis similis	Syrphidae	Diptera	LARGEHOVERFLY	1	Ghahari, H., Hayat, R., Tabari, M., & Ostovan, H. (2008). Hover flies (Diptera: Syrphidae) from rice fields and around grasslands of northern Iran. Munis entomology and zoology, 3(1), 275-284.
10296	Literature	1218	Sinapis_arvensis	Brassiceae	2004					Northern	Iran		Sphaerophoria scripta	Syrphidae	Diptera	SMALLHOVERFLY	2	Ghahari, H., Hayat, R., Tabari, M., & Ostovan, H. (2008). Hover flies (Diptera: Syrphidae) from rice fields and around grasslands of northern Iran. Munis entomology and zoology, 3(1), 275-284.
9706	Literature	1087	Raphanus_raphanistrum	Brassiceae	2004				Silwood Park	Berkshire	UK		Apis mellifera	Apidae	Hymenoptera	HONEYBEE	301	Ghazoul J. 2006. Floral diversity and the facilitation of pollination. J. Ecol. 94: 295-304
9707	Literature	1087	Raphanus_raphanistrum	Brassiceae	2004				Silwood Park	Berkshire	UK		Bombus lapidarius	Apidae	Hymenoptera	LTXLB	301	Ghazoul J. 2006. Floral diversity and the facilitation of pollination. J. Ecol. 94: 295-304
9708	Literature	1087	Raphanus_raphanistrum	Brassiceae	2004				Silwood Park	Berkshire	UK		Bombus pascuorum	Apidae	Hymenoptera	LTXLB	301	Ghazoul J. 2006. Floral diversity and the facilitation of pollination. J. Ecol. 94: 295-304
9709	Literature	1087	Raphanus_raphanistrum	Brassiceae	2004				Silwood Park	Berkshire	UK		Bombus terrestris	Apidae	Hymenoptera	LTXLB	301	Ghazoul J. 2006. Floral diversity and the facilitation of pollination. J. Ecol. 94: 295-304
9710	Literature	1087	Raphanus_raphanistrum	Brassiceae	2004				Silwood Park	Berkshire	UK		Colletes	Colletidae	Hymenoptera	STMB	301	Ghazoul J. 2006. Floral diversity and the facilitation of pollination. J. Ecol. 94: 295-304
9711	Literature	1087	Raphanus_raphanistrum	Brassiceae	2004				Silwood Park	Berkshire	UK		Eumenidae	Eumenidae	Hymenoptera	POLLENWASP	74	Ghazoul J. 2006. Floral diversity and the facilitation of pollination. J. Ecol. 94: 295-304
9712	Literature	1087	Raphanus_raphanistrum	Brassiceae	2004				Silwood Park	Berkshire	UK		Halictus	Halictidae	Hymenoptera	STMB	301	Ghazoul J. 2006. Floral diversity and the facilitation of pollination. J. Ecol. 94: 295-304
9713	Literature	1087	Raphanus_raphanistrum	Brassiceae	2004				Silwood Park	Berkshire	UK		Pieris brassicae	Pieridae	Lepidoptera	LARGEBUTTERFLY	148	Ghazoul J. 2006. Floral diversity and the facilitation of pollination. J. Ecol. 94: 295-304
9714	Literature	1087	Raphanus_raphanistrum	Brassiceae	2004				Silwood Park	Berkshire	UK		Sphecidae	Sphecidae	Hymenoptera	LARGEWASP	74	Ghazoul J. 2006. Floral diversity and the facilitation of pollination. J. Ecol. 94: 295-304
9715	Literature	1087	Raphanus_raphanistrum	Brassiceae	2004				Silwood Park	Berkshire	UK		Episyrphus balteatus	Syrphidae	Diptera	SMALLHOVERFLY	280	Ghazoul J. 2006. Floral diversity and the facilitation of pollination. J. Ecol. 94: 295-304
9716	Literature	1087	Raphanus_raphanistrum	Brassiceae	2004				Silwood Park	Berkshire	UK		Eupeodes corollae	Syrphidae	Diptera	SMALLHOVERFLY	280	Ghazoul J. 2006. Floral diversity and the facilitation of pollination. J. Ecol. 94: 295-304
9717	Literature	1087	Raphanus_raphanistrum	Brassiceae	2004				Silwood Park	Berkshire	UK		Sphaerophoria scripta	Syrphidae	Diptera	SMALLHOVERFLY	280	Ghazoul J. 2006. Floral diversity and the facilitation of pollination. J. Ecol. 94: 295-304
9718	Literature	1087	Raphanus_raphanistrum	Brassiceae	2004				Silwood Park	Berkshire	UK		Syrphus ribesii	Syrphidae	Diptera	SMALLHOVERFLY	280	Ghazoul J. 2006. Floral diversity and the facilitation of pollination. J. Ecol. 94: 295-304
7878	Literature	757	Crambe_filiformis	Brassiceae						Valencia	Spain		Chromatomyia horticola	Agromyciidae	Diptera	SMALLFLY	1	Gil Ortíz 2009
7879	Literature	757	Crambe_filiformis	Brassiceae						Valencia	Spain		Liriomyza strigata	Agromyciidae	Diptera	SMALLFLY	1	Gil Ortíz 2009
9719	Literature	1088	Raphanus_raphanistrum	Brassiceae						Tuscany	Italy		Andrena agilissima	Andrenidae	Hymenoptera	STLB	1	Giovanetti et al 2006
9720	Literature	1088	Raphanus_raphanistrum	Brassiceae						Tuscany	Italy		Apis mellifera	Apidae	Hymenoptera	HONEYBEE	1	Giovanetti et al 2006
10689	Literature	1249	Sinapis_arvensis	Brassiceae						Tuscany	Italy		Andrena agilissima	Andrenidae	Hymenoptera	STLB	1	Giovanetti et al 2006
10690	Literature	1249	Sinapis_arvensis	Brassiceae						Tuscany	Italy		Apis mellifera	Apidae	Hymenoptera	HONEYBEE	1	Giovanetti et al 2006
9721	Literature	1088	Raphanus_raphanistrum	Brassiceae						Tuscany	Italy		Andrena agilissima	Andrenidae	Hymenoptera	STLB	1	Giovanetti et al. 2006.
9722	Literature	1088	Raphanus_raphanistrum	Brassiceae						Tuscany	Italy		Andrena congruens	Andrenidae	Hymenoptera	STSB	1	Giovanetti et al. 2006.
9723	Literature	1088	Raphanus_raphanistrum	Brassiceae						Tuscany	Italy		Andrena flavipes	Andrenidae	Hymenoptera	STLB	1	Giovanetti et al. 2006.
9724	Literature	1088	Raphanus_raphanistrum	Brassiceae						Tuscany	Italy		Andrena sp.1	Andrenidae	Hymenoptera	STLB	1	Giovanetti et al. 2006.
9725	Literature	1088	Raphanus_raphanistrum	Brassiceae						Tuscany	Italy		Andrena sp.2	Andrenidae	Hymenoptera	STLB	1	Giovanetti et al. 2006.
9726	Literature	1088	Raphanus_raphanistrum	Brassiceae						Tuscany	Italy		Eucera numida	Anthophoridae	Hymenoptera	LTLB	1	Giovanetti et al. 2006.
9727	Literature	1088	Raphanus_raphanistrum	Brassiceae						Tuscany	Italy		Apis mellifera	Apidae	Hymenoptera	HONEYBEE	1	Giovanetti et al. 2006.
10691	Literature	1249	Sinapis_arvensis	Brassiceae						Tuscany	Italy		Andrena agilissima	Andrenidae	Hymenoptera	STLB	1	Giovanetti et al. 2006.
10743	Literature	1264	Sinapis_arvensis	Brassiceae						Tuscany	Italy		Andrena congruens	Andrenidae	Hymenoptera	STSB	1	Giovanetti et al. 2006.
10744	Literature	1264	Sinapis_arvensis	Brassiceae						Tuscany	Italy		Andrena flavipes	Andrenidae	Hymenoptera	STLB	1	Giovanetti et al. 2006.
10745	Literature	1264	Sinapis_arvensis	Brassiceae						Tuscany	Italy		Apis mellifera	Apidae	Hymenoptera	HONEYBEE	1	Giovanetti et al. 2006.
10746	Literature	1264	Sinapis_arvensis	Brassiceae						Tuscany	Italy		Halictidae sp.1	Halictidae	Hymenoptera	STSB	1	Giovanetti et al. 2006.
9409	Literature	1051	Moricandia_moricandioides	Brassiceae						Granada	Spain		Andrena sp.	Andrenidae	Hymenoptera	STSB	1	Gómez 1996
9410	Literature	1051	Moricandia_moricandioides	Brassiceae						Granada	Spain		Anthophora romandii	Anthophoridae	Hymenoptera	LTLB	1	Gómez 1996
9411	Literature	1051	Moricandia_moricandioides	Brassiceae						Granada	Spain		Eucera nigrilabris	Anthophoridae	Hymenoptera	LTLB	1	Gómez 1996
9412	Literature	1051	Moricandia_moricandioides	Brassiceae						Granada	Spain		Melecta sp.	Anthophoridae	Hymenoptera	LTLB	1	Gómez 1996
9413	Literature	1051	Moricandia_moricandioides	Brassiceae						Granada	Spain		Lassioglossum albomaculata	Halictidae	Hymenoptera	STMB	1	Gómez 1996
9414	Literature	1051	Moricandia_moricandioides	Brassiceae						Granada	Spain		Dasytidae	Melyridae	Coleoptera	SMALLBEETLE	1	Gómez 1996
1683	Literature	209	Brassica_juncea	Brassiceae	2013				Pantnagar		India		Anthophora	Anthophoridae	Hymenoptera	LTLB	1	Goswami & Khan 2014. Impact of honey bee pollination on pod set of mustard (Brassica juncea L. Cruciferae) at Pantnagar
1684	Literature	209	Brassica_juncea	Brassiceae	2013				Pantnagar		India		Apis cerana	Apidae	Hymenoptera	HONEYBEE	1	Goswami & Khan 2014. Impact of honey bee pollination on pod set of mustard (Brassica juncea L. Cruciferae) at Pantnagar
1685	Literature	209	Brassica_juncea	Brassiceae	2013				Pantnagar		India		Apis dorsata	Apidae	Hymenoptera	HONEYBEE	1	Goswami & Khan 2014. Impact of honey bee pollination on pod set of mustard (Brassica juncea L. Cruciferae) at Pantnagar
1686	Literature	209	Brassica_juncea	Brassiceae	2013				Pantnagar		India		Apis florea	Apidae	Hymenoptera	HONEYBEE	1	Goswami & Khan 2014. Impact of honey bee pollination on pod set of mustard (Brassica juncea L. Cruciferae) at Pantnagar
1687	Literature	209	Brassica_juncea	Brassiceae	2013				Pantnagar		India		Apis mellifera	Apidae	Hymenoptera	HONEYBEE	1	Goswami & Khan 2014. Impact of honey bee pollination on pod set of mustard (Brassica juncea L. Cruciferae) at Pantnagar
1688	Literature	209	Brassica_juncea	Brassiceae	2013				Pantnagar		India		Ceratina sexmaculata	Apidae	Hymenoptera	STSB	1	Goswami & Khan 2014. Impact of honey bee pollination on pod set of mustard (Brassica juncea L. Cruciferae) at Pantnagar
1689	Literature	209	Brassica_juncea	Brassiceae	2013				Pantnagar		India		Tetragonula laeviceps	Apidae	Hymenoptera	LTLB	1	Goswami & Khan 2014. Impact of honey bee pollination on pod set of mustard (Brassica juncea L. Cruciferae) at Pantnagar
1690	Literature	209	Brassica_juncea	Brassiceae	2013				Pantnagar		India		Xylocopa iridipennis	Apidae	Hymenoptera	LTXLB	1	Goswami & Khan 2014. Impact of honey bee pollination on pod set of mustard (Brassica juncea L. Cruciferae) at Pantnagar
1691	Literature	209	Brassica_juncea	Brassiceae	2013				Pantnagar		India		Halictus	Halictidae	Hymenoptera	STSB	1	Goswami & Khan 2014. Impact of honey bee pollination on pod set of mustard (Brassica juncea L. Cruciferae) at Pantnagar
1692	Literature	209	Brassica_juncea	Brassiceae	2013				Pantnagar		India		Nomia	Halictidae	Hymenoptera	STSB	1	Goswami & Khan 2014. Impact of honey bee pollination on pod set of mustard (Brassica juncea L. Cruciferae) at Pantnagar
1693	Literature	209	Brassica_juncea	Brassiceae	2013				Pantnagar		India		Megachile disjuncta	Megachilidae	Hymenoptera	LTLB	1	Goswami & Khan 2014. Impact of honey bee pollination on pod set of mustard (Brassica juncea L. Cruciferae) at Pantnagar
1694	Literature	209	Brassica_juncea	Brassiceae	2013				Pantnagar		India		Musca domestica	Muscidae	Diptera	SMALLFLY	1	Goswami & Khan 2014. Impact of honey bee pollination on pod set of mustard (Brassica juncea L. Cruciferae) at Pantnagar
1695	Literature	209	Brassica_juncea	Brassiceae	2013				Pantnagar		India		Campsomeriella annulata	Scollidae	Hymenoptera	LARGEWASP	1	Goswami & Khan 2014. Impact of honey bee pollination on pod set of mustard (Brassica juncea L. Cruciferae) at Pantnagar
1696	Literature	209	Brassica_juncea	Brassiceae	2013				Pantnagar		India		Campsomeriella collaris	Scollidae	Hymenoptera	LARGEWASP	1	Goswami & Khan 2014. Impact of honey bee pollination on pod set of mustard (Brassica juncea L. Cruciferae) at Pantnagar
1697	Literature	209	Brassica_juncea	Brassiceae	2013				Pantnagar		India		Scolia (Discolia) binolata	Scollidae	Hymenoptera	LARGEWASP	1	Goswami & Khan 2014. Impact of honey bee pollination on pod set of mustard (Brassica juncea L. Cruciferae) at Pantnagar
1698	Literature	209	Brassica_juncea	Brassiceae	2013				Pantnagar		India		Sphex	Sphecidae	Hymenoptera	LARGEWASP	1	Goswami & Khan 2014. Impact of honey bee pollination on pod set of mustard (Brassica juncea L. Cruciferae) at Pantnagar
1699	Literature	209	Brassica_juncea	Brassiceae	2013				Pantnagar		India		Episyrphus corollae	Syrphidae	Diptera	SMALLHOVERFLY	1	Goswami & Khan 2014. Impact of honey bee pollination on pod set of mustard (Brassica juncea L. Cruciferae) at Pantnagar
1700	Literature	209	Brassica_juncea	Brassiceae	2013				Pantnagar		India		Episyrphus valtiatus	Syrphidae	Diptera	SMALLHOVERFLY	1	Goswami & Khan 2014. Impact of honey bee pollination on pod set of mustard (Brassica juncea L. Cruciferae) at Pantnagar
1701	Literature	209	Brassica_juncea	Brassiceae	2013				Pantnagar		India		Eristalis tenax	Syrphidae	Diptera	LARGEHOVERFLY	1	Goswami & Khan 2014. Impact of honey bee pollination on pod set of mustard (Brassica juncea L. Cruciferae) at Pantnagar
1702	Literature	209	Brassica_juncea	Brassiceae	2013				Pantnagar	Uttarakhand	India		Anthophora sp.	Anthophoridae	Hymenoptera	LTLB	5.05	Goswami & Khan 2014. Impact of honey bee pollination on pod set of mustard (Brassica juncea L.—Cruciferae) at Pantnagar
1703	Literature	209	Brassica_juncea	Brassiceae	2013				Pantnagar	Uttarakhand	India		Apis cerana	Apidae	Hymenoptera	HONEYBEE	10.52	Goswami & Khan 2014. Impact of honey bee pollination on pod set of mustard (Brassica juncea L.—Cruciferae) at Pantnagar
1704	Literature	209	Brassica_juncea	Brassiceae	2013				Pantnagar	Uttarakhand	India		Apis dorsata	Apidae	Hymenoptera	HONEYBEE	10.56	Goswami & Khan 2014. Impact of honey bee pollination on pod set of mustard (Brassica juncea L.—Cruciferae) at Pantnagar
1705	Literature	209	Brassica_juncea	Brassiceae	2013				Pantnagar	Uttarakhand	India		Apis florea	Apidae	Hymenoptera	HONEYBEE	5.16	Goswami & Khan 2014. Impact of honey bee pollination on pod set of mustard (Brassica juncea L.—Cruciferae) at Pantnagar
1706	Literature	209	Brassica_juncea	Brassiceae	2013				Pantnagar	Uttarakhand	India		Apis mellifera	Apidae	Hymenoptera	HONEYBEE	31.56	Goswami & Khan 2014. Impact of honey bee pollination on pod set of mustard (Brassica juncea L.—Cruciferae) at Pantnagar
1707	Literature	209	Brassica_juncea	Brassiceae	2013				Pantnagar	Uttarakhand	India		Ceratina sexmaculata	Apidae	Hymenoptera	STSB	1	Goswami & Khan 2014. Impact of honey bee pollination on pod set of mustard (Brassica juncea L.—Cruciferae) at Pantnagar
1708	Literature	209	Brassica_juncea	Brassiceae	2013				Pantnagar	Uttarakhand	India		Tetragonula laeviceps	Apidae	Hymenoptera	LTLB	7.16	Goswami & Khan 2014. Impact of honey bee pollination on pod set of mustard (Brassica juncea L.—Cruciferae) at Pantnagar
1709	Literature	209	Brassica_juncea	Brassiceae	2013				Pantnagar	Uttarakhand	India		Xylocopa iridipennis	Apidae	Hymenoptera	LTXLB	1.1	Goswami & Khan 2014. Impact of honey bee pollination on pod set of mustard (Brassica juncea L.—Cruciferae) at Pantnagar
1710	Literature	209	Brassica_juncea	Brassiceae	2013				Pantnagar	Uttarakhand	India		Halictus sp.	Halictidae	Hymenoptera	STMB	6.09	Goswami & Khan 2014. Impact of honey bee pollination on pod set of mustard (Brassica juncea L.—Cruciferae) at Pantnagar
1711	Literature	209	Brassica_juncea	Brassiceae	2013				Pantnagar	Uttarakhand	India		Nomia sp.	Halictidae	Hymenoptera	STSB	1.66	Goswami & Khan 2014. Impact of honey bee pollination on pod set of mustard (Brassica juncea L.—Cruciferae) at Pantnagar
1712	Literature	209	Brassica_juncea	Brassiceae	2013				Pantnagar	Uttarakhand	India		Megachile disjuncta	Megachilidae	Hymenoptera	LTLB	1	Goswami & Khan 2014. Impact of honey bee pollination on pod set of mustard (Brassica juncea L.—Cruciferae) at Pantnagar
1713	Literature	209	Brassica_juncea	Brassiceae	2013				Pantnagar	Uttarakhand	India		Musca domestica	Muscidae	Diptera	SMALLFLY	1	Goswami & Khan 2014. Impact of honey bee pollination on pod set of mustard (Brassica juncea L.—Cruciferae) at Pantnagar
1714	Literature	209	Brassica_juncea	Brassiceae	2013				Pantnagar	Uttarakhand	India		Campsomeriella annulata	Scollidae	Hymenoptera	LARGEWASP	1	Goswami & Khan 2014. Impact of honey bee pollination on pod set of mustard (Brassica juncea L.—Cruciferae) at Pantnagar
1715	Literature	209	Brassica_juncea	Brassiceae	2013				Pantnagar	Uttarakhand	India		Campsomeriella collaris	Scollidae	Hymenoptera	LARGEWASP	1.35	Goswami & Khan 2014. Impact of honey bee pollination on pod set of mustard (Brassica juncea L.—Cruciferae) at Pantnagar
1716	Literature	209	Brassica_juncea	Brassiceae	2013				Pantnagar	Uttarakhand	India		Scolia binolata	Scollidae	Hymenoptera	LARGEWASP	1	Goswami & Khan 2014. Impact of honey bee pollination on pod set of mustard (Brassica juncea L.—Cruciferae) at Pantnagar
1717	Literature	209	Brassica_juncea	Brassiceae	2013				Pantnagar	Uttarakhand	India		Sphex sp.	Sphecidae	Hymenoptera	LARGEWASP	1	Goswami & Khan 2014. Impact of honey bee pollination on pod set of mustard (Brassica juncea L.—Cruciferae) at Pantnagar
1718	Literature	209	Brassica_juncea	Brassiceae	2013				Pantnagar	Uttarakhand	India		Episyrphus valtiatus	Syrphidae	Diptera	SMALLHOVERFLY	1	Goswami & Khan 2014. Impact of honey bee pollination on pod set of mustard (Brassica juncea L.—Cruciferae) at Pantnagar
1719	Literature	209	Brassica_juncea	Brassiceae	2013				Pantnagar	Uttarakhand	India		Eristalis tenax	Syrphidae	Diptera	LARGEHOVERFLY	8.2	Goswami & Khan 2014. Impact of honey bee pollination on pod set of mustard (Brassica juncea L.—Cruciferae) at Pantnagar
1720	Literature	209	Brassica_juncea	Brassiceae	2013				Pantnagar	Uttarakhand	India		Eupeodes corollae	Syrphidae	Diptera	SMALLHOVERFLY	7.95	Goswami & Khan 2014. Impact of honey bee pollination on pod set of mustard (Brassica juncea L.—Cruciferae) at Pantnagar
7982	Literature	784	Diplotaxis_acris	Brassiceae	2007-2008				wild area	Central Jordan Rift Valley	Israel		Melitta aegyptiaca	Melittidae	Hymenoptera	STLB	1	Gotlieb et al. 2011. Gardening in the desert changes bee communities and pollination network characteristics
8324	Literature	873	Erucaria_rostrata	Brassiceae	2007-2008				wild area	Central Jordan Rift Valley	Israel		Andrena savignyi	Andrenidae	Hymenoptera	STMB	1	Gotlieb et al. 2011. Gardening in the desert changes bee communities and pollination network characteristics
8325	Literature	873	Erucaria_rostrata	Brassiceae	2007-2008				wild area	Central Jordan Rift Valley	Israel		Melecta sp. 1	Anthophoridae	Hymenoptera	LTLB	1	Gotlieb et al. 2011. Gardening in the desert changes bee communities and pollination network characteristics
8326	Literature	873	Erucaria_rostrata	Brassiceae	2007-2008				wild area	Central Jordan Rift Valley	Israel		Ceylalictus punjabensis	Halictidae	Hymenoptera	STMB	1	Gotlieb et al. 2011. Gardening in the desert changes bee communities and pollination network characteristics
8327	Literature	873	Erucaria_rostrata	Brassiceae	2007-2008				wild area	Central Jordan Rift Valley	Israel		Dufourea rufiventris	Halictidae	Hymenoptera	STSB	1	Gotlieb et al. 2011. Gardening in the desert changes bee communities and pollination network characteristics
8328	Literature	873	Erucaria_rostrata	Brassiceae	2007-2008				wild area	Central Jordan Rift Valley	Israel		Hariades sp. 1	Megachilidae	Hymenoptera	STMB	1	Gotlieb et al. 2011. Gardening in the desert changes bee communities and pollination network characteristics
8329	Literature	873	Erucaria_rostrata	Brassiceae	2007-2008				wild area	Central Jordan Rift Valley	Israel		Melitta aegyptiaca	Melittidae	Hymenoptera	STLB	1	Gotlieb et al. 2011. Gardening in the desert changes bee communities and pollination network characteristics
8330	Literature	873	Erucaria_rostrata	Brassiceae	2007-2008				wild area	Central Jordan Rift Valley	Israel		Melitta maura	Melittidae	Hymenoptera	STLB	1	Gotlieb et al. 2011. Gardening in the desert changes bee communities and pollination network characteristics
9418	Literature	1053	Moricandia_nitens	Brassiceae	2007-2008					Central Jordan Rift Valley (Israel)-wild area	Israel		Lasioglossum (Evylaeus) masculum	Halictidae	Hymenoptera	STMB	1	Gotlieb et al. 2011. Gardening in the desert changes bee communities and pollination network characteristics
11201	Literature	1327	Zilla_spinosa	Brassiceae	2007-2008				wild area	Central Jordan Rift Valley	Israel		Andrena morio	Andrenidae	Hymenoptera	STLB	1	Gotlieb et al. 2011. Gardening in the desert changes bee communities and pollination network characteristics
11202	Literature	1327	Zilla_spinosa	Brassiceae	2007-2008				wild area	Central Jordan Rift Valley	Israel		Andrena rufula	Andrenidae	Hymenoptera	STLB	1	Gotlieb et al. 2011. Gardening in the desert changes bee communities and pollination network characteristics
11203	Literature	1327	Zilla_spinosa	Brassiceae	2007-2008				wild area	Central Jordan Rift Valley	Israel		Andrena savignyi	Andrenidae	Hymenoptera	STMB	1	Gotlieb et al. 2011. Gardening in the desert changes bee communities and pollination network characteristics
11204	Literature	1327	Zilla_spinosa	Brassiceae	2007-2008				wild area	Central Jordan Rift Valley	Israel		Andrena sp. 1	Andrenidae	Hymenoptera	STSB	1	Gotlieb et al. 2011. Gardening in the desert changes bee communities and pollination network characteristics
11205	Literature	1327	Zilla_spinosa	Brassiceae	2007-2008				wild area	Central Jordan Rift Valley	Israel		Anthophora sp. 1	Anthophoridae	Hymenoptera	LTLB	1	Gotlieb et al. 2011. Gardening in the desert changes bee communities and pollination network characteristics
11206	Literature	1327	Zilla_spinosa	Brassiceae	2007-2008				wild area	Central Jordan Rift Valley	Israel		Synhalonia biscrensis	Anthophoridae	Hymenoptera	LTLB	1	Gotlieb et al. 2011. Gardening in the desert changes bee communities and pollination network characteristics
11207	Literature	1327	Zilla_spinosa	Brassiceae	2007-2008				wild area	Central Jordan Rift Valley	Israel		Synhalonia pumila	Anthophoridae	Hymenoptera	LTLB	1	Gotlieb et al. 2011. Gardening in the desert changes bee communities and pollination network characteristics
11208	Literature	1327	Zilla_spinosa	Brassiceae	2007-2008				wild area	Central Jordan Rift Valley	Israel		Tetralonia cuniculina	Anthophoridae	Hymenoptera	LTLB	1	Gotlieb et al. 2011. Gardening in the desert changes bee communities and pollination network characteristics
11209	Literature	1327	Zilla_spinosa	Brassiceae	2007-2008				wild area	Central Jordan Rift Valley	Israel		Tetralonia pumila	Anthophoridae	Hymenoptera	LTLB	1	Gotlieb et al. 2011. Gardening in the desert changes bee communities and pollination network characteristics
11210	Literature	1327	Zilla_spinosa	Brassiceae	2007-2008				wild area	Central Jordan Rift Valley	Israel		Tetralonia sp. 1	Anthophoridae	Hymenoptera	LTLB	1	Gotlieb et al. 2011. Gardening in the desert changes bee communities and pollination network characteristics
11211	Literature	1327	Zilla_spinosa	Brassiceae	2007-2008				wild area	Central Jordan Rift Valley	Israel		Colletes sp. 1	Colletidae	Hymenoptera	STMB	1	Gotlieb et al. 2011. Gardening in the desert changes bee communities and pollination network characteristics
11212	Literature	1327	Zilla_spinosa	Brassiceae	2007-2008				wild area	Central Jordan Rift Valley	Israel		Hylaeus (Paraprosopis) gujaraticus	Colletidae	Hymenoptera	STSB	1	Gotlieb et al. 2011. Gardening in the desert changes bee communities and pollination network characteristics
11213	Literature	1327	Zilla_spinosa	Brassiceae	2007-2008				wild area	Central Jordan Rift Valley	Israel		Hylaeus (Paraprosopis) xanthopoda	Colletidae	Hymenoptera	STSB	1	Gotlieb et al. 2011. Gardening in the desert changes bee communities and pollination network characteristics
11214	Literature	1327	Zilla_spinosa	Brassiceae	2007-2008				wild area	Central Jordan Rift Valley	Israel		Lasioglossum (Evylaeus) masculum	Halictidae	Hymenoptera	STMB	1	Gotlieb et al. 2011. Gardening in the desert changes bee communities and pollination network characteristics
11215	Literature	1327	Zilla_spinosa	Brassiceae	2007-2008				wild area	Central Jordan Rift Valley	Israel		Megachile sicula	Megachilidae	Hymenoptera	LTLB	1	Gotlieb et al. 2011. Gardening in the desert changes bee communities and pollination network characteristics
11216	Literature	1327	Zilla_spinosa	Brassiceae	2007-2008				wild area	Central Jordan Rift Valley	Israel		Megachile sp. 3	Megachilidae	Hymenoptera	LTLB	1	Gotlieb et al. 2011. Gardening in the desert changes bee communities and pollination network characteristics
11217	Literature	1327	Zilla_spinosa	Brassiceae	2007-2008				wild area	Central Jordan Rift Valley	Israel		Osmia latreillei	Megachilidae	Hymenoptera	STMB	1	Gotlieb et al. 2011. Gardening in the desert changes bee communities and pollination network characteristics
11218	Literature	1327	Zilla_spinosa	Brassiceae	2007-2008				wild area	Central Jordan Rift Valley	Israel		Melitta aegyptiaca	Melittidae	Hymenoptera	STLB	1	Gotlieb et al. 2011. Gardening in the desert changes bee communities and pollination network characteristics
11219	Literature	1327	Zilla_spinosa	Brassiceae	2007-2008				wild area	Central Jordan Rift Valley	Israel		Melitta maura	Melittidae	Hymenoptera	STLB	1	Gotlieb et al. 2011. Gardening in the desert changes bee communities and pollination network characteristics
9728	Literature	1088	Raphanus_raphanistrum	Brassiceae	2006				Tatra mountains		Poland		Bombus lapidarius	Apidae	Hymenoptera	LTXLB	1	Goulson et al. 2008. Biod & Conserv
9729	Literature	1088	Raphanus_raphanistrum	Brassiceae	2006				Tatra mountains		Poland		Bombus ruderarius	Apidae	Hymenoptera	LTXLB	1	Goulson et al. 2008. Biod & Conserv
2269	Literature	271	Brassica_nigra	Brassiceae							Greece		Lasioglossum marginatum	Halictidae	Hymenoptera	STMB	1	Grace 2010
11615	Literature	1359	Brassica_nigra	Brassiceae							Cyprus		Lasioglossum marginatum	Halictidae	Hymenoptera	STMB	1	Grace 2010
7155	Literature	670	Diplotaxis_harra_harra	Brassiceae							Cyprus		Anthophora priesneri	Anthophoridae	Hymenoptera	LTLB	1	Grace 2010
8043	Literature	804	Diplotaxis_harra_harra	Brassiceae							Greece		Anthophora priesneri	Anthophoridae	Hymenoptera	LTLB	1	Grace 2010
8241	Literature	856	Eruca_vesicaria_sativa	Brassiceae							Cyprus		Eucera dimidiata	Anthophoridae	Hymenoptera	LTMB	1	Grace 2010
8242	Literature	856	Eruca_vesicaria_sativa	Brassiceae							Greece		Eucera dimidiata	Anthophoridae	Hymenoptera	LTMB	1	Grace 2010
8318	Literature	869	Erucaria_boveana	Brassiceae							Israel		Anthophora semirufa	Anthophoridae	Hymenoptera	LTLB	1	Grace 2010
8322	Literature	871	Erucaria_hispanica	Brassiceae							Greece		Andrena trucatilabris	Andrenidae	Hymenoptera	STLB	1	Grace 2010
8323	Literature	872	Erucaria_hispanica	Brassiceae							Cyprus		Andrena trucatilabris	Andrenidae	Hymenoptera	STLB	1	Grace 2010
10064	Literature	1155	Erucaria_microcarpa	Brassiceae							Greece		Anthophora priesneri	Anthophoridae	Hymenoptera	LTLB	1	Grace 2010
10065	Literature	1156	Erucaria_microcarpa	Brassiceae							Cyprus		Anthophora priesneri	Anthophoridae	Hymenoptera	LTLB	1	Grace 2010
10066	Literature	1157	Erucaria_microcarpa	Brassiceae							Israel		Anthophora senescens	Anthophoridae	Hymenoptera	LTLB	1	Grace 2010
8331	Literature	874	Erucaria_rostrata	Brassiceae							Israel		Anthophora rubricrus	Anthophoridae	Hymenoptera	LTLB	1	Grace 2010
8725	Literature	940	Hirschfeldia_incana	Brassiceae							Greece		Andrena nobilis	Andrenidae	Hymenoptera	STLB	1	Grace 2010
8726	Literature	940	Hirschfeldia_incana	Brassiceae							Greece		Andrena trucatilabris	Andrenidae	Hymenoptera	STLB	1	Grace 2010
8727	Literature	941	Hirschfeldia_incana	Brassiceae							Cyprus		Andrena nobilis	Andrenidae	Hymenoptera	STLB	1	Grace 2010
8728	Literature	941	Hirschfeldia_incana	Brassiceae							Cyprus		Andrena trucatilabris	Andrenidae	Hymenoptera	STLB	1	Grace 2010
9419	Literature	1054	Moricandia_nitens	Brassiceae							Israel		Anthophora romandii	Anthophoridae	Hymenoptera	LTLB	1	Grace 2010
9420	Literature	1054	Moricandia_nitens	Brassiceae							Israel		Anthophora senescens	Anthophoridae	Hymenoptera	LTLB	1	Grace 2010
9730	Literature	1090	Raphanus_raphanistrum	Brassiceae							Greece		Anthophora rubricrus	Anthophoridae	Hymenoptera	LTLB	1	Grace 2010
9731	Literature	1090	Raphanus_raphanistrum	Brassiceae							Greece		Eucera dimidiata	Anthophoridae	Hymenoptera	LTMB	1	Grace 2010
9732	Literature	1091	Raphanus_raphanistrum	Brassiceae							Cyprus		Eucera dimidiata	Anthophoridae	Hymenoptera	LTMB	1	Grace 2010
10178	Literature	1188	Sinapis_alba	Brassiceae							Cyprus		Andrena bimaculata	Andrenidae	Hymenoptera	STLB	1	Grace 2010
10179	Literature	1188	Sinapis_alba	Brassiceae							Cyprus		Andrena nigroaenea	Andrenidae	Hymenoptera	STLB	1	Grace 2010
10180	Literature	1188	Sinapis_alba	Brassiceae							Cyprus		Andrena pareklisiae	Andrenidae	Hymenoptera	STSB	1	Grace 2010
10181	Literature	1188	Sinapis_alba	Brassiceae							Cyprus		Andrena thoracica	Andrenidae	Hymenoptera	STLB	1	Grace 2010
10182	Literature	1188	Sinapis_alba	Brassiceae							Cyprus		Andrena trucatilabris	Andrenidae	Hymenoptera	STLB	1	Grace 2010
10183	Literature	1188	Sinapis_alba	Brassiceae							Cyprus		Andrena vetula	Andrenidae	Hymenoptera	STLB	1	Grace 2010
10184	Literature	1188	Sinapis_alba	Brassiceae							Cyprus		Anthophora rutilans	Anthophoridae	Hymenoptera	LTLB	1	Grace 2010
10185	Literature	1188	Sinapis_alba	Brassiceae							Cyprus		Anthophora plumipes	Anthophoridae	Hymenoptera	LTLB	1	Grace 2010
10186	Literature	1188	Sinapis_alba	Brassiceae							Cyprus		Eucera bidentata	Anthophoridae	Hymenoptera	LTLB	1	Grace 2010
10187	Literature	1188	Sinapis_alba	Brassiceae							Cyprus		Eucera dimidiata	Anthophoridae	Hymenoptera	LTMB	1	Grace 2010
10188	Literature	1188	Sinapis_alba	Brassiceae							Cyprus		Ceratina chrysomalla	Apidae	Hymenoptera	STSB	1	Grace 2010
10189	Literature	1188	Sinapis_alba	Brassiceae							Cyprus		Nomada mauritanica manni	Apidae	Hymenoptera	STSB	1	Grace 2010
10190	Literature	1188	Sinapis_alba	Brassiceae							Cyprus		Nomada propinqua	Apidae	Hymenoptera	STSB	1	Grace 2010
10191	Literature	1188	Sinapis_alba	Brassiceae							Cyprus		Ceylalictus variegatus	Halictidae	Hymenoptera	STMB	1	Grace 2010
10192	Literature	1188	Sinapis_alba	Brassiceae							Cyprus		Halictus tetrazonianellus	Halictidae	Hymenoptera	STMB	1	Grace 2010
10193	Literature	1188	Sinapis_alba	Brassiceae							Cyprus		Lasioglossum malachorum	Halictidae	Hymenoptera	STMB	1	Grace 2010
10194	Literature	1188	Sinapis_alba	Brassiceae							Cyprus		Lasioglossum marginatum	Halictidae	Hymenoptera	STMB	1	Grace 2010
10195	Literature	1188	Sinapis_alba	Brassiceae							Cyprus		Nomioides minutissimus	Halictidae	Hymenoptera	STSB	1	Grace 2010
10196	Literature	1188	Sinapis_alba	Brassiceae							Cyprus		Osmia rufa cornigera	Megachilidae	Hymenoptera	STMB	1	Grace 2010
10201	Literature	1192	Sinapis_alba	Brassiceae							Greece		Andrena trucatilabris	Andrenidae	Hymenoptera	STLB	1	Grace 2010
10202	Literature	1192	Sinapis_alba	Brassiceae							Greece		Andrena vetula	Andrenidae	Hymenoptera	STLB	1	Grace 2010
10203	Literature	1192	Sinapis_alba	Brassiceae							Greece		Anthophora plumipes	Anthophoridae	Hymenoptera	LTLB	1	Grace 2010
10204	Literature	1192	Sinapis_alba	Brassiceae							Greece		Eucera bidentata	Anthophoridae	Hymenoptera	LTLB	1	Grace 2010
10205	Literature	1192	Sinapis_alba	Brassiceae							Greece		Eucera dimidiata	Anthophoridae	Hymenoptera	LTMB	1	Grace 2010
10206	Literature	1192	Sinapis_alba	Brassiceae							Greece		Ceratina chrysomalla	Apidae	Hymenoptera	STSB	1	Grace 2010
10207	Literature	1192	Sinapis_alba	Brassiceae							Greece		Nomada mauritanica manni	Apidae	Hymenoptera	STSB	1	Grace 2010
10208	Literature	1192	Sinapis_alba	Brassiceae							Greece		Nomada propinqua	Apidae	Hymenoptera	STSB	1	Grace 2010
10209	Literature	1192	Sinapis_alba	Brassiceae							Greece		Ceylalictus variegatus	Halictidae	Hymenoptera	STMB	1	Grace 2010
10210	Literature	1192	Sinapis_alba	Brassiceae							Greece		Halictus tetrazonianellus	Halictidae	Hymenoptera	STMB	1	Grace 2010
10211	Literature	1192	Sinapis_alba	Brassiceae							Greece		Lasioglossum malachorum	Halictidae	Hymenoptera	STMB	1	Grace 2010
10212	Literature	1192	Sinapis_alba	Brassiceae							Greece		Lasioglossum marginatum	Halictidae	Hymenoptera	STMB	1	Grace 2010
10213	Literature	1192	Sinapis_alba	Brassiceae							Greece		Nomioides minutissimus	Halictidae	Hymenoptera	STSB	1	Grace 2010
10214	Literature	1192	Sinapis_alba	Brassiceae							Greece		Osmia rufa cornigera	Megachilidae	Hymenoptera	STMB	1	Grace 2010
10656	Literature	1244	Sinapis_arvensis	Brassiceae							Cyprus		Anthophora plagiata	Anthophoridae	Hymenoptera	LTLB	1	Grace 2010
10657	Literature	1244	Sinapis_arvensis	Brassiceae							Cyprus		Osmia aurulenta	Megachilidae	Hymenoptera	STMB	1	Grace 2010
10658	Literature	1244	Sinapis_arvensis	Brassiceae							Cyprus		Osmia caerulescens	Megachilidae	Hymenoptera	STMB	1	Grace 2010
10659	Literature	1244	Sinapis_arvensis	Brassiceae							Cyprus		Osmia cerinthidis	Megachilidae	Hymenoptera	STMB	1	Grace 2010
10660	Literature	1245	Sinapis_arvensis	Brassiceae							Greece		Anthophora plagiata	Anthophoridae	Hymenoptera	LTLB	1	Grace 2010
10661	Literature	1245	Sinapis_arvensis	Brassiceae							Greece		Osmia aurulenta	Megachilidae	Hymenoptera	STMB	1	Grace 2010
10662	Literature	1245	Sinapis_arvensis	Brassiceae							Greece		Osmia caerulescens	Megachilidae	Hymenoptera	STMB	1	Grace 2010
10663	Literature	1245	Sinapis_arvensis	Brassiceae							Greece		Osmia cerinthidis	Megachilidae	Hymenoptera	STMB	1	Grace 2010
11239	Literature	1331	Zilla_spinosa	Brassiceae							Israel		Anthophora wegelini	Anthophoridae	Hymenoptera	LTLB	1	Grace 2010
2945	Literature	345	Brassica_campestris	Brassiceae							India		Apis cerana	Apidae	Hymenoptera	HONEYBEE	1	Gufta 2009. Biology and Breeding of crucifers
2946	Literature	345	Brassica_campestris	Brassiceae							India		Apis mellifera	Apidae	Hymenoptera	HONEYBEE	1	Gufta 2009. Biology and Breeding of crucifers
1909	Literature	232	Brassica_napus	Brassiceae							India		Andrena ilerda	Andrenidae	Hymenoptera	STLB	1	Gufta 2009. Biology and Breeding of crucifers
1910	Literature	232	Brassica_napus	Brassiceae							India		Andrena ilerda	Andrenidae	Hymenoptera	STLB	1	Gufta 2009. Biology and Breeding of crucifers
1911	Literature	232	Brassica_napus	Brassiceae							India		Andrena ilerda	Andrenidae	Hymenoptera	STLB	1	Gufta 2009. Biology and Breeding of crucifers
1912	Literature	232	Brassica_napus	Brassiceae							India		Andrena leaena	Andrenidae	Hymenoptera	STLB	1	Gufta 2009. Biology and Breeding of crucifers
1913	Literature	232	Brassica_napus	Brassiceae							India		Apis cerana	Apidae	Hymenoptera	HONEYBEE	1	Gufta 2009. Biology and Breeding of crucifers
1914	Literature	232	Brassica_napus	Brassiceae							India		Apis dorsata	Apidae	Hymenoptera	HONEYBEE	1	Gufta 2009. Biology and Breeding of crucifers
1915	Literature	232	Brassica_napus	Brassiceae							India		Apis dorsata	Apidae	Hymenoptera	HONEYBEE	1	Gufta 2009. Biology and Breeding of crucifers
1916	Literature	232	Brassica_napus	Brassiceae							India		Apis florea	Apidae	Hymenoptera	HONEYBEE	1	Gufta 2009. Biology and Breeding of crucifers
1917	Literature	232	Brassica_napus	Brassiceae							India		Apis florea	Apidae	Hymenoptera	HONEYBEE	1	Gufta 2009. Biology and Breeding of crucifers
1918	Literature	232	Brassica_napus	Brassiceae							India		Apis florea	Apidae	Hymenoptera	HONEYBEE	1	Gufta 2009. Biology and Breeding of crucifers
1919	Literature	232	Brassica_napus	Brassiceae							India		Apis mellifera	Apidae	Hymenoptera	HONEYBEE	1	Gufta 2009. Biology and Breeding of crucifers
1920	Literature	232	Brassica_napus	Brassiceae							India		Xylocopa pubescens	Apidae	Hymenoptera	LTXLB	1	Gufta 2009. Biology and Breeding of crucifers
1921	Literature	232	Brassica_napus	Brassiceae							India		Xylocopas fenestrate	Apidae	Hymenoptera	LTXLB	1	Gufta 2009. Biology and Breeding of crucifers
1922	Literature	232	Brassica_napus	Brassiceae							India		Halictus sp.	Halictidae	Hymenoptera	STMB	1	Gufta 2009. Biology and Breeding of crucifers
1923	Literature	232	Brassica_napus	Brassiceae							India		Halictus sp.	Halictidae	Hymenoptera	STMB	1	Gufta 2009. Biology and Breeding of crucifers
1924	Literature	232	Brassica_napus	Brassiceae							India		Nomia sp.	Halictidae	Hymenoptera	STSB	1	Gufta 2009. Biology and Breeding of crucifers
1925	Literature	232	Brassica_napus	Brassiceae							India		Pithitis smargdula	Halictidae	Hymenoptera	STSB	1	Gufta 2009. Biology and Breeding of crucifers
1926	Literature	232	Brassica_napus	Brassiceae							India		Megachile cephalotes	Megachilidae	Hymenoptera	LTLB	1	Gufta 2009. Biology and Breeding of crucifers
1927	Literature	232	Brassica_napus	Brassiceae							India		Megachile flavipes	Megachilidae	Hymenoptera	LTLB	1	Gufta 2009. Biology and Breeding of crucifers
1928	Literature	232	Brassica_napus	Brassiceae							India		Megachile lanata	Megachilidae	Hymenoptera	LTLB	1	Gufta 2009. Biology and Breeding of crucifers
1929	Literature	232	Brassica_napus	Brassiceae							India		Eristalis tenax	Syrphidae	Diptera	LARGEHOVERFLY	1	Gufta 2009. Biology and Breeding of crucifers
10251	Literature	1205	Sinapis_arvensis	Brassiceae						Afyonkarahisar	Turkey		Andrena flavipes	Andrenidae	Hymenoptera	STLB	1	Guler & Sorkun 2010
10237	Literature	1203	Sinapis_alba	Brassiceae							Turkey		Andrena flavipes	Andrenidae	Hymenoptera	STLB	1	Güler & Sorkun 2010
10742	Literature	1263	Sinapis_arvensis	Brassiceae							Turkey		Andrena flavipes	Andrenidae	Hymenoptera	STLB	1	Güler & Sorkun 2010
20335	Literature	1344	Crambe_orientalis	Brassiceae	2000					Anatolia	Turkey		Lixus_circumcinctus	Curculionidae	Coleoptera	SMALLBEETLE	1	Gültekin, L., & Korotyaev, B. A. (2011). Natural history of the Crambe feeder, Lixus circumcinctus (Coleoptera: Curculionidae). Florida entomologist, 94(4), 987-993.
9909	Literature	1121	Raphanus_sativus	Brassiceae	2011						Saudi Arabia		Xylocopa sulcatipes	Apidae	Hymenoptera	LTXLB	1	Hannan et al. 2012. The large carpenter bees of central Saudi Arabia, with notes on the biology of Xylocopa sulcatipes Maa (Hymenoptera, Apidae, Xylocopinae)
9030	Literature	985	Brassica_campestris	Brassiceae	2016				Shakargarh	Narowal	Pakistan		Eristalis tenax	Syrphidae	Diptera	LARGEHOVERFLY	1	Hassan, M. A., Mehmood, K., Nazir, K., Fatima, N., & Aslam, M. A. (2017). Faunistic work on the Hover flies (Diptera: Syrphidae) of district Narowal, Pakistan.
9031	Literature	985	Brassica_campestris	Brassiceae	2016				Shakargarh	Narowal	Pakistan		Eristalinus taeniops	Syrphidae	Diptera	LARGEHOVERFLY	1	Hassan, M. A., Mehmood, K., Nazir, K., Fatima, N., & Aslam, M. A. (2017). Faunistic work on the Hover flies (Diptera: Syrphidae) of district Narowal, Pakistan.
9032	Literature	985	Brassica_campestris	Brassiceae	2016				Shakargarh	Narowal	Pakistan		Eristalinus_arvorum	Syrphidae	Diptera	LARGEHOVERFLY	1	Hassan, M. A., Mehmood, K., Nazir, K., Fatima, N., & Aslam, M. A. (2017). Faunistic work on the Hover flies (Diptera: Syrphidae) of district Narowal, Pakistan.
9033	Literature	985	Brassica_campestris	Brassiceae	2016				Shakargarh	Narowal	Pakistan		Eristalinus aeneus	Syrphidae	Diptera	LARGEHOVERFLY	1	Hassan, M. A., Mehmood, K., Nazir, K., Fatima, N., & Aslam, M. A. (2017). Faunistic work on the Hover flies (Diptera: Syrphidae) of district Narowal, Pakistan.
9034	Literature	985	Brassica_campestris	Brassiceae	2016				Shakargarh	Narowal	Pakistan		Eristalinus megacephalus	Syrphidae	Diptera	LARGEHOVERFLY	1	Hassan, M. A., Mehmood, K., Nazir, K., Fatima, N., & Aslam, M. A. (2017). Faunistic work on the Hover flies (Diptera: Syrphidae) of district Narowal, Pakistan.
9035	Literature	985	Brassica_campestris	Brassiceae	2016				Shakargarh	Narowal	Pakistan		Eristalinus obliquus	Syrphidae	Diptera	LARGEHOVERFLY	1	Hassan, M. A., Mehmood, K., Nazir, K., Fatima, N., & Aslam, M. A. (2017). Faunistic work on the Hover flies (Diptera: Syrphidae) of district Narowal, Pakistan.
9036	Literature	985	Brassica_campestris	Brassiceae	2016				Shakargarh	Narowal	Pakistan		Syritta orientalis	Syrphidae	Diptera	SMALLHOVERFLY	1	Hassan, M. A., Mehmood, K., Nazir, K., Fatima, N., & Aslam, M. A. (2017). Faunistic work on the Hover flies (Diptera: Syrphidae) of district Narowal, Pakistan.
9037	Literature	985	Brassica_campestris	Brassiceae	2016				Shakargarh	Narowal	Pakistan		Syritta pipiens	Syrphidae	Diptera	SMALLHOVERFLY	1	Hassan, M. A., Mehmood, K., Nazir, K., Fatima, N., & Aslam, M. A. (2017). Faunistic work on the Hover flies (Diptera: Syrphidae) of district Narowal, Pakistan.
9038	Literature	985	Brassica_campestris	Brassiceae	2016				Shakargarh	Narowal	Pakistan		Betasyrphus isaaci	Syrphidae	Diptera	SMALLHOVERFLY	1	Hassan, M. A., Mehmood, K., Nazir, K., Fatima, N., & Aslam, M. A. (2017). Faunistic work on the Hover flies (Diptera: Syrphidae) of district Narowal, Pakistan.
9039	Literature	985	Brassica_campestris	Brassiceae	2016				Shakargarh	Narowal	Pakistan		Episyrphus balteatus	Syrphidae	Diptera	SMALLHOVERFLY	1	Hassan, M. A., Mehmood, K., Nazir, K., Fatima, N., & Aslam, M. A. (2017). Faunistic work on the Hover flies (Diptera: Syrphidae) of district Narowal, Pakistan.
9040	Literature	985	Brassica_campestris	Brassiceae	2016				Shakargarh	Narowal	Pakistan		Episyrphus viridaureus	Syrphidae	Diptera	SMALLHOVERFLY	1	Hassan, M. A., Mehmood, K., Nazir, K., Fatima, N., & Aslam, M. A. (2017). Faunistic work on the Hover flies (Diptera: Syrphidae) of district Narowal, Pakistan.
9041	Literature	985	Brassica_campestris	Brassiceae	2016				Shakargarh	Narowal	Pakistan		Ischidon scutellaris	Syrphidae	Diptera	SMALLHOVERFLY	1	Hassan, M. A., Mehmood, K., Nazir, K., Fatima, N., & Aslam, M. A. (2017). Faunistic work on the Hover flies (Diptera: Syrphidae) of district Narowal, Pakistan.
9042	Literature	985	Brassica_campestris	Brassiceae	2016				Shakargarh	Narowal	Pakistan		Eupeodes bucculatus	Syrphidae	Diptera	SMALLHOVERFLY	1	Hassan, M. A., Mehmood, K., Nazir, K., Fatima, N., & Aslam, M. A. (2017). Faunistic work on the Hover flies (Diptera: Syrphidae) of district Narowal, Pakistan.
9043	Literature	985	Brassica_campestris	Brassiceae	2016				Shakargarh	Narowal	Pakistan		Eupeodes corollae	Syrphidae	Diptera	SMALLHOVERFLY	1	Hassan, M. A., Mehmood, K., Nazir, K., Fatima, N., & Aslam, M. A. (2017). Faunistic work on the Hover flies (Diptera: Syrphidae) of district Narowal, Pakistan.
9044	Literature	985	Brassica_campestris	Brassiceae	2016				Shakargarh	Narowal	Pakistan		Eupeodes latifasciatus	Syrphidae	Diptera	SMALLHOVERFLY	1	Hassan, M. A., Mehmood, K., Nazir, K., Fatima, N., & Aslam, M. A. (2017). Faunistic work on the Hover flies (Diptera: Syrphidae) of district Narowal, Pakistan.
9045	Literature	985	Brassica_campestris	Brassiceae	2016				Shakargarh	Narowal	Pakistan		Sphaerophoria scripta	Syrphidae	Diptera	SMALLHOVERFLY	1	Hassan, M. A., Mehmood, K., Nazir, K., Fatima, N., & Aslam, M. A. (2017). Faunistic work on the Hover flies (Diptera: Syrphidae) of district Narowal, Pakistan.
9016	Literature	984	Eruca_vesicaria_sativa	Brassiceae	2016				Shakargarh	Narowal	Pakistan		Eristalis tenax	Syrphidae	Diptera	LARGEHOVERFLY	1	Hassan, M. A., Mehmood, K., Nazir, K., Fatima, N., & Aslam, M. A. (2017). Faunistic work on the Hover flies (Diptera: Syrphidae) of district Narowal, Pakistan.
9017	Literature	984	Eruca_vesicaria_sativa	Brassiceae	2016				Shakargarh	Narowal	Pakistan		Eristalinus taeniops	Syrphidae	Diptera	LARGEHOVERFLY	1	Hassan, M. A., Mehmood, K., Nazir, K., Fatima, N., & Aslam, M. A. (2017). Faunistic work on the Hover flies (Diptera: Syrphidae) of district Narowal, Pakistan.
9018	Literature	984	Eruca_vesicaria_sativa	Brassiceae	2016				Shakargarh	Narowal	Pakistan		Eristalinus tarsalis	Syrphidae	Diptera	LARGEHOVERFLY	1	Hassan, M. A., Mehmood, K., Nazir, K., Fatima, N., & Aslam, M. A. (2017). Faunistic work on the Hover flies (Diptera: Syrphidae) of district Narowal, Pakistan.
9019	Literature	984	Eruca_vesicaria_sativa	Brassiceae	2016				Shakargarh	Narowal	Pakistan		Eristalinus_arvorum	Syrphidae	Diptera	LARGEHOVERFLY	1	Hassan, M. A., Mehmood, K., Nazir, K., Fatima, N., & Aslam, M. A. (2017). Faunistic work on the Hover flies (Diptera: Syrphidae) of district Narowal, Pakistan.
9020	Literature	984	Eruca_vesicaria_sativa	Brassiceae	2016				Shakargarh	Narowal	Pakistan		Eristalinus aeneus	Syrphidae	Diptera	LARGEHOVERFLY	1	Hassan, M. A., Mehmood, K., Nazir, K., Fatima, N., & Aslam, M. A. (2017). Faunistic work on the Hover flies (Diptera: Syrphidae) of district Narowal, Pakistan.
9021	Literature	984	Eruca_vesicaria_sativa	Brassiceae	2016				Shakargarh	Narowal	Pakistan		Eristalinus megacephalus	Syrphidae	Diptera	LARGEHOVERFLY	1	Hassan, M. A., Mehmood, K., Nazir, K., Fatima, N., & Aslam, M. A. (2017). Faunistic work on the Hover flies (Diptera: Syrphidae) of district Narowal, Pakistan.
9022	Literature	984	Eruca_vesicaria_sativa	Brassiceae	2016				Shakargarh	Narowal	Pakistan		Eristalinus obliquus	Syrphidae	Diptera	LARGEHOVERFLY	1	Hassan, M. A., Mehmood, K., Nazir, K., Fatima, N., & Aslam, M. A. (2017). Faunistic work on the Hover flies (Diptera: Syrphidae) of district Narowal, Pakistan.
9023	Literature	984	Eruca_vesicaria_sativa	Brassiceae	2016				Shakargarh	Narowal	Pakistan		Betasyrphus isaaci	Syrphidae	Diptera	SMALLHOVERFLY	1	Hassan, M. A., Mehmood, K., Nazir, K., Fatima, N., & Aslam, M. A. (2017). Faunistic work on the Hover flies (Diptera: Syrphidae) of district Narowal, Pakistan.
9024	Literature	984	Eruca_vesicaria_sativa	Brassiceae	2016				Shakargarh	Narowal	Pakistan		Episyrphus balteatus	Syrphidae	Diptera	SMALLHOVERFLY	1	Hassan, M. A., Mehmood, K., Nazir, K., Fatima, N., & Aslam, M. A. (2017). Faunistic work on the Hover flies (Diptera: Syrphidae) of district Narowal, Pakistan.
9025	Literature	984	Eruca_vesicaria_sativa	Brassiceae	2016				Shakargarh	Narowal	Pakistan		Episyrphus viridaureus	Syrphidae	Diptera	SMALLHOVERFLY	1	Hassan, M. A., Mehmood, K., Nazir, K., Fatima, N., & Aslam, M. A. (2017). Faunistic work on the Hover flies (Diptera: Syrphidae) of district Narowal, Pakistan.
9026	Literature	984	Eruca_vesicaria_sativa	Brassiceae	2016				Shakargarh	Narowal	Pakistan		Ischidon scutellaris	Syrphidae	Diptera	SMALLHOVERFLY	1	Hassan, M. A., Mehmood, K., Nazir, K., Fatima, N., & Aslam, M. A. (2017). Faunistic work on the Hover flies (Diptera: Syrphidae) of district Narowal, Pakistan.
9027	Literature	984	Eruca_vesicaria_sativa	Brassiceae	2016				Shakargarh	Narowal	Pakistan		Eupeodes latifasciatus	Syrphidae	Diptera	SMALLHOVERFLY	1	Hassan, M. A., Mehmood, K., Nazir, K., Fatima, N., & Aslam, M. A. (2017). Faunistic work on the Hover flies (Diptera: Syrphidae) of district Narowal, Pakistan.
9028	Literature	984	Eruca_vesicaria_sativa	Brassiceae	2016				Shakargarh	Narowal	Pakistan		Scaeva latimaculata	Syrphidae	Diptera	SMALLHOVERFLY	1	Hassan, M. A., Mehmood, K., Nazir, K., Fatima, N., & Aslam, M. A. (2017). Faunistic work on the Hover flies (Diptera: Syrphidae) of district Narowal, Pakistan.
9029	Literature	984	Eruca_vesicaria_sativa	Brassiceae	2016				Shakargarh	Narowal	Pakistan		Sphaerophoria scripta	Syrphidae	Diptera	SMALLHOVERFLY	1	Hassan, M. A., Mehmood, K., Nazir, K., Fatima, N., & Aslam, M. A. (2017). Faunistic work on the Hover flies (Diptera: Syrphidae) of district Narowal, Pakistan.
9046	Literature	986	Raphanus_sativus	Brassiceae	2016				Shakargarh	Narowal	Pakistan		Mesembrius quadrivittatus	Syrphidae	Diptera	SMALLHOVERFLY	1	Hassan, M. A., Mehmood, K., Nazir, K., Fatima, N., & Aslam, M. A. (2017). Faunistic work on the Hover flies (Diptera: Syrphidae) of district Narowal, Pakistan.
9047	Literature	986	Raphanus_sativus	Brassiceae	2016				Shakargarh	Narowal	Pakistan		Paragus serratus	Syrphidae	Diptera	SMALLHOVERFLY	1	Hassan, M. A., Mehmood, K., Nazir, K., Fatima, N., & Aslam, M. A. (2017). Faunistic work on the Hover flies (Diptera: Syrphidae) of district Narowal, Pakistan.
1930	Literature	233	Brassica_napus	Brassiceae	2003				Newton St Cyres	Devon	UK		Apis mellifera	Apidae	Hymenoptera	HONEYBEE	50	Hayter & Cresswell 2006. The influence of pollinator abundance on the dynamics and efficiency of pollination in agricultural Brassica napus- implications for landscape-scale gene dispersal
1931	Literature	233	Brassica_napus	Brassiceae	2003				Newton St Cyres	Devon	UK		Bombus spp.	Apidae	Hymenoptera	LTXLB	49	Hayter & Cresswell 2006. The influence of pollinator abundance on the dynamics and efficiency of pollination in agricultural Brassica napus- implications for landscape-scale gene dispersal
1932	Literature	233	Brassica_napus	Brassiceae	2003				Newton St Cyres	Devon	UK		Hoverflies	Syrphidae	Diptera	SMALLHOVERFLY	1	Hayter & Cresswell 2006. The influence of pollinator abundance on the dynamics and efficiency of pollination in agricultural Brassica napus- implications for landscape-scale gene dispersal
19787	Literature	1296	Sinapis_alba	Brassiceae	2017	March				Copenhagen	Denmark		Adalia_bipunctata	Coccinellidae	Coleoptera	SMALLBEETLE	1	He, X., & Sigsgaard, L. (2019). A floral diet increases the longevity of the coccinellid Adalia bipunctata but does not allow molting or reproduction. Frontiers in Ecology and Evolution, 7, 1-11.
7846	Literature	752	Coincya_monensis_cheiranthos	Brassiceae							UK		Andrena sp.1	Andrenidae	Hymenoptera	STSB	1	Hipkin & Facey 2009
7847	Literature	752	Coincya_monensis_cheiranthos	Brassiceae							UK		Andrena sp2	Andrenidae	Hymenoptera	STSB	1	Hipkin & Facey 2009
7848	Literature	752	Coincya_monensis_cheiranthos	Brassiceae							UK		Apis mellifera	Apidae	Hymenoptera	HONEYBEE	1	Hipkin & Facey 2009
7849	Literature	752	Coincya_monensis_cheiranthos	Brassiceae							UK		Bombus lapidarius	Apidae	Hymenoptera	LTXLB	1	Hipkin & Facey 2009
7850	Literature	752	Coincya_monensis_cheiranthos	Brassiceae							UK		Bombus lucorum	Apidae	Hymenoptera	LTXLB	1	Hipkin & Facey 2009
7851	Literature	752	Coincya_monensis_cheiranthos	Brassiceae							UK		Bombus muscorum	Apidae	Hymenoptera	LTXLB	1	Hipkin & Facey 2009
7852	Literature	752	Coincya_monensis_cheiranthos	Brassiceae							UK		Bombus pascuorum	Apidae	Hymenoptera	LTXLB	1	Hipkin & Facey 2009
7853	Literature	752	Coincya_monensis_cheiranthos	Brassiceae							UK		Bombus terrestris	Apidae	Hymenoptera	LTXLB	1	Hipkin & Facey 2009
7854	Literature	752	Coincya_monensis_cheiranthos	Brassiceae							UK		Autagrapha gamma	Geometridae	Lepidoptera	LARGEMOTH	1	Hipkin & Facey 2009
7855	Literature	752	Coincya_monensis_cheiranthos	Brassiceae							UK		Musca domestica	Muscidae	Diptera	SMALLFLY	1	Hipkin & Facey 2009
7856	Literature	752	Coincya_monensis_cheiranthos	Brassiceae	2011						UK		Meligethes sp.	Nitidulidae	Coleoptera	SMALLDIVINGBEETLE	1	Hipkin & Facey 2009
7857	Literature	752	Coincya_monensis_cheiranthos	Brassiceae							UK		Pieris brassicae	Pieridae	Lepidoptera	LARGEBUTTERFLY	1	Hipkin & Facey 2009
7858	Literature	752	Coincya_monensis_cheiranthos	Brassiceae							UK		Episyrphus balteatus	Syrphidae	Diptera	SMALLHOVERFLY	1	Hipkin & Facey 2009
7859	Literature	752	Coincya_monensis_cheiranthos	Brassiceae							UK		Eristalis arbustorum	Syrphidae	Diptera	LARGEHOVERFLY	1	Hipkin & Facey 2009
7860	Literature	752	Coincya_monensis_cheiranthos	Brassiceae							UK		Eristalis nemorum	Syrphidae	Diptera	LARGEHOVERFLY	1	Hipkin & Facey 2009
7861	Literature	752	Coincya_monensis_cheiranthos	Brassiceae							UK		Eristalis pertinax	Syrphidae	Diptera	LARGEHOVERFLY	1	Hipkin & Facey 2009
7862	Literature	752	Coincya_monensis_cheiranthos	Brassiceae							UK		Helophilus pendulus	Syrphidae	Diptera	SMALLHOVERFLY	1	Hipkin & Facey 2009
7863	Literature	752	Coincya_monensis_cheiranthos	Brassiceae							UK		Melanostoma scalare	Syrphidae	Diptera	SMALLHOVERFLY	1	Hipkin & Facey 2009
7864	Literature	752	Coincya_monensis_cheiranthos	Brassiceae							UK		Meliscaeva auricollis	Syrphidae	Diptera	SMALLHOVERFLY	1	Hipkin & Facey 2009
7865	Literature	752	Coincya_monensis_cheiranthos	Brassiceae							UK		Platycheirus albinamus	Syrphidae	Diptera	SMALLHOVERFLY	1	Hipkin & Facey 2009
7866	Literature	752	Coincya_monensis_cheiranthos	Brassiceae							UK		Platycheirus angustatus	Syrphidae	Diptera	SMALLHOVERFLY	1	Hipkin & Facey 2009
7867	Literature	752	Coincya_monensis_cheiranthos	Brassiceae							UK		Rhingia campestris	Syrphidae	Diptera	SMALLHOVERFLY	1	Hipkin & Facey 2009
7868	Literature	752	Coincya_monensis_cheiranthos	Brassiceae							UK		Scaeva pyrastri	Syrphidae	Diptera	LARGEHOVERFLY	1	Hipkin & Facey 2009
7869	Literature	752	Coincya_monensis_cheiranthos	Brassiceae							UK		Sphaerophoria scripta	Syrphidae	Diptera	SMALLHOVERFLY	1	Hipkin & Facey 2009
7870	Literature	752	Coincya_monensis_cheiranthos	Brassiceae							UK		Syritta pipiens	Syrphidae	Diptera	SMALLHOVERFLY	1	Hipkin & Facey 2009
7871	Literature	752	Coincya_monensis_cheiranthos	Brassiceae							UK		Syrphus vitripennnis	Syrphidae	Diptera	SMALLHOVERFLY	1	Hipkin & Facey 2009
10501	Literature	1235	Sinapis_arvensis	Brassiceae	2008				Petrisberg	Trier	Germany		Byturus ochraceus	Byturidae	Coleoptera	SMALLBEETLE	101	Hochkirch et al. 2012. Conspecific flowers of Sinapis arvensis are stronger competitors for pollinators than those of the invasive weed Bunias orientalis
10502	Literature	1235	Sinapis_arvensis	Brassiceae	2008				Petrisberg	Trier	Germany		Byturus tomentosus	Byturidae	Coleoptera	SMALLBEETLE	100	Hochkirch et al. 2012. Conspecific flowers of Sinapis arvensis are stronger competitors for pollinators than those of the invasive weed Bunias orientalis
10503	Literature	1235	Sinapis_arvensis	Brassiceae	2008				Petrisberg	Trier	Germany		Flies	Syrphidae	Diptera	LARGEHOVERFLY	444	Hochkirch et al. 2012. Conspecific flowers of Sinapis arvensis are stronger competitors for pollinators than those of the invasive weed Bunias orientalis
10504	Literature	1235	Sinapis_arvensis	Brassiceae	2008				Petrisberg	Trier	Germany		Bees	NA	Hymenoptera	STLB	85	Hochkirch et al. 2012. Conspecific flowers of Sinapis arvensis are stronger competitors for pollinators than those of the invasive weed Bunias orientalis
10505	Literature	1235	Sinapis_arvensis	Brassiceae	2008				Petrisberg	Trier	Germany		Others	NA	NA	OTHER	27	Hochkirch et al. 2012. Conspecific flowers of Sinapis arvensis are stronger competitors for pollinators than those of the invasive weed Bunias orientalis
20861	Literature	1394	Brassica_campestris	Brassiceae	2009				Sonoma	California	USA		Sciaridae	Sciaridae	Diptera	SMALLFLY	1	Hogg, B. N., Bugg, R. L., & Daane, K. M. (2011). Attractiveness of common insectary and harvestable floral resources to beneficial insects. Biological Control, 56(1), 76-84.
20862	Literature	1394	Brassica_campestris	Brassiceae	2009				Sonoma	California	USA		Anthocoridae	Anthocoridae	Hemiptera	BUG	38	Hogg, B. N., Bugg, R. L., & Daane, K. M. (2011). Attractiveness of common insectary and harvestable floral resources to beneficial insects. Biological Control, 56(1), 76-84.
20863	Literature	1394	Brassica_campestris	Brassiceae	2009				Sonoma	California	USA		Apidae	Apidae	Hymenoptera	HONEYBEE	1	Hogg, B. N., Bugg, R. L., & Daane, K. M. (2011). Attractiveness of common insectary and harvestable floral resources to beneficial insects. Biological Control, 56(1), 76-84.
20864	Literature	1394	Brassica_campestris	Brassiceae	2009				Sonoma	California	USA		Chloropidae	Chloropidae	Diptera	SMALLFLY	39	Hogg, B. N., Bugg, R. L., & Daane, K. M. (2011). Attractiveness of common insectary and harvestable floral resources to beneficial insects. Biological Control, 56(1), 76-84.
20865	Literature	1394	Brassica_campestris	Brassiceae	2009				Sonoma	California	USA		Lepidoptera	Lepidoptera	Lepidoptera	LARGEBUTTERFLY	1	Hogg, B. N., Bugg, R. L., & Daane, K. M. (2011). Attractiveness of common insectary and harvestable floral resources to beneficial insects. Biological Control, 56(1), 76-84.
20866	Literature	1394	Brassica_campestris	Brassiceae	2009				Sonoma	California	USA		Lonchopteridae	Lonchopteridae	Diptera	SMALLFLY	2	Hogg, B. N., Bugg, R. L., & Daane, K. M. (2011). Attractiveness of common insectary and harvestable floral resources to beneficial insects. Biological Control, 56(1), 76-84.
20867	Literature	1394	Brassica_campestris	Brassiceae	2009				Sonoma	California	USA		Muscidae	Muscidae	Diptera	SMALLFLY	2	Hogg, B. N., Bugg, R. L., & Daane, K. M. (2011). Attractiveness of common insectary and harvestable floral resources to beneficial insects. Biological Control, 56(1), 76-84.
20868	Literature	1394	Brassica_campestris	Brassiceae	2009				Sonoma	California	USA		Nativebees	Nativebees	Hymenoptera	STSB	1	Hogg, B. N., Bugg, R. L., & Daane, K. M. (2011). Attractiveness of common insectary and harvestable floral resources to beneficial insects. Biological Control, 56(1), 76-84.
20869	Literature	1394	Brassica_campestris	Brassiceae	2009				Sonoma	California	USA		Parasitoids	Parasitoids	Hymenoptera	SMALLWASP	17	Hogg, B. N., Bugg, R. L., & Daane, K. M. (2011). Attractiveness of common insectary and harvestable floral resources to beneficial insects. Biological Control, 56(1), 76-84.
20870	Literature	1394	Brassica_campestris	Brassiceae	2009				Sonoma	California	USA		Pentatomidae	Pentatomidae	Hemiptera	BUG	1	Hogg, B. N., Bugg, R. L., & Daane, K. M. (2011). Attractiveness of common insectary and harvestable floral resources to beneficial insects. Biological Control, 56(1), 76-84.
20871	Literature	1394	Brassica_campestris	Brassiceae	2009				Sonoma	California	USA		Sepsidae	Sepsidae	Diptera	SMALLFLY	1	Hogg, B. N., Bugg, R. L., & Daane, K. M. (2011). Attractiveness of common insectary and harvestable floral resources to beneficial insects. Biological Control, 56(1), 76-84.
20872	Literature	1394	Brassica_campestris	Brassiceae	2009				Sonoma	California	USA		Tephritidae	Tephritidae	Diptera	SMALLFLY	1	Hogg, B. N., Bugg, R. L., & Daane, K. M. (2011). Attractiveness of common insectary and harvestable floral resources to beneficial insects. Biological Control, 56(1), 76-84.
20873	Literature	1394	Brassica_campestris	Brassiceae	2009				Sonoma	California	USA		Thripidae	Thripidae	Tysanoptera	THRIP	3	Hogg, B. N., Bugg, R. L., & Daane, K. M. (2011). Attractiveness of common insectary and harvestable floral resources to beneficial insects. Biological Control, 56(1), 76-84.
20874	Literature	1395	Brassica_juncea	Brassiceae	2009				Sonoma	California	USA		Anthocoridae	Anthocoridae	Hemiptera	BUG	2	Hogg, B. N., Bugg, R. L., & Daane, K. M. (2011). Attractiveness of common insectary and harvestable floral resources to beneficial insects. Biological Control, 56(1), 76-84.
20875	Literature	1395	Brassica_juncea	Brassiceae	2009				Sonoma	California	USA		Chloropidae	Chloropidae	Diptera	SMALLFLY	44	Hogg, B. N., Bugg, R. L., & Daane, K. M. (2011). Attractiveness of common insectary and harvestable floral resources to beneficial insects. Biological Control, 56(1), 76-84.
20876	Literature	1395	Brassica_juncea	Brassiceae	2009				Sonoma	California	USA		Culicidae	Culicidae	Diptera	SMALLFLY	3	Hogg, B. N., Bugg, R. L., & Daane, K. M. (2011). Attractiveness of common insectary and harvestable floral resources to beneficial insects. Biological Control, 56(1), 76-84.
20877	Literature	1395	Brassica_juncea	Brassiceae	2009				Sonoma	California	USA		Lepidoptera	Lepidoptera	Lepidoptera	LARGEBUTTERFLY	2	Hogg, B. N., Bugg, R. L., & Daane, K. M. (2011). Attractiveness of common insectary and harvestable floral resources to beneficial insects. Biological Control, 56(1), 76-84.
20878	Literature	1395	Brassica_juncea	Brassiceae	2009				Sonoma	California	USA		Lonchopteridae	Lonchopteridae	Diptera	SMALLFLY	1	Hogg, B. N., Bugg, R. L., & Daane, K. M. (2011). Attractiveness of common insectary and harvestable floral resources to beneficial insects. Biological Control, 56(1), 76-84.
20879	Literature	1395	Brassica_juncea	Brassiceae	2009				Sonoma	California	USA		Muscidae	Muscidae	Diptera	SMALLFLY	2	Hogg, B. N., Bugg, R. L., & Daane, K. M. (2011). Attractiveness of common insectary and harvestable floral resources to beneficial insects. Biological Control, 56(1), 76-84.
20880	Literature	1395	Brassica_juncea	Brassiceae	2009				Sonoma	California	USA		Sciaridae	Sciaridae	Diptera	SMALLFLY	11	Hogg, B. N., Bugg, R. L., & Daane, K. M. (2011). Attractiveness of common insectary and harvestable floral resources to beneficial insects. Biological Control, 56(1), 76-84.
20881	Literature	1395	Brassica_juncea	Brassiceae	2009				Sonoma	California	USA		Sciomyzidae	Sciomyzidae	Diptera	SMALLFLY	1	Hogg, B. N., Bugg, R. L., & Daane, K. M. (2011). Attractiveness of common insectary and harvestable floral resources to beneficial insects. Biological Control, 56(1), 76-84.
20882	Literature	1395	Brassica_juncea	Brassiceae	2009				Sonoma	California	USA		Syrphidae	Syrphidae	Diptera	SMALLHOVERFLY	17	Hogg, B. N., Bugg, R. L., & Daane, K. M. (2011). Attractiveness of common insectary and harvestable floral resources to beneficial insects. Biological Control, 56(1), 76-84.
20883	Literature	1395	Brassica_juncea	Brassiceae	2009				Sonoma	California	USA		Thripidae	Thripidae	Tysanoptera	THRIP	10	Hogg, B. N., Bugg, R. L., & Daane, K. M. (2011). Attractiveness of common insectary and harvestable floral resources to beneficial insects. Biological Control, 56(1), 76-84.
20884	Literature	1396	Diplotaxis_muralis	Brassiceae	2009				Sonoma	California	USA		Anthocoridae	Anthocoridae	Hemiptera	BUG	22	Hogg, B. N., Bugg, R. L., & Daane, K. M. (2011). Attractiveness of common insectary and harvestable floral resources to beneficial insects. Biological Control, 56(1), 76-84.
20885	Literature	1396	Diplotaxis_muralis	Brassiceae	2009				Sonoma	California	USA		Chironomidae	Chironomidae	Diptera	SMALLFLY	1	Hogg, B. N., Bugg, R. L., & Daane, K. M. (2011). Attractiveness of common insectary and harvestable floral resources to beneficial insects. Biological Control, 56(1), 76-84.
20886	Literature	1396	Diplotaxis_muralis	Brassiceae	2009				Sonoma	California	USA		Chloropidae	Chloropidae	Diptera	SMALLFLY	106	Hogg, B. N., Bugg, R. L., & Daane, K. M. (2011). Attractiveness of common insectary and harvestable floral resources to beneficial insects. Biological Control, 56(1), 76-84.
20887	Literature	1396	Diplotaxis_muralis	Brassiceae	2009				Sonoma	California	USA		Culicidae	Culicidae	Diptera	SMALLFLY	14	Hogg, B. N., Bugg, R. L., & Daane, K. M. (2011). Attractiveness of common insectary and harvestable floral resources to beneficial insects. Biological Control, 56(1), 76-84.
20888	Literature	1396	Diplotaxis_muralis	Brassiceae	2009				Sonoma	California	USA		Curculionidae	Curculionidae	Coleoptera	SMALLBEETLE	2	Hogg, B. N., Bugg, R. L., & Daane, K. M. (2011). Attractiveness of common insectary and harvestable floral resources to beneficial insects. Biological Control, 56(1), 76-84.
20889	Literature	1396	Diplotaxis_muralis	Brassiceae	2009				Sonoma	California	USA		Formicidae	Formicidae	Hymenoptera	SMALLANT	1	Hogg, B. N., Bugg, R. L., & Daane, K. M. (2011). Attractiveness of common insectary and harvestable floral resources to beneficial insects. Biological Control, 56(1), 76-84.
20890	Literature	1396	Diplotaxis_muralis	Brassiceae	2009				Sonoma	California	USA		Lonchopteridae	Lonchopteridae	Diptera	SMALLFLY	69	Hogg, B. N., Bugg, R. L., & Daane, K. M. (2011). Attractiveness of common insectary and harvestable floral resources to beneficial insects. Biological Control, 56(1), 76-84.
20891	Literature	1396	Diplotaxis_muralis	Brassiceae	2009				Sonoma	California	USA		Muscidae	Muscidae	Diptera	SMALLFLY	4	Hogg, B. N., Bugg, R. L., & Daane, K. M. (2011). Attractiveness of common insectary and harvestable floral resources to beneficial insects. Biological Control, 56(1), 76-84.
20892	Literature	1396	Diplotaxis_muralis	Brassiceae	2009				Sonoma	California	USA		Nativebees	Nativebees	Hymenoptera	STSB	4	Hogg, B. N., Bugg, R. L., & Daane, K. M. (2011). Attractiveness of common insectary and harvestable floral resources to beneficial insects. Biological Control, 56(1), 76-84.
20893	Literature	1396	Diplotaxis_muralis	Brassiceae	2009				Sonoma	California	USA		Parasitoids	Parasitoids	Hymenoptera	SMALLWASP	26	Hogg, B. N., Bugg, R. L., & Daane, K. M. (2011). Attractiveness of common insectary and harvestable floral resources to beneficial insects. Biological Control, 56(1), 76-84.
20894	Literature	1396	Diplotaxis_muralis	Brassiceae	2009				Sonoma	California	USA		Pentatomidae	Pentatomidae	Hemiptera	BUG	1	Hogg, B. N., Bugg, R. L., & Daane, K. M. (2011). Attractiveness of common insectary and harvestable floral resources to beneficial insects. Biological Control, 56(1), 76-84.
20895	Literature	1396	Diplotaxis_muralis	Brassiceae	2009				Sonoma	California	USA		Scathophagidae	Scathophagidae	Diptera	SMALLFLY	3	Hogg, B. N., Bugg, R. L., & Daane, K. M. (2011). Attractiveness of common insectary and harvestable floral resources to beneficial insects. Biological Control, 56(1), 76-84.
20896	Literature	1396	Diplotaxis_muralis	Brassiceae	2009				Sonoma	California	USA		Sciaridae	Sciaridae	Diptera	SMALLFLY	11	Hogg, B. N., Bugg, R. L., & Daane, K. M. (2011). Attractiveness of common insectary and harvestable floral resources to beneficial insects. Biological Control, 56(1), 76-84.
20897	Literature	1396	Diplotaxis_muralis	Brassiceae	2009				Sonoma	California	USA		Sepsidae	Sepsidae	Diptera	SMALLFLY	3	Hogg, B. N., Bugg, R. L., & Daane, K. M. (2011). Attractiveness of common insectary and harvestable floral resources to beneficial insects. Biological Control, 56(1), 76-84.
20898	Literature	1396	Diplotaxis_muralis	Brassiceae	2009				Sonoma	California	USA		Staphylinidae	Staphylinidae	Coleoptera	SMALLBEETLE	2	Hogg, B. N., Bugg, R. L., & Daane, K. M. (2011). Attractiveness of common insectary and harvestable floral resources to beneficial insects. Biological Control, 56(1), 76-84.
20899	Literature	1396	Diplotaxis_muralis	Brassiceae	2009				Sonoma	California	USA		Syrphidae	Syrphidae	Diptera	SMALLHOVERFLY	3	Hogg, B. N., Bugg, R. L., & Daane, K. M. (2011). Attractiveness of common insectary and harvestable floral resources to beneficial insects. Biological Control, 56(1), 76-84.
2525	Literature	299	Brassica_oleracea	Brassiceae						Canary Islands	Spain		Andrena vulcana nyroca	Andrenidae	Hymenoptera	STSB	1	Hohmann 1993_Bienen, Wespen und Ameisen der Kanarishen Inseln (Insecta: Hymenoptera: Aculeata). Band I und Band II.
6115	Literature	554	Cakile_maritima	Brassiceae						Canary Islands	Spain		Andrena fuscosa rutila	Andrenidae	Hymenoptera	STLB	1	Hohmann 1993_Bienen, Wespen und Ameisen der Kanarishen Inseln (Insecta: Hymenoptera: Aculeata). Band I und Band II.
6116	Literature	554	Cakile_maritima	Brassiceae						Canary Islands	Spain		Andrena maderiensis notata	Andrenidae	Hymenoptera	STLB	1	Hohmann 1993_Bienen, Wespen und Ameisen der Kanarishen Inseln (Insecta: Hymenoptera: Aculeata). Band I und Band II.
6117	Literature	554	Cakile_maritima	Brassiceae						Canary Islands	Spain		Andrena mariana	Andrenidae	Hymenoptera	STLB	1	Hohmann 1993_Bienen, Wespen und Ameisen der Kanarishen Inseln (Insecta: Hymenoptera: Aculeata). Band I und Band II.
6118	Literature	554	Cakile_maritima	Brassiceae						Canary Islands	Spain		Andrena pandosa graciosa	Andrenidae	Hymenoptera	STLB	1	Hohmann 1993_Bienen, Wespen und Ameisen der Kanarishen Inseln (Insecta: Hymenoptera: Aculeata). Band I und Band II.
6119	Literature	554	Cakile_maritima	Brassiceae						Canary Islands	Spain		Andrena savignyi	Andrenidae	Hymenoptera	STMB	1	Hohmann 1993_Bienen, Wespen und Ameisen der Kanarishen Inseln (Insecta: Hymenoptera: Aculeata). Band I und Band II.
6120	Literature	554	Cakile_maritima	Brassiceae						Canary Islands	Spain		Amegilla quadrifasciata	Anthophoridae	Hymenoptera	LTLB	1	Hohmann 1993_Bienen, Wespen und Ameisen der Kanarishen Inseln (Insecta: Hymenoptera: Aculeata). Band I und Band II.
6121	Literature	554	Cakile_maritima	Brassiceae						Canary Islands	Spain		Anthophora alluaudi fuerteventurae	Anthophoridae	Hymenoptera	LTLB	1	Hohmann 1993_Bienen, Wespen und Ameisen der Kanarishen Inseln (Insecta: Hymenoptera: Aculeata). Band I und Band II.
6122	Literature	554	Cakile_maritima	Brassiceae						Canary Islands	Spain		Heliophila liefrincki	Anthophoridae	Hymenoptera	LTLB	1	Hohmann 1993_Bienen, Wespen und Ameisen der Kanarishen Inseln (Insecta: Hymenoptera: Aculeata). Band I und Band II.
6123	Literature	554	Cakile_maritima	Brassiceae						Canary Islands	Spain		Thyreus histrionicus	Anthophoridae	Hymenoptera	LTMB	1	Hohmann 1993_Bienen, Wespen und Ameisen der Kanarishen Inseln (Insecta: Hymenoptera: Aculeata). Band I und Band II.
6952	Literature	650	Cakile_maritima	Brassiceae						Canary islands	Spain		Oxybelus cocacolae	Crabronidae	Hymenoptera	LARGEWASP	1	Hohmann 1993_Bienen, Wespen und Ameisen der Kanarishen Inseln (Insecta: Hymenoptera: Aculeata). Band I und Band II.
6953	Literature	650	Cakile_maritima	Brassiceae						Canary islands	Spain		Delta dimidiatipenne	Eumenidae	Hymenoptera	POLLENWASP	1	Hohmann 1993_Bienen, Wespen und Ameisen der Kanarishen Inseln (Insecta: Hymenoptera: Aculeata). Band I und Band II.
6954	Literature	650	Cakile_maritima	Brassiceae						Canary islands	Spain		Katamenes niger	Eumenidae	Hymenoptera	POLLENWASP	1	Hohmann 1993_Bienen, Wespen und Ameisen der Kanarishen Inseln (Insecta: Hymenoptera: Aculeata). Band I und Band II.
6955	Literature	650	Cakile_maritima	Brassiceae						Canary islands	Spain		Leptocgilus fortunatus	Eumenidae	Hymenoptera	POLLENWASP	1	Hohmann 1993_Bienen, Wespen und Ameisen der Kanarishen Inseln (Insecta: Hymenoptera: Aculeata). Band I und Band II.
6956	Literature	650	Cakile_maritima	Brassiceae						Canary islands	Spain		Halictus senilis	Halictidae	Hymenoptera	STMB	1	Hohmann 1993_Bienen, Wespen und Ameisen der Kanarishen Inseln (Insecta: Hymenoptera: Aculeata). Band I und Band II.
6957	Literature	650	Cakile_maritima	Brassiceae						Canary islands	Spain		Lasioglossum albovirens albovirens	Halictidae	Hymenoptera	STMB	1	Hohmann 1993_Bienen, Wespen und Ameisen der Kanarishen Inseln (Insecta: Hymenoptera: Aculeata). Band I und Band II.
6958	Literature	650	Cakile_maritima	Brassiceae						Canary islands	Spain		Lasioglossum brevicorne gomerense	Halictidae	Hymenoptera	STMB	1	Hohmann 1993_Bienen, Wespen und Ameisen der Kanarishen Inseln (Insecta: Hymenoptera: Aculeata). Band I und Band II.
6959	Literature	650	Cakile_maritima	Brassiceae						Canary islands	Spain		Lasioglossum loetum	Halictidae	Hymenoptera	STMB	1	Hohmann 1993_Bienen, Wespen und Ameisen der Kanarishen Inseln (Insecta: Hymenoptera: Aculeata). Band I und Band II.
6960	Literature	650	Cakile_maritima	Brassiceae						Canary islands	Spain		Lasioglossum phoenicurum	Halictidae	Hymenoptera	STSB	1	Hohmann 1993_Bienen, Wespen und Ameisen der Kanarishen Inseln (Insecta: Hymenoptera: Aculeata). Band I und Band II.
6961	Literature	650	Cakile_maritima	Brassiceae						Canary islands	Spain		Nomioides variegatus	Halictidae	Hymenoptera	STSB	1	Hohmann 1993_Bienen, Wespen und Ameisen der Kanarishen Inseln (Insecta: Hymenoptera: Aculeata). Band I und Band II.
6962	Literature	650	Cakile_maritima	Brassiceae						Canary islands	Spain		Megachile binominata	Megachilidae	Hymenoptera	LTLB	1	Hohmann 1993_Bienen, Wespen und Ameisen der Kanarishen Inseln (Insecta: Hymenoptera: Aculeata). Band I und Band II.
6963	Literature	650	Cakile_maritima	Brassiceae						Canary islands	Spain		Osmia cinnabarina	Megachilidae	Hymenoptera	STMB	1	Hohmann 1993_Bienen, Wespen und Ameisen der Kanarishen Inseln (Insecta: Hymenoptera: Aculeata). Band I und Band II.
6964	Literature	650	Cakile_maritima	Brassiceae						Canary islands	Spain		Melitta aegyptiaca canariensis	Melittidae	Hymenoptera	STLB	1	Hohmann 1993_Bienen, Wespen und Ameisen der Kanarishen Inseln (Insecta: Hymenoptera: Aculeata). Band I und Band II.
6965	Literature	650	Cakile_maritima	Brassiceae						Canary islands	Spain		Micromeriella aureola elegans	Scoliidae	Hymenoptera	LARGEWASP	1	Hohmann 1993_Bienen, Wespen und Ameisen der Kanarishen Inseln (Insecta: Hymenoptera: Aculeata). Band I und Band II.
7818	Literature	744	Carrichtera_annua	Brassiceae						Canary Islands	Spain		Anthophora alluaudi fuerteventurae	Anthophoridae	Hymenoptera	LTLB	1	Hohmann 1993_Bienen, Wespen und Ameisen der Kanarishen Inseln (Insecta: Hymenoptera: Aculeata). Band I und Band II.
7880	Literature	758	Crambe_gigantea	Brassiceae						Canary Islands	Spain		Lasioglossum loetum	Halictidae	Hymenoptera	STMB	1	Hohmann 1993_Bienen, Wespen und Ameisen der Kanarishen Inseln (Insecta: Hymenoptera: Aculeata). Band I und Band II.
7903	Literature	767	Crambe_strigosa	Brassiceae						Canary Islands	Spain		Ancistrocerus gazella	Eumenidae	Hymenoptera	POLLENWASP	1	Hohmann 1993_Bienen, Wespen und Ameisen der Kanarishen Inseln (Insecta: Hymenoptera: Aculeata). Band I und Band II.
7904	Literature	767	Crambe_strigosa	Brassiceae						Canary Islands	Spain		Lasioglossum loetum	Halictidae	Hymenoptera	STMB	1	Hohmann 1993_Bienen, Wespen und Ameisen der Kanarishen Inseln (Insecta: Hymenoptera: Aculeata). Band I und Band II.
7905	Literature	768	Crambe_sventenii	Brassiceae						Canary Islands	Spain		Lasioglossum morio cordiale	Halictidae	Hymenoptera	STMB	1	Hohmann 1993_Bienen, Wespen und Ameisen der Kanarishen Inseln (Insecta: Hymenoptera: Aculeata). Band I und Band II.
8286	Literature	862	Eruca_vesicaria_vesicaria	Brassiceae						Canary Islands	Spain		Anthopora alluaudi alluaudi	Anthophoridae	Hymenoptera	LTLB	1	Hohmann 1993_Bienen, Wespen und Ameisen der Kanarishen Inseln (Insecta: Hymenoptera: Aculeata). Band I und Band II.
8287	Literature	862	Eruca_vesicaria_vesicaria	Brassiceae						Canary Islands	Spain		Lasioglossum chalcodes chalcodes	Halictidae	Hymenoptera	STSB	1	Hohmann 1993_Bienen, Wespen und Ameisen der Kanarishen Inseln (Insecta: Hymenoptera: Aculeata). Band I und Band II.
8288	Literature	862	Eruca_vesicaria_vesicaria	Brassiceae						Canary Islands	Spain		Lasioglossum loetum	Halictidae	Hymenoptera	STMB	1	Hohmann 1993_Bienen, Wespen und Ameisen der Kanarishen Inseln (Insecta: Hymenoptera: Aculeata). Band I und Band II.
8289	Literature	862	Eruca_vesicaria_vesicaria	Brassiceae						Canary Islands	Spain		Sphecodes marginatus biskrensis	Halictidae	Hymenoptera	STSB	1	Hohmann 1993_Bienen, Wespen und Ameisen der Kanarishen Inseln (Insecta: Hymenoptera: Aculeata). Band I und Band II.
8290	Literature	862	Eruca_vesicaria_vesicaria	Brassiceae						Canary Islands	Spain		Osmia perambigua	Megachilidae	Hymenoptera	STMB	1	Hohmann 1993_Bienen, Wespen und Ameisen der Kanarishen Inseln (Insecta: Hymenoptera: Aculeata). Band I und Band II.
8729	Literature	942	Hirschfeldia_incana	Brassiceae						Canary Islands	Spain		Andrena chalcogastra chalcogastra	Andrenidae	Hymenoptera	STSB	1	Hohmann 1993_Bienen, Wespen und Ameisen der Kanarishen Inseln (Insecta: Hymenoptera: Aculeata). Band I und Band II.
8730	Literature	942	Hirschfeldia_incana	Brassiceae						Canary Islands	Spain		Andrena fuscosa rutila	Andrenidae	Hymenoptera	STLB	1	Hohmann 1993_Bienen, Wespen und Ameisen der Kanarishen Inseln (Insecta: Hymenoptera: Aculeata). Band I und Band II.
8731	Literature	942	Hirschfeldia_incana	Brassiceae						Canary Islands	Spain		Andrena impunctata contusa	Andrenidae	Hymenoptera	STLB	1	Hohmann 1993_Bienen, Wespen und Ameisen der Kanarishen Inseln (Insecta: Hymenoptera: Aculeata). Band I und Band II.
8732	Literature	942	Hirschfeldia_incana	Brassiceae						Canary Islands	Spain		Andrena mediovittata arvensis	Andrenidae	Hymenoptera	STSB	1	Hohmann 1993_Bienen, Wespen und Ameisen der Kanarishen Inseln (Insecta: Hymenoptera: Aculeata). Band I und Band II.
8733	Literature	942	Hirschfeldia_incana	Brassiceae						Canary Islands	Spain		Andrena savignyi	Andrenidae	Hymenoptera	STMB	1	Hohmann 1993_Bienen, Wespen und Ameisen der Kanarishen Inseln (Insecta: Hymenoptera: Aculeata). Band I und Band II.
8734	Literature	942	Hirschfeldia_incana	Brassiceae						Canary Islands	Spain		Andrena spolata	Andrenidae	Hymenoptera	STSB	1	Hohmann 1993_Bienen, Wespen und Ameisen der Kanarishen Inseln (Insecta: Hymenoptera: Aculeata). Band I und Band II.
8735	Literature	942	Hirschfeldia_incana	Brassiceae						Canary Islands	Spain		Andrena spreta	Andrenidae	Hymenoptera	STSB	1	Hohmann 1993_Bienen, Wespen und Ameisen der Kanarishen Inseln (Insecta: Hymenoptera: Aculeata). Band I und Band II.
8736	Literature	942	Hirschfeldia_incana	Brassiceae						Canary Islands	Spain		Andrena vachali vachali	Andrenidae	Hymenoptera	STSB	1	Hohmann 1993_Bienen, Wespen und Ameisen der Kanarishen Inseln (Insecta: Hymenoptera: Aculeata). Band I und Band II.
8737	Literature	942	Hirschfeldia_incana	Brassiceae						Canary Islands	Spain		Andrena vulcana ferina	Andrenidae	Hymenoptera	STSB	1	Hohmann 1993_Bienen, Wespen und Ameisen der Kanarishen Inseln (Insecta: Hymenoptera: Aculeata). Band I und Band II.
8738	Literature	942	Hirschfeldia_incana	Brassiceae						Canary Islands	Spain		Andrena vulcana nyroca	Andrenidae	Hymenoptera	STSB	1	Hohmann 1993_Bienen, Wespen und Ameisen der Kanarishen Inseln (Insecta: Hymenoptera: Aculeata). Band I und Band II.
8739	Literature	942	Hirschfeldia_incana	Brassiceae						Canary Islands	Spain		Andrena vulcana zumboa	Andrenidae	Hymenoptera	STSB	1	Hohmann 1993_Bienen, Wespen und Ameisen der Kanarishen Inseln (Insecta: Hymenoptera: Aculeata). Band I und Band II.
8740	Literature	942	Hirschfeldia_incana	Brassiceae						Canary Islands	Spain		Andrena wollastoni acuta	Andrenidae	Hymenoptera	STSB	1	Hohmann 1993_Bienen, Wespen und Ameisen der Kanarishen Inseln (Insecta: Hymenoptera: Aculeata). Band I und Band II.
8741	Literature	942	Hirschfeldia_incana	Brassiceae						Canary Islands	Spain		Andrena wollastoni catula	Andrenidae	Hymenoptera	STSB	1	Hohmann 1993_Bienen, Wespen und Ameisen der Kanarishen Inseln (Insecta: Hymenoptera: Aculeata). Band I und Band II.
8742	Literature	942	Hirschfeldia_incana	Brassiceae						Canary Islands	Spain		Andrena wollastoni gomerensis	Andrenidae	Hymenoptera	STSB	1	Hohmann 1993_Bienen, Wespen und Ameisen der Kanarishen Inseln (Insecta: Hymenoptera: Aculeata). Band I und Band II.
8743	Literature	942	Hirschfeldia_incana	Brassiceae						Canary Islands	Spain		Panurgus brullei brullei	Andrenidae	Hymenoptera	STSB	1	Hohmann 1993_Bienen, Wespen und Ameisen der Kanarishen Inseln (Insecta: Hymenoptera: Aculeata). Band I und Band II.
8744	Literature	942	Hirschfeldia_incana	Brassiceae						Canary Islands	Spain		Amegilla quadrifasciata	Anthophoridae	Hymenoptera	LTLB	1	Hohmann 1993_Bienen, Wespen und Ameisen der Kanarishen Inseln (Insecta: Hymenoptera: Aculeata). Band I und Band II.
8745	Literature	942	Hirschfeldia_incana	Brassiceae						Canary Islands	Spain		Anthophora alluaudi alluaudi	Anthophoridae	Hymenoptera	LTLB	1	Hohmann 1993_Bienen, Wespen und Ameisen der Kanarishen Inseln (Insecta: Hymenoptera: Aculeata). Band I und Band II.
8746	Literature	942	Hirschfeldia_incana	Brassiceae						Canary Islands	Spain		Anthophora alluaudi fuerteventurae	Anthophoridae	Hymenoptera	LTLB	1	Hohmann 1993_Bienen, Wespen und Ameisen der Kanarishen Inseln (Insecta: Hymenoptera: Aculeata). Band I und Band II.
8747	Literature	942	Hirschfeldia_incana	Brassiceae						Canary Islands	Spain		Anthophora orotavae	Anthophoridae	Hymenoptera	LTLB	1	Hohmann 1993_Bienen, Wespen und Ameisen der Kanarishen Inseln (Insecta: Hymenoptera: Aculeata). Band I und Band II.
8748	Literature	942	Hirschfeldia_incana	Brassiceae						Canary Islands	Spain		Eucera algira	Anthophoridae	Hymenoptera	LTLB	1	Hohmann 1993_Bienen, Wespen und Ameisen der Kanarishen Inseln (Insecta: Hymenoptera: Aculeata). Band I und Band II.
8749	Literature	942	Hirschfeldia_incana	Brassiceae						Canary Islands	Spain		Eucera gracilipes	Anthophoridae	Hymenoptera	LTLB	1	Hohmann 1993_Bienen, Wespen und Ameisen der Kanarishen Inseln (Insecta: Hymenoptera: Aculeata). Band I und Band II.
8750	Literature	942	Hirschfeldia_incana	Brassiceae						Canary Islands	Spain		Melecta caroli	Anthophoridae	Hymenoptera	LTLB	1	Hohmann 1993_Bienen, Wespen und Ameisen der Kanarishen Inseln (Insecta: Hymenoptera: Aculeata). Band I und Band II.
8751	Literature	942	Hirschfeldia_incana	Brassiceae						Canary Islands	Spain		Melecta curvispina	Anthophoridae	Hymenoptera	LTLB	1	Hohmann 1993_Bienen, Wespen und Ameisen der Kanarishen Inseln (Insecta: Hymenoptera: Aculeata). Band I und Band II.
8752	Literature	942	Hirschfeldia_incana	Brassiceae						Canary Islands	Spain		Tetralonia lanuginosus canariensis	Anthophoridae	Hymenoptera	LTLB	1	Hohmann 1993_Bienen, Wespen und Ameisen der Kanarishen Inseln (Insecta: Hymenoptera: Aculeata). Band I und Band II.
8753	Literature	942	Hirschfeldia_incana	Brassiceae						Canary Islands	Spain		Tetralonia maroccana	Anthophoridae	Hymenoptera	LTLB	1	Hohmann 1993_Bienen, Wespen und Ameisen der Kanarishen Inseln (Insecta: Hymenoptera: Aculeata). Band I und Band II.
8754	Literature	942	Hirschfeldia_incana	Brassiceae						Canary Islands	Spain		Apis mellifera	Apidae	Hymenoptera	HONEYBEE	1	Hohmann 1993_Bienen, Wespen und Ameisen der Kanarishen Inseln (Insecta: Hymenoptera: Aculeata). Band I und Band II.
8755	Literature	942	Hirschfeldia_incana	Brassiceae						Canary Islands	Spain		Bombus terrestris canariensis	Apidae	Hymenoptera	LTXLB	1	Hohmann 1993_Bienen, Wespen und Ameisen der Kanarishen Inseln (Insecta: Hymenoptera: Aculeata). Band I und Band II.
8756	Literature	942	Hirschfeldia_incana	Brassiceae						Canary Islands	Spain		Collete dimidiatus gomerensis	Colletidae	Hymenoptera	STMB	1	Hohmann 1993_Bienen, Wespen und Ameisen der Kanarishen Inseln (Insecta: Hymenoptera: Aculeata). Band I und Band II.
8757	Literature	942	Hirschfeldia_incana	Brassiceae						Canary Islands	Spain		Colletes dimidiatus dimiatus	Colletidae	Hymenoptera	STMB	1	Hohmann 1993_Bienen, Wespen und Ameisen der Kanarishen Inseln (Insecta: Hymenoptera: Aculeata). Band I und Band II.
8758	Literature	942	Hirschfeldia_incana	Brassiceae						Canary Islands	Spain		Hylaeus ater	Colletidae	Hymenoptera	STSB	1	Hohmann 1993_Bienen, Wespen und Ameisen der Kanarishen Inseln (Insecta: Hymenoptera: Aculeata). Band I und Band II.
[truncated: 5,266 more rows]
