# Supplementary material for: Within-individual phenotypic plasticity in flowers fosters pollination niche shift
Source: Nat Commun. 2020 Aug 11;11:4019. doi: 10.1038/s41467-020-17875-1 (PMC7419554; doi:10.1038/s41467-020-17875-1)
Supplement: Supplementary file 11 — Source Data [file 41467_2020_17875_MOESM11_ESM.xlsx]

## Sheet: Figure 2C
Species	V1	V2	V3	V4	V5	V6	V7	V8	V9	V10	V11	V12	V13	V14	V15	V16	V17	V18	V19	V20	V21	V22	V23	V24	V25	V26	V27	V28	V29	V30	V31	V32	V33	V34	V35	V36	V37	V38	V39	V40	V41	V42	V43	V44	V45	V46	V47	V48	V49
Brassica_barrelieri	1654.88	1551.11	1695.92	1591	1794.51	1587.51	1931.83	1459.95	1974.18	1406.14	1972.2	1470.18	2005.51	1641.66	2090.91	1701.57	2146.29	1687.82	2182.11	1647.25	2179.29	1550.06	2076.08	1420.17	2016.65	1392.31	2091.51	1395.65	2262.17	1350.26	2320.31	1263.57	2307.22	1208.35	2270.11	1163.77	2156.77	1178.75	2027.42	1300.52	1990.15	1357.12	1995.68	1289.09	1972.14	1106.71	1890.42	1040.94	1831.38
Brassica_fruticulosa	1924.3	1674.32	1962.68	1712.87	2037.43	1725.78	2151.83	1653.5	2201.08	1601.75	2175.7	1660.38	2175.62	1805.72	2227.6	1863.77	2278.9	1869.8	2326.3	1838.92	2346.33	1764	2298.23	1639.98	2247.3	1593.82	2313.5	1617.28	2459.13	1597.13	2508.55	1543.08	2511.18	1486.08	2478.28	1438.18	2393.07	1429.48	2273.22	1502.48	2231.35	1553.47	2259.58	1498.62	2268.45	1357.78	2218.9	1298.08	2161.85
Brassica_napus	1121.95	1017.75	1177.72	1037.36	1257.7	993.18	1277.9	891.754	1266.48	856.393	1253.25	894	1279.89	1001.38	1353.38	1045.93	1410.9	1029.8	1452.05	986.459	1440.25	892.672	1349.49	828.902	1310.16	831.902	1345.8	847.082	1453.72	794.443	1471.36	709.426	1438.13	661.984	1386.97	638.475	1292.2	679.295	1261.97	772.295	1268.57	802.541	1279.89	772.754	1249.48	678.328	1166.59	633.525	1113.43
Brassica_nigra	1337.98	1445.72	1423.92	1482.92	1536.03	1442.39	1618.17	1299.78	1650.67	1211.25	1664.05	1319.19	1755.28	1475.39	1864.64	1506.64	1947.2	1470.41	1982.48	1390.19	1956.97	1284.69	1827.25	1201.42	1713.56	1183.12	1821.69	1177.98	1965.45	1104.7	2007.47	998.297	1971.28	913.125	1893.69	874.375	1780.91	896.625	1684.52	1030.25	1650.61	1133.38	1639.44	1036.55	1557.72	885.766	1444.75	842.828	1361.27
Brassica_oxyrrhina	1761.54	1794.41	1823.16	1835.01	1945.16	1802.16	2065.96	1632.09	2122.14	1542.11	2160.32	1635.38	2264.76	1821.69	2376.11	1867.88	2441.23	1832.64	2473.66	1772.02	2447.31	1660.67	2288.62	1537.17	2173.43	1509.05	2289.78	1497.92	2473.17	1387.94	2513.35	1283.35	2484.91	1215.51	2422.87	1175.71	2305	1208.03	2181.51	1375.75	2128.09	1464.96	2089.79	1381.78	1992.01	1195.39	1881.03	1144.93	1814.26
Brassica_repanda	1344.09	1083.86	1371.16	1105.7	1419.62	1094.7	1473.72	1023.53	1488.95	990.202	1484.43	1026.29	1502.8	1117.13	1541.08	1149.75	1577.49	1142.41	1607.53	1119.64	1611.61	1066.29	1555.21	990.919	1521.75	976.354	1556.4	980.212	1636.52	945.677	1656.2	903.152	1643.34	871.727	1616.18	848.727	1568.13	855.121	1512.11	921.727	1497.88	951.121	1502.6	922.798	1487.3	831.848	1445.73	801.374	1410.8
Brassica_souliei	1852.25	2052.77	1945.06	2115.92	2081.5	2092.02	2245.48	1897.12	2350.23	1791.02	2440.59	1888.89	2601.58	2083.02	2742.91	2101.19	2827.53	2033.55	2852.27	1936.19	2781.23	1822.44	2583.8	1747.55	2424.75	1733.7	2582.69	1723.78	2798.11	1639.25	2868.88	1520.95	2841.17	1420.41	2754.19	1354.03	2606.92	1374.48	2452.12	1560.88	2355.05	1672.27	2270.22	1571.72	2127.83	1364.83	2002.38	1327.78	1898.16
Brassica_tournefortii	1216.25	1019.76	1245.64	1037.73	1294.03	1031.37	1355.41	975.136	1385.58	951.102	1412.08	975.932	1477.22	1034.36	1525.37	1038.46	1551.29	1020.51	1551.78	992.169	1519.46	957.169	1446.02	932.847	1413.9	928.915	1452.14	930.898	1524.85	908.983	1560.93	873.542	1559.25	843.186	1532.76	825.373	1482.54	827.831	1415.78	879.898	1387.73	899.068	1358.63	880.373	1295.14	828.847	1245.2	826.356	1217.97
Cakile_maritima	1424.81	1588.89	1509.49	1632.08	1638.89	1569.3	1696.34	1405.48	1706.08	1333.27	1726.21	1418.73	1820.3	1583.86	1943.88	1618.64	2019.78	1562.27	2060.7	1488.45	2021.49	1365.7	1873.37	1282.75	1766.99	1287.79	1880.1	1297.96	2011	1211.44	2031.4	1098.32	1977.86	1028.41	1897.16	985.137	1768.78	1042.93	1709.36	1164.14	1699.05	1238.49	1683.95	1151.75	1610.44	1022.59	1492.42	983.986	1420.49
Ceratocnemum_rapistroides	2047.08	2151.58	2138.17	2195.59	2266.32	2125.09	2325.42	1880.97	2346.91	1828.08	2369.23	1874.24	2464.91	2118.65	2599.2	2180.95	2681.89	2126.5	2739.88	2049.33	2695.47	1897.18	2465.14	1790.33	2411.5	1781.71	2464.98	1771.89	2708.14	1692.64	2756.11	1555.05	2699.42	1462.08	2604.17	1422.44	2457.95	1466.52	2370.95	1680.27	2338.39	1717.85	2301.2	1696.21	2203.3	1466.94	2068.35	1441.35	1976.61
Coincya_longirostra	1684.82	1299.43	1700.71	1333.71	1746.64	1357.86	1860.86	1348.14	1920.82	1335.46	1892.75	1389.07	1836.71	1517.5	1863.64	1572.64	1904.64	1585.89	1945.96	1582.21	1981.39	1536.82	1974.36	1397.46	1954.21	1341.07	2000	1363.11	2107.14	1406.36	2158.36	1387.14	2177.25	1347.61	2172.89	1311.07	2118.14	1279.32	2006.57	1294.54	1953.61	1310.96	1986.14	1251.29	2039.43	1130.57	2013.82	1065.18	1967.93
Coincya_monensis.cheiranthos	1919.52	1682.5	1962.7	1706.16	2035.97	1679.57	2095.38	1564.82	2115.51	1524.89	2127.33	1566.66	2183.45	1686.23	2255.72	1715.62	2297.16	1693.16	2320.84	1652.23	2300.44	1577.31	2199.48	1510.99	2151.09	1502.02	2197.4	1494.44	2310.22	1421.46	2328.94	1348.38	2304.3	1308.69	2262.21	1287.43	2184.86	1318.75	2133.03	1432.86	2118.7	1472.3	2107.28	1433.56	2060.18	1309.92	1990.33	1274.74	1944.28
Coincya_monensis.nevadensis	1660.08	1339.51	1683.31	1362.82	1738.31	1360.82	1804.49	1298.46	1828.77	1268.54	1830.79	1302	1853.44	1387.03	1894.64	1415.1	1928.26	1406.85	1953.08	1386.28	1953.38	1331.82	1895.85	1268.72	1860.64	1254.21	1900.28	1260.33	1991.26	1229	2018.05	1180.49	2008.72	1149.59	1984.79	1124.59	1925.41	1129.72	1863.41	1194.49	1841.62	1227.03	1839.51	1192.67	1818.59	1101.56	1769.51	1071.74	1736.36
Coincya_monensis.orophila	622.967	843.767	696.967	853.867	756.3	809.9	789.3	714.6	808.333	658.1	819.7	747.767	869.867	834.567	928.433	859.333	984.633	835.567	1005.87	768.5	980.467	706.533	909.033	655.2	842.733	639.9	923.267	626.067	994.533	557.7	1008.13	491.9	977.633	439.133	898.6	434.1	844.233	478.533	815.7	543.7	799.067	620.367	790.467	547.2	760.167	470.233	703.2	430.4	628.3
Coincya_rupestris	1940.19	2003.23	1995.77	2048.3	2109.12	2030.02	2258.25	1827.09	2299.47	1774	2335.12	1822.74	2475.98	2026.93	2584.02	2049.56	2648.04	2011.51	2670.35	1937.49	2620.35	1827.44	2399.86	1745.91	2347.47	1727.6	2398.6	1703.7	2622.7	1624.67	2671.18	1517.7	2652.35	1442.77	2590.12	1403.44	2472.58	1428.33	2335	1623.77	2301.37	1679.28	2264.98	1631.93	2143.63	1416.86	2034.75	1378	1968.19
Coincya_transtagana	2200.01	1892.72	2236.49	1912.06	2282.01	1896.57	2315.39	1790.97	2331.38	1756.53	2360.57	1785.76	2434.74	1882	2489.08	1883.97	2515.9	1843.12	2533.83	1796.92	2504.17	1746.94	2384.5	1733.31	2346.51	1734.83	2384.22	1710.12	2494.68	1638.15	2495.47	1583.94	2454.76	1552.64	2410.65	1531.08	2359.64	1560.01	2333.62	1679.93	2323.21	1721.22	2300	1685.28	2243.42	1570.15	2190.99	1559.32	2154.29
Crambe_filiformis	1210.13	1136.43	1270.99	1145.25	1319.21	1105.4	1341.63	1017.79	1347.88	963.202	1345.48	1032.2	1372.59	1117.08	1425.98	1151.28	1484.09	1135.57	1519.15	1086.52	1504.94	1026.22	1448.13	964.899	1376.09	945.479	1446.51	933.487	1516.5	863.782	1522.84	802.849	1480.36	762.387	1414.18	760.454	1367.58	802.437	1347.29	872.958	1341.43	927.294	1348.79	864.294	1324.74	786.471	1275.92	747.513	1206.94
Crambe_hispanica	1846.26	1453.26	1880.01	1461.09	1918.65	1435.13	1931.6	1378.6	1930.22	1343.14	1922.53	1381.32	1940.46	1445.95	1980.5	1467.49	2013.83	1457.27	2038	1433.27	2036.78	1386.4	1994.19	1336.96	1960.12	1330.04	1993.15	1324.6	2045.56	1269.69	2043.72	1230.92	2019.37	1208.41	1990.33	1193.12	1945.6	1213.37	1925.44	1278.95	1930.13	1311.18	1934.29	1278.13	1913.28	1210.26	1874.37	1191.86	1840.56
Crambe_kralikii	1889.74	1471	1927.69	1476.57	1964.02	1445.26	1970	1388.24	1960.93	1360.76	1946.29	1393.05	1963.26	1452.81	2007.76	1476.74	2042.74	1467.14	2072.07	1444.07	2072.9	1394.71	2035.4	1348.76	1996.67	1344.36	2034.69	1341.55	2077.57	1286.07	2072.19	1239.12	2043.81	1219.45	2005.93	1210.12	1964.79	1239.17	1952.38	1297.76	1962.55	1323.43	1972.71	1293.31	1958.21	1231.79	1917.07	1206.45	1879.93
Diplotaxis_berthautii	2139.08	1961.29	2195.29	1983.17	2276.44	1946.98	2315.54	1836.88	2342.65	1793.63	2378.15	1838.15	2445.06	1933.65	2536.56	1951.67	2586.94	1919	2610.04	1865.71	2567.38	1793.13	2444.87	1753.92	2387.31	1752.94	2447.13	1740.6	2560.33	1667.29	2583.37	1584.54	2552.31	1533.71	2501.27	1507.77	2409.67	1548.79	2363.54	1671.65	2337.56	1717.12	2297.46	1675.62	2229.73	1565.63	2136.15	1539.65	2083.98
Diplotaxis_catholica	1618.31	1619.8	1678.12	1671.99	1776.82	1664.97	1882.21	1547	1931.52	1468.1	1928	1548.9	1967.8	1695.98	2055.85	1743.31	2123.76	1720.9	2175.55	1672.45	2172.1	1580.61	2073.46	1473.82	1983.82	1444.66	2076.49	1457.34	2237.72	1402.26	2278.17	1327.22	2253.06	1264.13	2197.55	1210.27	2101.69	1213.7	1997.49	1327.94	1951.31	1398.43	1946.28	1320.97	1904.44	1163.39	1823.25	1114.11	1753.06
Diplotaxis_erucoides	1305.49	1345.44	1367.2	1375.75	1451.2	1347.2	1513.98	1221.98	1528.51	1152.36	1534.66	1224.31	1597.64	1352.9	1688.21	1375.23	1741.64	1340.41	1774.92	1287.66	1756.21	1195.49	1646.48	1126.02	1574.36	1120.43	1652.89	1118.07	1774.1	1026.07	1782.79	942.295	1745.8	892.295	1692.25	860.574	1594.84	889.738	1538.28	1020.16	1526.03	1086.26	1518.39	1018.28	1457.34	879.033	1370.69	855.689	1312.92
Diplotaxis_harra	1771.96	1599.41	1821.32	1617.9	1896.86	1597.42	1946.07	1517.31	1962.58	1472.52	1958.34	1522.67	1985.39	1624.82	2059.14	1660.12	2108.53	1645.79	2135.93	1598.82	2125.05	1521.71	2053.81	1460.67	2001.34	1447.39	2056.08	1451.83	2150.29	1414.13	2176.97	1345.53	2159.78	1296.05	2114.21	1271.63	2036.89	1292.43	1986.07	1367.82	1969.24	1413.31	1970.02	1366.47	1946.23	1268.65	1877.41	1230.14	1820.21
Diplotaxis_ibicensis	2059.85	2005.9	2133.1	2034.49	2256.87	1978.97	2301.97	1814.63	2333.46	1778.27	2368.34	1814.76	2446.9	1986.22	2586.48	2022.04	2650.1	1975.21	2684.45	1910.13	2638.51	1777.01	2455.1	1710.81	2394.4	1726.46	2453.63	1724.9	2625.88	1654.15	2664.6	1511.96	2625.63	1454.45	2568.49	1412.46	2415.49	1458.78	2357.61	1626.69	2327.22	1664.36	2295.78	1636.87	2233.52	1473.61	2090.25	1435.22	2032.73
Diplotaxis_ilorcitana	1687	1581.54	1748.54	1604.41	1835.97	1570.41	1913.79	1455.92	1950.44	1357.9	1980.97	1458.77	2063.33	1580.95	2155.31	1608.46	2207.9	1582.77	2236.69	1532.13	2216	1450.9	2099.82	1356.64	1994.1	1334.31	2100.62	1316.33	2229.15	1220.49	2244.31	1142.36	2215.62	1093.59	2157.21	1067.54	2073.31	1092.38	1987.54	1214.92	1951	1308.31	1924	1217.69	1846.38	1084.13	1762.15	1055.62	1703.33
Diplotaxis_ollivieri	1944.76	2171.8	2053	2235.39	2249.93	2169.06	2342.41	1983.47	2393.04	1831.86	2441.3	1978.17	2555.46	2184.41	2743.53	2229.87	2855.36	2153.86	2904.67	2035.2	2838.63	1872.03	2646.67	1775.86	2460.53	1778.73	2628.64	1794	2853.5	1696.56	2913.31	1546.5	2869.17	1441.63	2772.57	1367.16	2558.43	1413.4	2450.96	1595.36	2394.06	1715.2	2338.51	1599.47	2245.89	1401.63	2060.66	1347.54	1945.16
Diplotaxis_pitardiana	1833.72	2088.36	1945.28	2150.68	2121.52	2145.16	2224.76	2010.76	2281.68	1905.72	2218.72	1996.68	2188.48	2179.04	2292	2321.72	2418.2	2358.84	2524.12	2276.84	2571.88	2108.76	2493.32	1958.72	2370.12	1883.24	2479.52	1932.24	2655.36	1891.36	2760.72	1787.48	2779.52	1651.36	2681.24	1563.16	2499.2	1577.04	2384.08	1703.72	2321.44	1803.32	2365.76	1724.28	2381.84	1545.68	2300.48	1407.52	2173.24
Diplotaxis_siifolia	1771.45	1525.88	1812.26	1550.74	1883.28	1534.34	1942.22	1463.85	1980.75	1408.68	2006.51	1462.71	2059.26	1553.71	2124.94	1572.88	2163.83	1551.32	2179.63	1514	2161.37	1451.55	2081.23	1395.57	2012.57	1385.82	2082.23	1388.25	2183.65	1346.43	2207.85	1279.25	2194.34	1241.8	2159	1218.97	2079.77	1233.23	2017.82	1306.69	1983.78	1358.08	1951.91	1308.51	1902.52	1223.4	1832.25	1203.23	1790.71
Diplotaxis_tenuisiliqua	2004.03	2027.26	2076.89	2065.09	2200.43	2020.14	2296.95	1845.17	2337.75	1796.46	2380.8	1850.43	2494.4	2018.89	2623.52	2058.32	2688.86	2016.34	2722.92	1940.89	2660.55	1823.82	2474.6	1739.71	2410.42	1753.66	2476.25	1757.6	2672.77	1659.35	2721.98	1534.97	2682.29	1472.48	2615.38	1428.63	2485.08	1469.6	2377.58	1645.09	2336.65	1689.66	2295.09	1638.62	2182.88	1473.66	2058.26	1437.08	1987.66
Diplotaxis_viminea	1750.59	1459.06	1779.07	1482.57	1839.69	1475.94	1899.04	1402.94	1924.94	1361	1939.33	1410.76	1990.47	1491.19	2043.89	1504.3	2075.77	1485.1	2092.24	1454.16	2079.63	1403.33	2005.67	1352.51	1953.16	1342.4	2006.03	1341.4	2089.21	1298.04	2104.74	1246.94	2090.77	1216.77	2063.73	1196.73	2003.44	1204.23	1948.96	1273.63	1927.59	1317.66	1912.83	1274.01	1866.59	1189.74	1809.07	1174.3	1778.84
Diplotaxis_virgata	1292.64	1388	1349.67	1413.72	1434.23	1390.39	1507.95	1263.59	1540.7	1207.46	1575.3	1271.07	1646.05	1382.9	1722.75	1407.85	1790.8	1384.25	1808.11	1313.51	1776.61	1246.69	1671.41	1186.07	1582.64	1175.59	1667.48	1168.02	1788.7	1098.26	1813.13	1031.77	1795.13	966.82	1726.89	943.902	1650.82	967.951	1579.1	1070.16	1542.59	1137.21	1508	1073.13	1436.38	964.361	1360.49	940.934	1288.43
Eremobium_aegyptiacum	1688.84	1555.82	1710.31	1579.78	1763.94	1553.29	1830.55	1462.9	1831.9	1425.41	1828.06	1463.98	1874.51	1571.1	1912.27	1602.94	1941.59	1588.53	1972.78	1573.2	1965.39	1518.96	1891.76	1419.69	1855.12	1410.59	1890.41	1412.71	1986.2	1343.18	2011.96	1304.49	2003.16	1276.92	1979.39	1252	1928.43	1265.82	1838.04	1365.55	1837.04	1388.29	1841.33	1357.86	1788.98	1232.9	1740.98	1203.2	1705.14
Eremophyton_chevallieri	1274.01	1933.04	1392.11	2001.56	1556.35	1906.64	1673.5	1590.57	1710.99	1465.61	1752.94	1588.75	1868.33	1889.72	2025.21	1981.58	2133.72	1925.11	2222.1	1834	2168.21	1650.61	1883.44	1469.07	1754.71	1428.49	1874.04	1365.32	2129.12	1144.26	2143.35	968.681	2060.29	903.25	1958.21	841.528	1803.46	948.014	1737.74	1269.76	1708	1390.1	1680.35	1270.42	1587.54	958.181	1443.28	859.417	1327.35
Eruca_foleyi	1869.38	2404.17	2025.75	2447.74	2194.26	2339.87	2284.48	1964.5	2356.84	1780.73	2431.62	1967.03	2535.74	2333.05	2726.36	2431.18	2881.47	2377.2	2968.4	2237.95	2934.42	2046.97	2602.48	1822.4	2442.55	1716.86	2609.96	1595.92	2929.22	1346.05	2940.32	1140.25	2838.24	1020.08	2684.76	972.32	2502.86	1072.78	2414.39	1469.32	2350.68	1649.94	2271.17	1482.06	2147.57	1093.42	1982.08	1008.27	1815.59
Eruca_pinnatifida	1710.96	1719.6	1782.09	1770.06	1874.53	1752.57	1976.79	1572.71	2055.25	1500.04	2085.41	1611.74	2100.19	1835.68	2191.4	1895.74	2282.25	1873.4	2350.75	1818.94	2355.18	1717.87	2184.96	1566.74	2110.82	1472.19	2203.62	1420.5	2407.37	1365.57	2442.57	1278.99	2407	1207.65	2343.75	1157.18	2246.63	1175.07	2143.99	1344.28	2071.75	1424.34	2037.68	1312.94	2024.93	1091.44	1941.54	1031.53	1842.68
Eruca_vesicaria	1509.56	1584.63	1568.22	1623.75	1642.08	1607.7	1745.14	1438.48	1824.63	1338.69	1888.28	1464.88	1938.75	1638.87	2011.71	1676.36	2078.76	1649.48	2126.71	1596.56	2119.94	1522.22	1982.11	1412.98	1870.12	1310.89	1989.84	1230.66	2160.93	1162.33	2185.63	1089.12	2151.52	1024.71	2093.37	986.706	2013.78	1005.08	1917.66	1162.36	1832.01	1272.69	1771.38	1145.55	1716.88	968.719	1645.05	933.111	1573.62
Erucaria_crassifolia	1624.88	1585.86	1679.34	1613.16	1761.94	1579.84	1829.44	1459.06	1843.82	1404.5	1861.7	1462.72	1932.46	1584.64	2016.74	1622.7	2069.24	1588.72	2101.66	1539.62	2076.42	1449.86	1939.14	1383.68	1870.18	1382.96	1942.32	1374.28	2074.7	1306	2103.26	1222.2	2070.16	1174	2021.04	1140.62	1932.94	1171.7	1859.32	1297.34	1845.02	1357.72	1831.3	1297.2	1756.72	1165.64	1673.62	1137.74	1623.58
Erucaria_erucarioides	1720.63	2293.63	1831.93	2364.72	2006.98	2281.02	2153.85	1965.72	2232.72	1859.8	2314.52	1973.89	2453.94	2273.48	2630.89	2359.54	2731.43	2290.37	2806.74	2198.93	2758.3	1999.2	2452.02	1834.94	2323.17	1790.2	2447.93	1726.69	2727.43	1546.46	2770.41	1360.91	2699.5	1277.24	2578.2	1211.26	2403.67	1307.41	2291.76	1621.48	2231.39	1722.5	2184.2	1616.8	2080.85	1293.06	1920.78	1195.3	1798.22
Erucastrum_gallicum	2107.23	1932.42	2132.02	1958.71	2232.62	1912.58	2317.96	1814.65	2360	1781.71	2400.75	1813.38	2482.81	1911.29	2576.48	1968.4	2607.46	1950.4	2616.27	1908.65	2563.35	1826.71	2448.31	1765.58	2406.29	1740.33	2450.02	1718.79	2573.31	1650.88	2623.62	1571.48	2611.67	1533.17	2580.58	1512.4	2493.06	1552.4	2400.5	1669.25	2361.48	1699.85	2325.54	1676.58	2254.17	1560.25	2174.15	1501.27	2139.71
Erucastrum_littoreum	2056.05	2070.39	2125.45	2098.94	2247.52	2040.92	2321.11	1853.88	2360.24	1815.09	2395.39	1851.82	2482.11	2033.09	2613.88	2080.59	2680.03	2042.88	2713.48	1972.39	2674.82	1852.45	2497.67	1765	2438.03	1762.74	2493.14	1749.11	2667.47	1649.5	2711.42	1522.52	2674.17	1456.68	2610.24	1421.82	2481.18	1468.94	2393.2	1663.17	2357.39	1700.41	2316.08	1674.45	2240.24	1491.76	2111.2	1428.3	2035.73
Erucastrum_nasturtiifolium	1602.73	1562.28	1670.13	1586.48	1775.87	1535.36	1801.79	1398.63	1830.88	1343.26	1869.06	1393.21	1911.05	1533.6	2018.67	1574.57	2088.34	1543.02	2121.02	1473.94	2085.03	1366.03	1956.82	1311.28	1883.4	1294.73	1959.97	1290.81	2091.87	1226.36	2112.09	1111.73	2070.87	1050.56	1999.64	1023.32	1887.68	1078.92	1862.79	1205.77	1829.51	1246.23	1798.96	1216.75	1769.87	1088.13	1661.14	1034.07	1590.4
Erucastrum_varium	2081.97	1962.75	2128.68	1989.77	2232.83	1956.04	2296.3	1828.29	2321.28	1796.45	2332.06	1829.38	2359.06	1974.8	2449.35	2039.19	2506.04	2023.71	2548.71	1984.3	2539.13	1869.33	2428.88	1777.71	2381.9	1769	2428.86	1767.65	2563.71	1713.25	2613.42	1607.49	2586.09	1552.51	2535.86	1522.81	2426.61	1552.04	2357.07	1687.52	2332.97	1711.55	2316.2	1687.2	2283.45	1533.42	2180.48	1473.14	2126.61
Erucastrum_virgatum	1827.35	1607.6	1879.39	1636.63	1960.66	1605.17	2015.7	1501.09	2042.63	1456.16	2069.17	1496.55	2120.16	1598.14	2200.99	1632.95	2250.89	1605.42	2276.43	1550.53	2244.95	1480.21	2143.57	1432.07	2083.25	1430.05	2143.2	1430.3	2254.42	1382.39	2289.47	1310.05	2268.52	1257.73	2218.41	1224.06	2129.45	1252.19	2071.46	1355.98	2044.33	1395.81	2018.24	1359.3	1963.68	1254.24	1885.91	1224.99	1832.64
Fezia_pterocarpa	1817.35	1423.7	1844.35	1433.17	1885.41	1416.76	1915.07	1365.57	1929.85	1350.31	1941.65	1365.72	1957.2	1420.06	1997.56	1441.15	2023.65	1433.22	2030.43	1405.19	2013.22	1364.52	1973.17	1342.17	1951.7	1339.35	1975.76	1341.2	2025.43	1329.78	2040.57	1292.98	2034.17	1268.67	2014.57	1256.19	1971.43	1267.61	1947.09	1305.04	1932.17	1323.2	1917.24	1308.98	1892.5	1267.91	1852.04	1250.11	1824.35
Foleyola_billotii	2324.18	1825.72	2340.34	1822.22	2347.02	1795.85	2319.46	1748.26	2322.06	1732.09	2343.57	1725.52	2398.42	1709.14	2400.54	1703.62	2398.98	1687.97	2407.6	1673	2372.11	1681.52	2336.98	1703.49	2315.4	1721.51	2314.97	1706.6	2321.03	1663.6	2309.77	1640.32	2293.48	1629.91	2289.23	1622.25	2282.98	1652.14	2298.69	1706.09	2308	1723.25	2285.55	1725.32	2251	1726.8	2218.66	1743.68	2220.35
Guiraoa_arvensis	2065.99	2037.61	2131.07	2091.33	2247.49	2031.24	2305.33	1815.26	2343.69	1740.4	2391.21	1814.59	2477.86	2019.26	2598.44	2060.97	2654.8	1999.21	2721.64	1939.29	2687.61	1826.97	2477.19	1725.53	2392.99	1693.54	2479.76	1643.14	2673.19	1489.77	2679.73	1373.4	2609.24	1323.64	2540	1270.64	2419.14	1339.69	2377.27	1568.63	2338.1	1644.91	2291.06	1565.31	2209.71	1342.46	2082.97	1292.87	2020.59
Henophyton_zygarrhenum	1820.14	1489.09	1856.09	1506.64	1912.18	1466.73	1941	1370.82	1955.59	1342.64	1971.27	1374.95	2014.09	1469.45	2071.18	1499.55	2107.41	1480.09	2127.45	1446.18	2105.86	1391.86	2015.59	1334.05	1985.41	1321.14	2021.41	1302.09	2105.05	1232.27	2117.68	1186.27	2095.14	1151.45	2063.23	1132.55	2014.32	1155.64	1969.41	1262.05	1952.82	1296.18	1938.59	1269.77	1898.86	1168.59	1849.45	1140.59	1810.73
Hirschfeldia_incana	1301.41	1270.43	1354.4	1287.63	1427.15	1237.21	1450.72	1134.44	1457.43	1077.5	1461.09	1143	1498.15	1242.66	1581.74	1284.79	1634.91	1260.71	1665.63	1215.5	1650.22	1132.53	1562.71	1069.21	1492.74	1053.21	1561.78	1042.31	1658.03	977.324	1671.66	886.044	1637.85	845.309	1576.96	823.074	1490.35	871.338	1461.9	968.897	1453.76	1024.81	1444.51	963.515	1406.34	865.279	1321.93	825.647	1264.47
Moricandia_arvensis	1968.72	2238.1	2054.9	2287.99	2224.8	2206.81	2287.79	1863.83	2333.69	1753.08	2392.49	1855.02	2501.33	2187.56	2674.07	2240.67	2748.41	2184.82	2820.57	2118.16	2805.79	1933.12	2495.82	1765.94	2397.51	1689.82	2480.76	1609.09	2802.55	1402.01	2801.28	1216.29	2733.95	1159.19	2655.18	1107.06	2467.28	1177.34	2376.05	1527.24	2325.31	1628.84	2261.98	1538.18	2134.83	1191.72	1946.98	1143.66	1871.57
Moricandia_foetida	621.818	896.652	691.758	917.212	751.348	863.758	789.909	703.045	803.848	665.818	818	737.879	864.242	870.409	920.318	911.5	981.106	887	1026.77	828.636	1013.5	764.167	885.924	670.424	831.879	652.53	899.818	614.788	1006.35	535.394	1022.36	456.788	972.803	403.97	897.106	393.545	846.697	451.833	815.348	566.591	794.848	629.242	784.727	566.591	747.273	438.318	686	384.227	613.545
Moricandia_moricandioides	1393.45	1718.38	1506.86	1730.85	1594.43	1618.35	1567.36	1363.54	1591.23	1269.48	1607.58	1386.77	1592.52	1619.79	1688.24	1724.26	1799.89	1704.36	1889.7	1618.78	1905.84	1479.67	1753.02	1303.04	1675.04	1226.37	1749.94	1135.64	1912.98	925.121	1893.26	783.826	1805.14	713.417	1685.67	714.561	1594.12	823.015	1609.54	1074.55	1582.88	1170.4	1560.22	1079.66	1557.1	831.288	1457.06	717.742	1343.73
Moricandia_nitens	1850.79	1881.14	1940.14	1918.33	2062.44	1837.94	2094.6	1605.43	2116.54	1522.7	2137.86	1608.96	2175.03	1829.04	2308.42	1916.84	2399.6	1877.1	2468.21	1810.62	2459.27	1675.46	2250.86	1529.88	2175.85	1472.95	2251.55	1411.08	2455.39	1253.21	2461.52	1107.06	2397.67	1048.88	2314.69	1006.6	2177.62	1092.4	2139.82	1334.89	2113.47	1419.9	2089.64	1335.3	2041.79	1097.18	1911.46	1016.85	1826.35
Moricandia_rytidocarpoides	1487.71	1561.41	1555.46	1594.37	1657.25	1540.39	1711.39	1306.37	1722.24	1242.63	1734.23	1307.1	1788.36	1533.9	1885.08	1579.52	1951.71	1539.54	2013.1	1496.55	2014.55	1382.67	1828.87	1241.61	1766.83	1213.24	1831.98	1176.61	2018.63	1019.3	2010.12	903.886	1951.75	865.855	1887.69	827.898	1784.46	876.386	1734.47	1118.45	1718.45	1181.52	1707.04	1123.13	1647.86	879.066	1546.77	830.018	1480.12
Moricandia_spinosa	2037.41	2175.73	2110.11	2218.45	2238.75	2150.95	2285.91	1849.05	2316.89	1757.52	2362.05	1829.75	2456.73	2132.39	2591.84	2167.27	2654.86	2116.57	2735.73	2063.07	2729.86	1920.82	2469.98	1750.36	2385.34	1694	2446.66	1631.68	2696.2	1412.5	2676.52	1272.27	2605.14	1237.39	2536.07	1182.52	2394.84	1252.82	2337.98	1555.41	2306.98	1637.05	2263.23	1573.61	2143.59	1272.34	1998.32	1246.34	1945.2
Moricandia_suffruticosa	1077.27	1209.48	1154.28	1236.93	1232.84	1183.54	1268.13	1001.55	1280.69	938.808	1285.85	1030.7	1308.13	1175.92	1382.03	1239.18	1477.82	1213.48	1544.18	1141.35	1525.38	1051.18	1415.27	959.508	1329.61	911.938	1416.9	864.5	1541.86	752.892	1549.31	668.862	1484.97	601.992	1385.27	579.046	1315.97	647.931	1292.1	777.269	1280	879.562	1270.55	789.569	1246.54	632.115	1178.58	572.677	1076.19
Moricandia_summer	2140.87	2021.6	2195.75	2035.29	2291.68	1976	2318.26	1782.18	2323.73	1745.71	2332.09	1779.93	2411.82	1970.68	2513.62	2000.05	2562.75	1970.57	2594.6	1926.32	2571.04	1812.12	2397.18	1720.97	2363.44	1704.43	2392.58	1680.18	2559.03	1545.82	2548.09	1438.29	2505.85	1402.56	2454.61	1382.31	2350.26	1433.39	2317.76	1636.1	2315.79	1667.9	2305.67	1637.81	2240.5	1445.1	2127.83	1406.62	2076.25
Psychine_stylosa	2005.7	2205.87	2082.71	2232.53	2217.24	2162.69	2292.59	1846.63	2323.26	1782.79	2361.01	1839.1	2501.39	2120.63	2640.83	2166.1	2711.81	2124.36	2763.2	2061.04	2723.1	1915.81	2431.6	1766.76	2371.74	1735.51	2427.41	1683.21	2677.19	1482.57	2696.87	1328.53	2640.16	1275.39	2559.91	1240.64	2422.14	1309.67	2339	1624.3	2310.24	1685.16	2270.83	1626.9	2118.66	1335.03	1973.23	1297.79	1902.43
Raffenaldia_primuloides	1808.24	1404.9	1826.86	1422.59	1852.59	1422.93	1901.24	1379.34	1911.93	1367.97	1915.31	1380.14	1941.07	1451.69	1970.14	1471.62	1996.14	1465.86	2014.1	1446.45	2010.34	1410.66	1951.69	1361.07	1936.55	1359.93	1950.45	1360.72	2032.1	1345.48	2055.97	1311.14	2049.38	1278.97	2029.86	1257.07	1989.1	1255.76	1930.34	1321.76	1923.24	1339.66	1925.41	1321.69	1914.31	1241.41	1881.93	1214.55	1853.76
Raphanus_pugioniformis	284.651	1071.6	313.953	1097.6	366.349	1081.6	399.349	972.674	413.186	941.791	414.837	971.721	444	1089.72	502.558	1119.3	534.767	1099.95	573.256	1075.74	575.163	1016.02	466.163	943.86	435.442	922.674	464.209	910.326	582.953	855.907	590.93	797.884	561.233	770.605	527.512	746.419	472.558	754.814	428.163	868.93	412.442	903.605	408.326	874.558	380.651	758.86	325.488	742.442	295.093
Raphanus_raphanistrum	2004.8	1797.62	2074.77	1816.91	2144.36	1767.49	2147.04	1585.23	2164.81	1502.06	2227.27	1556.48	2341.41	1693.02	2424.59	1684.71	2461.61	1634.85	2489.21	1570.34	2446.73	1497.73	2269.68	1483.53	2188.8	1466.71	2240.19	1393.28	2373.42	1242.59	2359.02	1141.76	2294.68	1106.41	2220.19	1086.78	2142.59	1152.93	2155.96	1357.9	2145.89	1448.16	2082.14	1389.61	1972.79	1224.99	1886.81	1222.21	1839.83
Raphanus_sativus	939.588	882.824	975.985	906.985	1041.53	886.074	1088.66	767.044	1103.54	731.632	1113.71	768.118	1150.25	894.235	1212.04	918.059	1253.51	894.971	1277.9	861.029	1268.09	791.868	1162.13	729.059	1131.1	712.279	1164.06	695.132	1275.62	648.118	1295.12	580.603	1273.41	542.559	1235.28	516.029	1166.07	535.926	1119.34	654.382	1103.69	688.824	1093.43	654.221	1054.62	520.75	982.368	497.471	940.382
Rapistrum_rugosum	1565.51	1301.91	1606.07	1320.32	1652.79	1300.2	1682.42	1225.03	1698.33	1186.39	1707.54	1231.22	1734.58	1309.82	1778.5	1326.63	1815.95	1308.71	1844.2	1276.33	1837.74	1227.28	1770.07	1184.95	1721.84	1170.47	1768.37	1157.28	1844.61	1112.79	1851.64	1062.92	1823.95	1028.88	1781.17	1012.16	1735.14	1034.41	1711.08	1112.76	1696.95	1151.18	1687.01	1114.64	1664.58	1030.63	1617.5	1006.25	1572.54
Rytidocarpus_moricandioides	1892.59	2189.85	2033.7	2213.39	2175.75	2102.32	2197.01	1744.77	2233.62	1612.77	2271.62	1758.39	2308.01	2110.63	2467.52	2213.15	2593.09	2177.34	2695.81	2078.02	2699.72	1906.32	2415.35	1664.28	2301.12	1569.83	2417.89	1479.77	2751.4	1279.08	2763.87	1102.31	2690.24	1001.45	2556.68	948.72	2389.31	1014.5	2286.32	1387.05	2232.6	1517.59	2182.26	1383.91	2075.91	1006.97	1914.61	942.579	1779.54
Savignya_parviflora	2082.89	2120.21	2160.15	2144.05	2278.5	2080.77	2339.13	1910.48	2342.27	1852.45	2340.34	1911.77	2409.9	2083.61	2541.84	2140.44	2618.89	2097.6	2656.1	2016.58	2611.29	1886.65	2462.71	1807.29	2396.44	1813.52	2463.11	1802.97	2621.82	1723.6	2652.94	1583.61	2610.37	1506.81	2534.05	1468.11	2389.39	1528.76	2338.19	1701.06	2337.73	1767.47	2336.24	1703.52	2273.81	1526.52	2140.77	1480.87	2057.5
Sinapis_alba	1677.33	1722.62	1762.66	1767.74	1891.48	1727.34	1942.82	1577.16	1994.42	1480.47	2032.7	1586.52	2080.03	1743.14	2206.91	1793.09	2298.04	1748.5	2342.67	1670.31	2314.3	1558.85	2169.88	1486.43	2046.39	1450.04	2170.29	1447.22	2332.06	1391.04	2374.62	1286.13	2339.4	1208.88	2267.12	1154	2125.66	1174.04	2055.75	1315.95	1998.12	1403.79	1964.4	1317.69	1918.02	1160.23	1804.29	1126.07	1715.84
Sinapis_arvensis	878.667	796.667	894.667	817.667	946.167	809	986.667	752.167	1000.67	728.333	1000.67	760	1017	832.833	1064.67	856.5	1087.67	841.5	1106.83	821.167	1097	776.5	1044.67	732	1021.83	720.167	1050.67	715	1117.33	686.333	1131	646.5	1118	621	1094	602.667	1044.33	617.833	1011	679.833	1005.33	701.333	1003.17	673.167	993.833	606.333	953.667	574.333	921.833
Sinapis_flexuosa	1715.45	1468.9	1746.37	1502	1813.77	1494.35	1887.07	1409.32	1929.83	1360.98	1950.37	1417.62	2001.32	1518.1	2063.53	1536.32	2098.78	1511.78	2122.52	1480.12	2106.3	1415.68	2024.68	1365.12	1958.98	1347.37	2030.03	1342.35	2135.9	1308.7	2164.02	1245.2	2146.97	1211.23	2118.68	1177.8	2043.43	1183.98	1973.38	1270.28	1936.32	1324	1915.27	1268.22	1872.3	1160.62	1805.52	1134.68	1769.73
Vella_aspera	1610.59	1349.84	1639.34	1354.15	1655.84	1325.66	1641.81	1279.45	1651.03	1247.15	1672.23	1255.62	1717.53	1284.23	1747.27	1265.34	1748.1	1240.85	1742.99	1224.34	1700.38	1221.81	1668.81	1237.36	1652.88	1229.93	1656.29	1216.56	1686.88	1195.33	1673.75	1172.42	1661.08	1165.56	1639.74	1165.25	1629.41	1196.86	1642.15	1213.77	1637.42	1229.85	1603.97	1234.88	1566.04	1207.92	1534.64	1229.7	1528.3
Vella_bourgeana	1299.34	1499.14	1361.49	1565.55	1483.6	1546.48	1583.88	1373.37	1664.82	1277.61	1731.84	1393.14	1802.11	1567.19	1918.37	1600.36	1981.01	1538.14	2036.02	1468.06	1995.2	1358.48	1817.94	1301.81	1703.8	1249.14	1823.36	1203.42	2022.07	1166.52	2069.84	1058.12	2025.52	988.964	1962.81	922.458	1838.47	946.434	1746.27	1106.96	1662.07	1211.35	1603.64	1101.04	1531.83	918.277	1412.52	883.482	1342.98
Vella_lucentina	873.94	746.94	901.806	777.448	958.657	772.97	1013.78	681.328	1054.64	655.91	1095.3	685.627	1139.88	775.985	1195.07	785.91	1222.51	760.284	1239.49	726.731	1214.7	678.612	1112.87	659.403	1075.04	635.209	1115.78	613.851	1224.93	604.881	1258.43	550.507	1245.57	515.388	1215.06	486.896	1150.22	495.672	1098.87	585.761	1056.4	612.552	1022.04	583.612	993.149	492.612	937.284	475.97	902.343
Vella_pseudocytisus	1755.09	1425.3	1773.72	1452	1825	1454.48	1865.25	1394.55	1935.84	1344.67	1992.7	1396.82	2029.04	1465.46	2077.15	1465.99	2094.94	1442.99	2108.69	1419.19	2087.28	1376.15	2015.69	1368.4	1959.28	1323.85	2014.63	1288.87	2096.7	1291.78	2121.93	1247.7	2110.97	1219.3	2095.03	1196.67	2044.6	1191.6	2003.19	1251.72	1939.34	1302.93	1880.91	1249.7	1854.61	1185.01	1805.82	1177.72	1782.18
Vella_spinosa	714.736	747.321	764.245	784.264	832.302	770.509	882.34	688.887	924.83	645.528	966.509	705.868	1009.75	783.189	1074.25	798.151	1121.53	763.962	1136.11	704.283	1106.85	657.642	1012.64	637.415	953.226	627.566	1009.45	605.151	1108.32	586.245	1140.42	533.226	1122.85	477.566	1069.15	446.547	1006.7	464.585	965.755	541.736	928.113	600.774	893.736	541.17	859.396	452.528	796.585	430.642	741.302
Zilla_macroptera	1750.76	1427.53	1778.21	1446.55	1828.6	1437.69	1891.29	1379.21	1928.66	1338.1	1927.62	1393.48	1934.34	1483.38	1976.86	1527.93	2011.55	1530.36	2033.17	1503.24	2032.22	1454.38	1986.98	1378.33	1956.22	1330.86	2005.86	1317.5	2087.66	1287.52	2116.6	1246.36	2113.41	1215.16	2084.79	1194.88	2032.71	1206.4	1975.02	1267.28	1941.41	1304.53	1944.16	1255.76	1931.84	1153.72	1893.45	1107.81	1854.02
Zilla_spinosa	1718.02	1497	1755.44	1517.96	1813.17	1496.15	1869	1440.38	1935.15	1366.25	1941.21	1462.96	1954.17	1552.73	1998.96	1606.48	2051.25	1612.81	2081.19	1577.42	2082.02	1525.06	2030.35	1446.25	1973.88	1349.98	2053.79	1314.15	2133.5	1275.48	2160.02	1234.19	2152.52	1197.44	2120.29	1180.23	2072.81	1196.02	2021.23	1250.65	1953.42	1311.54	1940.83	1223.1	1919.69	1135.02	1872.25	1092.9	1822.81
[truncated: 15 more columns]

## Sheet: Figure 3A-E
Individual	Site	Season	Floral_diameter	Corolla_tube	CV1	Cyanidin	Flavonol_1	Flavonol_2	Kaempferol	tmin	tmax	daylength
Malaha_51	Malaha	spring	28.7	13.52	1.80798	5.38613	57.2316	31.9342	23.9984	8.82133	20.334	13.06
Malaha_51	Malaha	spring	27.89	12.86	2.70431	5.3881	52.6563	32.6649	21.9624	8.82133	20.334	13.06
Malaha_52	Malaha	spring	23.15	12.56	1.75829	6.43996	77.2641	53.9783	34.1196	8.82133	20.334	13.06
Malaha_52	Malaha	spring	24.89	13.87	3.87428	4.37124	56.4453	44.4659	24.4643	8.82133	20.334	13.06
Malaha_53	Malaha	spring	27.85	14.02	2.31592	5.90549	49.7754	29.064	18.9253	8.82133	20.334	13.06
Malaha_53	Malaha	spring	28.48	13.06	1.74707	5.49698	47.6118	29.8519	19.0992	8.82133	20.334	13.06
Malaha_54	Malaha	spring	19.91	8.92	2.56043	5.63192	63.403	37.9183	21.0474	8.82133	20.334	13.06
Malaha_54	Malaha	spring	25.11	12.36	3.19642	4.579	52.1659	33.9451	20.393	8.82133	20.334	13.06
Malaha_55	Malaha	spring	27.73	13.07	0.747126	4.44011	48.2014	29.046	18.5605	8.82133	20.334	13.06
Malaha_55	Malaha	spring	24.58	12.96	0.926431	5.56538	43.5288	25.4092	13.906	8.82133	20.334	13.06
Malaha_56	Malaha	spring	18.33	11.48	1.89092	6.61666	55.6315	58.6779	19.8308	8.82133	20.334	13.06
Malaha_56	Malaha	spring	21.42	11.59	3.07779	6.58423	42.4704	35.6656	13.9514	8.82133	20.334	13.06
Malaha_57	Malaha	spring	20.86	12.66	1.71415	5.04274	73.9732	46.8478	29.544	8.82133	20.334	13.06
Malaha_57	Malaha	spring	20.32	11.97	-0.135432	3.76763	53.7751	34.7634	18.535	8.82133	20.334	13.06
Malaha_58	Malaha	spring	23.18	11.9	1.72038	4.51971	43.3759	33.1013	13.933	8.82133	20.334	13.06
Malaha_58	Malaha	spring	23.74	10.83	2.94591	4.55568	36.5862	25.1591	10.1393	8.82133	20.334	13.06
Malaha_59	Malaha	spring	24.04	12.52	3.542	6.12591	62.8305	39.956	24.2869	8.82133	20.334	13.06
Malaha_59	Malaha	spring	26.2	12.63	2.59028	5.12127	52.8457	38.9283	20.5656	8.82133	20.334	13.06
Malaha_60	Malaha	spring	26.45	12.48	0.758707	3.70984	75.4029	42.4224	31.3401	8.82133	20.334	13.06
Malaha_60	Malaha	spring	23.18	11.56	2.33362	4.83239	88.9424	64.8828	39.1568	8.82133	20.334	13.06
Malaha_61	Malaha	spring	26.06	12.75	1.56005	5.93976	88.8608	60.4843	39.6468	8.82133	20.334	13.06
Malaha_61	Malaha	spring	21.9	11.9	3.84782	5.4267	79.3775	55.9443	33.4368	8.82133	20.334	13.06
Malaha_62	Malaha	spring	32.11	12.97	2.57301	5.01077	56.4451	35.7183	24.6871	8.82133	20.334	13.06
Malaha_62	Malaha	spring	22.34	11.7	2.20119	6.9243	79.6866	47.8135	31.787	8.82133	20.334	13.06
Malaha_63	Malaha	spring	24.57	12.71	2.4327	4.89715	67.4006	47.9245	30.1656	8.82133	20.334	13.06
Malaha_63	Malaha	spring	23.99	12.6	3.90827	4.6706	39.6306	30.4479	13.1694	8.82133	20.334	13.06
Malaha_64	Malaha	spring	18.56	12.12	2.53608	5.77689	102.397	66.3799	41.5836	8.82133	20.334	13.06
Malaha_64	Malaha	spring	27.81	14.33	3.64389	3.37093	56.4186	40.2585	24.7456	8.82133	20.334	13.06
Malaha_65	Malaha	spring	26.7	12.8	2.91734	7.46365	74.2162	55.2227	33.2735	8.82133	20.334	13.06
Malaha_65	Malaha	spring	32.23	13.57	2.10429	6.3918	74.3597	48.0161	34.1033	8.82133	20.334	13.06
Malaha_66	Malaha	spring	26.45	11.72	3.21359	2.52174	35.0917	24.2924	11.3752	8.82133	20.334	13.06
Malaha_66	Malaha	spring	26.94	12.13	3.84564	2.36588	28.9037	21.3534	9.00945	8.82133	20.334	13.06
Malaha_67	Malaha	spring	21.64	12.4	4.3635	5.06414	65.8107	44.42	23.7564	8.82133	20.334	13.06
Malaha_67	Malaha	spring	24.3	11.4	1.04524	4.74054	53.5493	41.3663	19.7955	8.82133	20.334	13.06
Malaha_68	Malaha	spring	24.97	12.85	4.40392	3.09216	58.0143	33.415	20.2382	8.82133	20.334	13.06
Malaha_68	Malaha	spring	24.91	13.05	2.86853	3.44457	45.2869	28.6082	14.1461	8.82133	20.334	13.06
Malaha_69	Malaha	spring	23.79	12.64	1.70476	5.02585	89.2108	75.3519	41.5936	8.82133	20.334	13.06
Malaha_69	Malaha	spring	26.76	12.08	2.08697	4.50041	82.7921	63.3627	39.1698	8.82133	20.334	13.06
Malaha_70	Malaha	spring	24.28	11.9	1.05531	7.29898	69.1637	47.7428	27.6806	8.82133	20.334	13.06
Malaha_70	Malaha	spring	20.46	12.78	1.56195	8.89693	84.3775	62.0546	33.4828	8.82133	20.334	13.06
Malaha_71	Malaha	spring	23.47	12.01	2.25553	5.36717	74.9325	53.2913	30.7878	8.82133	20.334	13.06
Malaha_71	Malaha	spring	25.41	12.15	3.56149	4.284	66.8262	48.2121	28.2932	8.82133	20.334	13.06
Malaha_72	Malaha	spring	27.33	12.75	2.78537	5.92939	77.0699	50.6987	32.5125	8.82133	20.334	13.06
Malaha_72	Malaha	spring	28.4	12	3.05752	5.0297	64.0213	43.941	26.282	8.82133	20.334	13.06
Malaha_73	Malaha	spring	24.49	12.54	2.68314	5.7866	76.7008	48.9424	31.7259	8.82133	20.334	13.06
Malaha_73	Malaha	spring	23.05	11.02	3.90752	4.55965	70.297	44.7047	27.3267	8.82133	20.334	13.06
Malaha_74	Malaha	spring	29.94	13.46	1.78817	6.63196	74.6553	47.5066	32.4338	8.82133	20.334	13.06
Malaha_74	Malaha	spring	25.12	11.2	1.91209	5.44672	54.0307	27.8458	18.5227	8.82133	20.334	13.06
Malaha_77	Malaha	spring	26.06	12.57	2.38941	0.48779	43.7048	29.7106	17.109	8.82133	20.334	13.06
Malaha_77	Malaha	spring	27.14	11.88	3.07664	1.12618	34.9149	22.1112	10.4059	8.82133	20.334	13.06
Malaha_78	Malaha	spring	20.74	11.23	1.60044	0.250886	62.6679	42.5155	24.8303	8.82133	20.334	13.06
Malaha_78	Malaha	spring	25.65	13.28	4.82826	0.807101	39.3117	21.7283	11.2993	8.82133	20.334	13.06
Malaha_79	Malaha	spring	21.26	11.81	3.24491	1.61523	45.7803	31.6567	14.0243	8.82133	20.334	13.06
Malaha_79	Malaha	spring	24.24	13.61	3.21932	0.142861	39.2741	23.0632	14.0725	8.82133	20.334	13.06
Malaha_80	Malaha	spring	24.32	13.27	2.98152	2.22548	33.269	19.715	10.1387	8.82133	20.334	13.06
Malaha_80	Malaha	spring	23.16	11.35	3.84855	1.85314	32.0291	18.3935	7.84901	8.82133	20.334	13.06
Malaha_81	Malaha	spring	23.29	13.49	3.73613	1.13316	73.518	43.6291	28.0744	8.82133	20.334	13.06
Malaha_81	Malaha	spring	23.36	14.38	2.12054	1.53336	62.189	38.5746	22.1387	8.82133	20.334	13.06
Malaha_82	Malaha	spring	22.38	12.37	4.07479	1.6222	38.9454	28.5821	11.8093	8.82133	20.334	13.06
Malaha_82	Malaha	spring	22.41	12.07	2.536	1.48933	34.3393	26.342	9.45437	8.82133	20.334	13.06
Malaha_84	Malaha	spring	25.12	12.63	2.82367	2.76343	85.3987	51.6082	35.7391	8.82133	20.334	13.06
Malaha_84	Malaha	spring	23.87	12.64	2.80447	3.03954	91.3736	63.0736	38.9135	8.82133	20.334	13.06
Malaha_86	Malaha	spring	25.13	13.78	2.90082	1.46497	47.3248	30.2246	17.0122	8.82133	20.334	13.06
Malaha_86	Malaha	spring	27.84	14.44	2.24184	1.84371	38.6084	24.345	13.5609	8.82133	20.334	13.06
Malaha_87	Malaha	spring	26.99	13.88	1.44396	2.73212	63.7484	47.53	28.3231	8.82133	20.334	13.06
Malaha_87	Malaha	spring	24.07	12.81	0.277352	2.24519	73.5535	54.4982	31.792	8.82133	20.334	13.06
Malaha_89	Malaha	spring	24.23	12.67	3.00916	3.06367	61.152	48.1224	26.5662	8.82133	20.334	13.06
Malaha_89	Malaha	spring	26.46	12.94	2.42742	2.98339	69.9606	48.7032	31.345	8.82133	20.334	13.06
Malaha_91	Malaha	spring	21.77	12.03	0.905802	4.87183	90.6791	44.7871	35.7825	8.82133	20.334	13.06
Malaha_91	Malaha	spring	23.81	13.04	2.62324	5.11292	70.5086	42.1827	28.7969	8.82133	20.334	13.06
Malaha_93	Malaha	spring	25	12.93	3.2527	6.50542	84.6107	53.2706	36.9485	8.82133	20.334	13.06
Malaha_93	Malaha	spring	26	12.61	2.16001	6.24992	70.5464	44.6646	30.0775	8.82133	20.334	13.06
Malaha_94	Malaha	spring	23.13	12.52	1.81747	3.99446	70.5179	53.5214	30.1742	8.82133	20.334	13.06
Malaha_94	Malaha	spring	19.55	10.97	2.25322	5.32715	69.9257	54.0905	26.3443	8.82133	20.334	13.06
Malaha_95	Malaha	spring	23.47	12.39	2.39964	3.92171	64.4108	44.1757	27.0917	8.82133	20.334	13.06
Malaha_95	Malaha	spring	23.58	12.79	2.58459	5.17688	63.0479	47.6905	27.2592	8.82133	20.334	13.06
Malaha_98	Malaha	spring	23.86	12.21	2.86338	2.63222	61.1247	46.2884	26.7118	8.82133	20.334	13.06
Malaha_98	Malaha	spring	22.74	12.08	2.55475	3.59426	39.6032	30.7254	14.0016	8.82133	20.334	13.06
Malaha_99	Malaha	spring	24.54	11.82	1.58957	4.22043	67.0233	47.824	29.4237	8.82133	20.334	13.06
Malaha_99	Malaha	spring	21.97	12.12	1.57674	2.96348	94.8353	66.0923	43.0759	8.82133	20.334	13.06
Olula_01	Olula	spring	22.15	10.65	3.23012	3.5267	46.1578	28.2191	19.681	10.1717	20.3867	11.53
Olula_01	Olula	spring	22.11	11.35	3.5051	2.81518	23.2389	13.0205	6.91375	10.1717	20.3867	11.53
Olula_02	Olula	spring	23.51	11.12	1.38744	5.11233	50.1545	33.7871	22.0357	10.1717	20.3867	11.53
Olula_02	Olula	spring	23.96	12.98	2.26827	4.49402	54.5493	32.4119	23.3842	10.1717	20.3867	11.53
Olula_03	Olula	spring	20.46	9.48	2.6799	4.83624	36.6922	21.7899	11.8545	10.1717	20.3867	11.53
Olula_03	Olula	spring	19.41	10.42	1.59036	5.96896	61.3962	31.4406	22.6459	10.1717	20.3867	11.53
Olula_04	Olula	spring	20.88	11.23	2.36721	6.52724	89.369	50.9874	39.2403	10.1717	20.3867	11.53
Olula_04	Olula	spring	24	10.96	0.703717	5.30467	52.0666	29.4779	20.971	10.1717	20.3867	11.53
Olula_05	Olula	spring	20.25	11.52	0.665476	4.33351	49.8217	35.7943	21.9687	10.1717	20.3867	11.53
Olula_05	Olula	spring	20.27	10.93	0.883199	4.80208	53.985	38.2851	22.9409	10.1717	20.3867	11.53
Olula_08	Olula	spring	19.5	13.95	2.02268	3.49967	40.1213	33.8374	16.2346	10.1717	20.3867	11.53
Olula_08	Olula	spring	25.04	12.87	1.70472	2.64833	22.3817	12.5458	6.27284	10.1717	20.3867	11.53
Olula_09	Olula	spring	23.01	11.5	-0.199088	5.3616	43.4335	31.4811	17.552	10.1717	20.3867	11.53
Olula_09	Olula	spring	25.85	11.87	2.31399	3.48493	20.6363	15.4874	7.29837	10.1717	20.3867	11.53
Olula_12	Olula	spring	19.21	11.29	0.926301	6.47326	53.3904	44.5128	23.8474	10.1717	20.3867	11.53
Olula_12	Olula	spring	18.04	11.79	2.50877	4.23168	48.1837	38.2321	20.3315	10.1717	20.3867	11.53
Olula_14	Olula	spring	20.98	9.3	1.50363	3.96748	53.7304	37.7712	23.7249	10.1717	20.3867	11.53
Olula_14	Olula	spring	22.58	11.93	2.30903	6.78798	59.517	30.1392	25.0896	10.1717	20.3867	11.53
Olula_16	Olula	spring	28.29	13.43	1.32782	2.07282	42.9229	27.3744	18.8587	10.1717	20.3867	11.53
Olula_16	Olula	spring	28.4	12.77	1.79755	3.12807	47.2031	28.2119	20.9596	10.1717	20.3867	11.53
Olula_17	Olula	spring	23.46	10.45	1.89812	3.48175	45.0206	29.7454	17.8831	10.1717	20.3867	11.53
Olula_17	Olula	spring	22.87	10.82	2.78384	5.46819	47.2311	33.3153	20.2769	10.1717	20.3867	11.53
Olula_24	Olula	spring	30.39	13.77	1.78206	3.68533	95.6305	57.8042	46.6644	10.1717	20.3867	11.53
Olula_24	Olula	spring	20.44	12.07	0.843909	4.17685	77.0961	40.4965	32.5195	10.1717	20.3867	11.53
Olula_26	Olula	spring	21.3	10.71	0.94774	8.23483	64.1163	33.0201	26.7957	10.1717	20.3867	11.53
Olula_26	Olula	spring	23.96	11.59	1.60199	6.94879	65.6572	44.0077	29.7535	10.1717	20.3867	11.53
Olula_27	Olula	spring	29.26	13.34	2.26728	3.88071	33.9408	19.7523	12.5141	10.1717	20.3867	11.53
Olula_27	Olula	spring	24.23	12.6	1.40482	4.89209	74.276	60.3626	37.2592	10.1717	20.3867	11.53
Olula_28	Olula	spring	21.66	10.69	1.41877	3.27435	18.5552	14.2999	5.36462	10.1717	20.3867	11.53
Olula_28	Olula	spring	22.19	11.39	1.90711	3.43109	29.0867	18.3586	9.0236	10.1717	20.3867	11.53
Olula_31	Olula	spring	25.23	11.59	1.82305	5.92397	55.5375	33.879	24.15	10.1717	20.3867	11.53
Olula_31	Olula	spring	24.86	10.57	2.20628	5.6341	53.4882	30.9667	20.7037	10.1717	20.3867	11.53
Olula_35	Olula	spring	26.26	13.34	2.16434	2.98338	26.8981	15.2035	9.60673	10.1717	20.3867	11.53
Olula_35	Olula	spring	24.97	11.99	3.56186	3.48865	35.249	21.1998	13.8824	10.1717	20.3867	11.53
Olula_40	Olula	spring	20.52	12.04	1.65396	2.03933	41.0667	34.1114	17.0739	10.1717	20.3867	11.53
Olula_40	Olula	spring	18.42	10.67	1.77433	1.9335	54.4799	41.0407	19.7144	10.1717	20.3867	11.53
Olula_41	Olula	spring	19.78	11.12	3.5569	4.79195	56.5793	35.5684	17.7867	10.1717	20.3867	11.53
Olula_41	Olula	spring	19.46	9.96	-0.900567	3.81955	49.756	48.7058	23.9574	10.1717	20.3867	11.53
Olula_42	Olula	spring	19.39	10.21	1.35386	3.1896	34.2871	25.9205	13.4441	10.1717	20.3867	11.53
Olula_42	Olula	spring	21.6	10.6	2.12335	4.9947	34.0219	26.7993	13.0899	10.1717	20.3867	11.53
Olula_43	Olula	spring	23.04	12.09	3.57003	8.40665	53.5014	38.7906	23.8032	10.1717	20.3867	11.53
Olula_43	Olula	spring	23.51	12.26	2.60316	6.51921	40.3039	26.884	16.0634	10.1717	20.3867	11.53
Olula_44	Olula	spring	20.67	12.26	2.00431	7.13022	36.3366	28.756	26.1653	10.1717	20.3867	11.53
Olula_44	Olula	spring	23.25	11.29	2.75704	7.00632	38.7923	24.0136	13.9896	10.1717	20.3867	11.53
Olula_45	Olula	spring	19.83	11.42	3.36375	5.89615	43.5123	30.3999	18.8284	10.1717	20.3867	11.53
Olula_45	Olula	spring	19.21	11.46	1.74469	5.70972	40.8586	27.2217	17.4254	10.1717	20.3867	11.53
Olula_47	Olula	spring	19.68	13.11	1.16072	3.99215	50.6558	34.2456	20.1837	10.1717	20.3867	11.53
Olula_47	Olula	spring	17.23	11.56	1.48403	3.22374	78.0072	60.1357	36.5441	10.1717	20.3867	11.53
Olula_48	Olula	spring	20.64	10.93	3.22791	7.33494	67.6739	56.1685	33.0661	10.1717	20.3867	11.53
Olula_48	Olula	spring	25.71	13.16	2.7572	5.74814	47.4417	42.2191	22.8995	10.1717	20.3867	11.53
Olula_49	Olula	spring	25.08	15.96	1.08201	6.02773	27.2872	20.1774	9.82004	10.1717	20.3867	11.53
Olula_49	Olula	spring	25.14	11.88	2.50018	6.84555	51.3374	43.539	25.4825	10.1717	20.3867	11.53
Olula_50	Olula	spring	22.83	11.52	3.20061	5.15955	47.2306	37.8441	22.3429	10.1717	20.3867	11.53
Olula_50	Olula	spring	21.18	10.7	1.2543	5.59687	32.8191	26.6606	12.046	10.1717	20.3867	11.53
Quesada_01	Quesada	spring	33.06	13.12	4.99362	3.77581	31.9902	19.7371	15.5283	10.126	21.403	11.53
Quesada_01	Quesada	spring	32.64	12.65	5.87372	3.95601	44.5588	30.5278	20.9549	10.126	21.403	11.53
Quesada_06	Quesada	spring	31.44	11.9	3.72873	3.17237	73.208	53.399	38.5385	10.126	21.403	11.53
Quesada_06	Quesada	spring	29.5	13.21	4.74356	3.90593	87.4134	56.5498	44.3716	10.126	21.403	11.53
Quesada_07	Quesada	spring	28.1	12.12	3.01133	6.43488	130.387	73.0993	64.1438	10.126	21.403	11.53
Quesada_07	Quesada	spring	30.57	12.68	2.68839	5.55977	89.1703	45.5175	42.409	10.126	21.403	11.53
Quesada_08	Quesada	spring	24.99	11.8	4.37849	4.05576	70.6824	46.4117	34.3869	10.126	21.403	11.53
Quesada_08	Quesada	spring	27.5	13.04	5.43087	3.59097	46.9245	21.4993	19.9065	10.126	21.403	11.53
Quesada_09	Quesada	spring	26.47	12.11	3.23965	3.64902	38.0273	22.6082	17.7229	10.126	21.403	11.53
Quesada_09	Quesada	spring	26.94	11.68	3.76566	4.36408	31.3303	15.7932	13.4857	10.126	21.403	11.53
Quesada_10	Quesada	spring	26.77	12.23	3.77072	4.78792	48.4143	32.8184	22.8074	10.126	21.403	11.53
Quesada_10	Quesada	spring	28.16	13.2	5.33773	4.65191	41.3863	15.6994	16.3436	10.126	21.403	11.53
Quesada_11	Quesada	spring	29.66	12	2.86697	3.81481	64.546	46.2933	34.562	10.126	21.403	11.53
Quesada_11	Quesada	spring	28.59	11.9	3.69562	5.66138	53.5755	41.9207	28.8351	10.126	21.403	11.53
Quesada_12	Quesada	spring	33.16	12.69	2.98979	3.76131	90.5529	59.8412	51.7375	10.126	21.403	11.53
Quesada_12	Quesada	spring	31.64	13	3.81481	3.88197	89.7652	51.7578	45.2104	10.126	21.403	11.53
Quesada_13	Quesada	spring	35.85	14.3	4.48994	3.03845	71.9383	44.7056	36.7548	10.126	21.403	11.53
Quesada_13	Quesada	spring	38.29	13.96	4.28465	2.89692	78.612	49.6891	40.3882	10.126	21.403	11.53
Quesada_14	Quesada	spring	30.11	12.27	3.34277	5.15866	60.341	32.6635	29.113	10.126	21.403	11.53
Quesada_14	Quesada	spring	31.44	12.73	5.638	4.49285	64.7949	32.4888	30.8487	10.126	21.403	11.53
Quesada_15	Quesada	spring	34.22	14.07	3.64264	4.82676	49.7908	28.6313	22.6781	10.126	21.403	11.53
Quesada_15	Quesada	spring	34.23	14.4	3.57828	4.05575	51.5543	23.128	22.7501	10.126	21.403	11.53
Quesada_16	Quesada	spring	29.86	13.65	4.52313	3.55393	61.7654	34.3133	29.7315	10.126	21.403	11.53
Quesada_16	Quesada	spring	30.43	14.01	4.1537	4.51177	63.5644	30.4226	28.2942	10.126	21.403	11.53
Quesada_17	Quesada	spring	28.61	12.08	4.49695	5.2214	62.8539	41.6788	32.2091	10.126	21.403	11.53
Quesada_17	Quesada	spring	31.05	12.68	3.61415	4.04846	96.2365	68.9971	52.1081	10.126	21.403	11.53
Quesada_18	Quesada	spring	25.64	11.28	4.27218	5.21101	46.6861	26.3754	21.0381	10.126	21.403	11.53
Quesada_18	Quesada	spring	28.87	11.67	2.75934	3.36154	80.5385	55.3167	42.0733	10.126	21.403	11.53
Quesada_19	Quesada	spring	27.79	11.5	3.21473	5.10674	32.9588	19.1256	14.9789	10.126	21.403	11.53
Quesada_19	Quesada	spring	26.11	10.87	3.91404	5.66329	47.4637	30.064	22.8562	10.126	21.403	11.53
Quesada_20	Quesada	spring	29.42	12.9	3.01573	5.42559	44.9392	25.6542	20.6062	10.126	21.403	11.53
Quesada_20	Quesada	spring	29.22	11.77	3.80049	5.79577	63.4286	43.1895	32.3297	10.126	21.403	11.53
Quesada_21	Quesada	spring	34.25	14.7	3.15233	4.00748	96.8656	68.1852	51.5126	10.126	21.403	11.53
Quesada_21	Quesada	spring	30.83	14.56	2.86485	4.39227	68.467	41.9754	33.828	10.126	21.403	11.53
Quesada_22	Quesada	spring	31.41	12.86	4.22601	4.75276	33.172	23.2758	15.7554	10.126	21.403	11.53
Quesada_22	Quesada	spring	30.38	12.76	5.10092	4.7326	23.5085	11.4184	9.24819	10.126	21.403	11.53
Quesada_23	Quesada	spring	27.14	12.9	3.83535	4.27268	55.2134	41.3382	29.241	10.126	21.403	11.53
Quesada_23	Quesada	spring	24.41	12.27	4.23953	6.59567	67.3089	41.8939	32.9771	10.126	21.403	11.53
Quesada_24	Quesada	spring	32.54	12.32	5.69905	3.85783	79.5438	44.4653	39.1765	10.126	21.403	11.53
Quesada_24	Quesada	spring	31.19	12.95	4.52628	3.82407	47.0605	28.2065	22.3571	10.126	21.403	11.53
Quesada_29	Quesada	spring	28.33	10.52	5.72529	5.32698	72.9674	36.8159	32.7614	10.126	21.403	11.53
Quesada_29	Quesada	spring	28.63	13.15	1.64929	4.6715	50.811	30.7119	23.1983	10.126	21.403	11.53
Quesada_37	Quesada	spring	25.83	15.33	2.94342	3.23014	64.3505	37.8206	31.2133	10.126	21.403	11.53
Quesada_37	Quesada	spring	24.26	12.02	3.74974	3.68909	60.8439	35.8301	27.9318	10.126	21.403	11.53
Tabernas_01	Tabernas	spring	21.02	12.54	2.64723	5.58882	79.1687	45.1589	36.4461	11.8513	20.616	11.53
Tabernas_01	Tabernas	spring	22.78	11.93	1.21585	5.49573	68.8724	42.3119	33.245	11.8513	20.616	11.53
Tabernas_02	Tabernas	spring	28.84	12.04	3.07423	7.60258	51.0931	23.2131	21.4723	11.8513	20.616	11.53
Tabernas_02	Tabernas	spring	24.34	11.98	4.48919	11.1502	96.9344	45.2837	42.8146	11.8513	20.616	11.53
Tabernas_03	Tabernas	spring	24.16	11.14	2.58093	8.06613	72.7026	44.1327	35.5289	11.8513	20.616	11.53
Tabernas_03	Tabernas	spring	27.03	13.41	0.874626	6.64983	58.6013	38.354	28.8579	11.8513	20.616	11.53
Tabernas_04	Tabernas	spring	27.9	13.52	1.05094	7.7733	55.278	38.4242	26.4798	11.8513	20.616	11.53
Tabernas_04	Tabernas	spring	23.9	11.64	2.77837	8.47869	63.2769	42.5566	30.7273	11.8513	20.616	11.53
Tabernas_05	Tabernas	spring	24.52	12.13	1.24946	4.65392	52.8056	27.9942	24.0607	11.8513	20.616	11.53
Tabernas_05	Tabernas	spring	24.42	11	0.643267	4.52598	38.9865	19.6414	15.7156	11.8513	20.616	11.53
Tabernas_06	Tabernas	spring	23.7	12.15	2.19455	9.65381	53.3716	31.0896	22.7446	11.8513	20.616	11.53
Tabernas_06	Tabernas	spring	25.51	12.73	0.556051	8.00754	49.6959	27.9342	21.7233	11.8513	20.616	11.53
Tabernas_07	Tabernas	spring	24.25	11.94	0.950951	6.64709	47.1366	23.5735	19.5322	11.8513	20.616	11.53
Tabernas_07	Tabernas	spring	22.23	11.89	2.55076	9.95438	95.6461	65.1339	47.2934	11.8513	20.616	11.53
Tabernas_08	Tabernas	spring	24.74	11.72	0.594449	7.96423	86.5677	50.4989	41.7669	11.8513	20.616	11.53
Tabernas_08	Tabernas	spring	26.48	12.35	2.8411	8.23265	58.9205	34.0611	28.2977	11.8513	20.616	11.53
Tabernas_09	Tabernas	spring	19.26	9.99	2.2683	11.5603	81.4971	46.6595	37.1689	11.8513	20.616	11.53
Tabernas_09	Tabernas	spring	25.54	10.56	2.64993	5.7822	47.7993	29.2046	22.6909	11.8513	20.616	11.53
Tabernas_10	Tabernas	spring	27.11	9.87	3.92176	9.06591	67.1453	37.2841	31.7032	11.8513	20.616	11.53
Tabernas_10	Tabernas	spring	23.24	12.42	1.99575	8.29981	78.8359	45.3714	37.2507	11.8513	20.616	11.53
Tabernas_11	Tabernas	spring	21.04	11.52	2.51781	5.32691	66.3352	32.0469	29.9385	11.8513	20.616	11.53
Tabernas_11	Tabernas	spring	25.41	12.43	1.69339	3.60697	50.5228	24.835	22.6635	11.8513	20.616	11.53
Tabernas_12	Tabernas	spring	30.2	11.95	2.39378	4.56861	63.2713	47.561	33.627	11.8513	20.616	11.53
Tabernas_12	Tabernas	spring	25.46	13.77	2.24281	4.77958	52.3307	25.9088	23.9327	11.8513	20.616	11.53
Tabernas_13	Tabernas	spring	24.12	12.21	2.55737	5.66876	46.896	28.9509	22.0809	11.8513	20.616	11.53
Tabernas_13	Tabernas	spring	24.64	11.82	0.995159	6.77129	34.9234	26.7788	16.1595	11.8513	20.616	11.53
Tabernas_14	Tabernas	spring	21.19	9.93	0.517559	10.0374	64.4668	39.2937	29.7392	11.8513	20.616	11.53
Tabernas_14	Tabernas	spring	23.81	11.06	2.79966	8.78476	75.4048	45.2285	35.7721	11.8513	20.616	11.53
Tabernas_15	Tabernas	spring	21.68	11.92	2.38774	5.54934	43.3309	26.1255	18.8436	11.8513	20.616	11.53
Tabernas_15	Tabernas	spring	25.11	11.29	0.718151	5.68749	38.8789	28.4168	18.3132	11.8513	20.616	11.53
Tabernas_18	Tabernas	spring	24.05	10.82	1.4571	9.01524	93.5626	56.5296	44.9447	11.8513	20.616	11.53
Tabernas_18	Tabernas	spring	28.73	11.67	1.06037	6.55717	47.7539	26.8352	21.1009	11.8513	20.616	11.53
Tabernas_20	Tabernas	spring	17.44	9.98	0.464746	7.11896	36.5623	37.2027	18.2654	11.8513	20.616	11.53
Tabernas_20	Tabernas	spring	28.15	12.41	0.84644	5.37617	52.2251	28.033	22.7798	11.8513	20.616	11.53
Tabernas_23	Tabernas	spring	26.75	11.98	1.32742	5.47397	38.8692	26.7669	18.3491	11.8513	20.616	11.53
Tabernas_23	Tabernas	spring	24.17	11.6	2.372	7.04149	59.4354	46.9709	30.8943	11.8513	20.616	11.53
Tabernas_27	Tabernas	spring	22.15	10.6	1.38485	6.52051	96.0346	63.1218	48.39	11.8513	20.616	11.53
Tabernas_27	Tabernas	spring	22.12	12.69	1.25286	7.94152	63.0365	36.3374	28.9123	11.8513	20.616	11.53
Tabernas_28	Tabernas	spring	20.93	9.83	0.645111	7.0492	37.5942	27.6482	18.7065	11.8513	20.616	11.53
Tabernas_28	Tabernas	spring	20.22	10.36	1.08386	9.99292	77.3122	52.3686	37.997	11.8513	20.616	11.53
Tabernas_30	Tabernas	spring	18.5	11.13	2.33783	4.80475	56.0268	39.1999	27.4935	11.8513	20.616	11.53
Tabernas_30	Tabernas	spring	17.64	10.92	-1.19781	5.684	72.2081	42.5108	34.5143	11.8513	20.616	11.53
Tabernas_38	Tabernas	spring	23.9	12.57	2.11842	7.28965	42.8821	36.6227	22.6859	11.8513	20.616	11.53
Tabernas_38	Tabernas	spring	23.46	12.84	1.80222	6.79776	36.0424	27.9874	18.0354	11.8513	20.616	11.53
Tabernas_42	Tabernas	spring	21.88	12.86	2.53617	6.26961	66.77	41.1383	32.3471	11.8513	20.616	11.53
Tabernas_42	Tabernas	spring	18.5	12.36	2.30179	8.15569	80.0518	51.1095	38.8884	11.8513	20.616	11.53
Tabernas_46	Tabernas	spring	23.37	12.18	2.4544	7.50497	66.0877	33.6312	29.7008	11.8513	20.616	11.53
Tabernas_46	Tabernas	spring	26.09	11.43	2.46604	6.13552	40.6693	25.9065	18.7522	11.8513	20.616	11.53
Tabernas_47	Tabernas	spring	23.22	11.19	1.9652	5.00564	42.4126	23.3528	18.6799	11.8513	20.616	11.53
Tabernas_47	Tabernas	spring	23.94	12.48	1.24506	5.80776	40.3905	26.3385	18.4493	11.8513	20.616	11.53
Tabernas_48	Tabernas	spring	23.73	13.47	2.74072	4.91388	35.6532	24.6415	17.8131	11.8513	20.616	11.53
Tabernas_48	Tabernas	spring	23.2	13.48	1.06144	5.88487	38.4359	24.9048	17.4382	11.8513	20.616	11.53
Tabernas_49	Tabernas	spring	19.48	14.67	3.74549	16.1774	111.112	66.4563	54.3064	11.8513	20.616	11.53
Tabernas_49	Tabernas	spring	25.04	12.41	1.65976	10.5163	64.4221	34.0726	28.8941	11.8513	20.616	11.53
Tabernas_50	Tabernas	spring	23.21	12.34	2.61618	8.5047	59.4864	29.1789	25.9151	11.8513	20.616	11.53
Tabernas_50	Tabernas	spring	26.27	12.47	2.26577	7.37447	38.2331	23.5531	17.672	11.8513	20.616	11.53
Malaha_51	Malaha	summer	15.73	9.91	-2.84637	0	112.125	84.0596	63.911	17.531	33	14.41
Malaha_51	Malaha	summer	15.73	9.91	-2.84637	0	112.125	84.0596	63.911	17.531	33	14.41
Malaha_52	Malaha	summer	13.53	8.72	-4.16761	0	79.5109	84.6901	52.8612	17.531	33	14.41
Malaha_52	Malaha	summer	13.53	8.72	-4.16761	0	79.5109	84.6901	52.8612	17.531	33	14.41
Malaha_53	Malaha	summer	16.48	9.57	-3.05833	0	99.7893	102.303	62.6462	17.531	33	14.41
Malaha_53	Malaha	summer	11.8	9.68	-3.13806	0	233.692	203.987	136.422	17.531	33	14.41
Malaha_54	Malaha	summer	12.65	9.07	-3.88344	0.162479	277.304	187.128	137.979	17.531	33	14.41
Malaha_54	Malaha	summer	14.07	8.25	-3.56054	0	204.482	154.649	107.991	17.531	33	14.41
Malaha_55	Malaha	summer	16.21	10.29	-3.7812	0.124808	171.763	145.044	98.5089	17.531	33	14.41
Malaha_55	Malaha	summer	12.67	8.58	-3.32784	0.0948546	120.825	120.935	72.3799	17.531	33	14.41
Malaha_56	Malaha	summer	13.51	8.53	-2.75281	0.0212628	118.495	99.7597	68.1862	17.531	33	14.41
Malaha_56	Malaha	summer	13.51	8.53	-2.75281	0.0212628	118.495	99.7597	68.1862	17.531	33	14.41
Malaha_57	Malaha	summer	14.2	8.17	-3.06643	0	127.698	129.984	80.2824	17.531	33	14.41
Malaha_57	Malaha	summer	14.2	8.17	-3.06643	0	127.698	129.984	80.2824	17.531	33	14.41
Malaha_58	Malaha	summer	14.36	8.21	-2.63378	0.137374	296.997	266.25	161.351	17.531	33	14.41
Malaha_58	Malaha	summer	14.36	8.21	-2.63378	0.137374	296.997	266.25	161.351	17.531	33	14.41
Malaha_59	Malaha	summer	15.12	10.4	-2.67323	0	111.238	111.988	69.7288	17.531	33	14.41
Malaha_59	Malaha	summer	15.31	8.77	-3.63712	0.0716307	174.212	140.5	96.7911	17.531	33	14.41
Malaha_60	Malaha	summer	15.6	9.67	-0.763189	0	164.523	132.735	94.3538	17.531	33	14.41
Malaha_60	Malaha	summer	15.6	9.67	-0.763189	0	164.523	132.735	94.3538	17.531	33	14.41
Malaha_61	Malaha	summer	15.59	8.67	-2.71941	0.308394	218.249	157.668	113.333	17.531	33	14.41
Malaha_61	Malaha	summer	15.59	8.67	-2.71941	0.308394	218.249	157.668	113.333	17.531	33	14.41
Malaha_62	Malaha	summer	12.58	8.77	-5.34337	0	185.113	148.251	108.327	17.531	33	14.41
Malaha_62	Malaha	summer	12.58	8.77	-5.34337	0	185.113	148.251	108.327	17.531	33	14.41
Malaha_63	Malaha	summer	10.67	9.15	-3.7462	0	287.346	226.92	155.75	17.531	33	14.41
Malaha_63	Malaha	summer	10.67	9.15	-3.7462	0	287.346	226.92	155.75	17.531	33	14.41
Malaha_64	Malaha	summer	11.84	9.27	-1.90613	0	240.776	190.143	108.703	17.531	33	14.41
Malaha_64	Malaha	summer	11.84	9.27	-1.90613	0	240.776	190.143	108.703	17.531	33	14.41
Malaha_65	Malaha	summer	15.51	9.72	-4.23789	0	213.905	169.912	119.287	17.531	33	14.41
Malaha_65	Malaha	summer	18.26	8.29	-3.50694	0	193.223	166.158	104.998	17.531	33	14.41
Malaha_66	Malaha	summer	11.68	7.15	-4.59858	0	158.79	163.569	98.8126	17.531	33	14.41
Malaha_66	Malaha	summer	11.68	7.15	-4.59858	0	158.79	163.569	98.8126	17.531	33	14.41
Malaha_67	Malaha	summer	14.48	8.7	-3.00726	0.116546	137.463	142.105	84.1772	17.531	33	14.41
Malaha_67	Malaha	summer	15.67	8.18	-3.74257	0	184.344	165.724	102.717	17.531	33	14.41
Malaha_68	Malaha	summer	14.8	9.85	-4.09531	0	148.869	126.415	87.0591	17.531	33	14.41
Malaha_68	Malaha	summer	11.92	8.67	-4.6224	0	221.526	198.238	130.791	17.531	33	14.41
Malaha_69	Malaha	summer	13.01	8	-5.64361	0	266.274	214.977	140.704	17.531	33	14.41
Malaha_69	Malaha	summer	13.01	8	-5.64361	0	266.274	214.977	140.704	17.531	33	14.41
Malaha_70	Malaha	summer	11.61	8.7	-5.07286	0.174226	297.559	241.544	158.164	17.531	33	14.41
Malaha_70	Malaha	summer	11.61	8.7	-5.07286	0.174226	297.559	241.544	158.164	17.531	33	14.41
Malaha_71	Malaha	summer	9.42	8.18	-3.93566	0	210.786	207.434	130.937	17.531	33	14.41
Malaha_71	Malaha	summer	9.42	8.18	-3.93566	0	210.786	207.434	130.937	17.531	33	14.41
Malaha_72	Malaha	summer	11.94	9.08	-4.30786	0	165.514	158.755	102.205	17.531	33	14.41
Malaha_72	Malaha	summer	11.94	9.08	-4.30786	0	165.514	158.755	102.205	17.531	33	14.41
Malaha_73	Malaha	summer	11.14	9.43	-4.66857	0	219.865	211.918	136.212	17.531	33	14.41
Malaha_73	Malaha	summer	11.14	9.43	-4.66857	0	219.865	211.918	136.212	17.531	33	14.41
Malaha_74	Malaha	summer	11.67	8.31	-5.11793	0	395.433	342.324	213.797	17.531	33	14.41
Malaha_74	Malaha	summer	12.46	8.88	-5.1672	0	285.819	269.022	169.103	17.531	33	14.41
Malaha_77	Malaha	summer	13.73	9.2	-5.38845	0	145.252	132.344	84.9627	17.531	33	14.41
Malaha_77	Malaha	summer	13.73	9.2	-5.38845	0	145.252	132.344	84.9627	17.531	33	14.41
Malaha_78	Malaha	summer	12.26	8.58	-3.8018	0.0417951	162.314	155.69	99.4237	17.531	33	14.41
Malaha_78	Malaha	summer	12.26	8.58	-3.8018	0.0417951	162.314	155.69	99.4237	17.531	33	14.41
Malaha_79	Malaha	summer	14.16	9.07	-3.42508	0.336997	247.892	205.113	135.274	17.531	33	14.41
Malaha_79	Malaha	summer	11.07	9.52	-3.84339	0	275.824	253.044	157.761	17.531	33	14.41
Malaha_80	Malaha	summer	11.53	8.26	-2.91518	0	172.137	173.184	105.856	17.531	33	14.41
Malaha_80	Malaha	summer	11.53	8.26	-2.91518	0	172.137	173.184	105.856	17.531	33	14.41
Malaha_81	Malaha	summer	9.97	8.31	-2.27664	0	257.021	228.814	153.287	17.531	33	14.41
Malaha_81	Malaha	summer	9.97	8.31	-2.27664	0	257.021	228.814	153.287	17.531	33	14.41
Malaha_82	Malaha	summer	9.78	6.45	-5.0578	0	244.043	215.36	142.645	17.531	33	14.41
Malaha_82	Malaha	summer	9.78	6.45	-5.0578	0	244.043	215.36	142.645	17.531	33	14.41
Malaha_84	Malaha	summer	11	7.8	-3.6977	0.0502531	236.26	221.744	138.631	17.531	33	14.41
Malaha_84	Malaha	summer	11	7.8	-3.6977	0.0502531	236.26	221.744	138.631	17.531	33	14.41
Malaha_86	Malaha	summer	11.91	9.9	-5.19295	0	300.147	237.447	165.014	17.531	33	14.41
Malaha_86	Malaha	summer	13.38	11	-4.45047	0.580006	175.66	159.354	103.995	17.531	33	14.41
Malaha_87	Malaha	summer	13.7	9.14	-2.67603	0	264.054	225.273	147.948	17.531	33	14.41
Malaha_87	Malaha	summer	13.7	9.14	-2.67603	0	264.054	225.273	147.948	17.531	33	14.41
Malaha_89	Malaha	summer	8.04	8.19	-3.12781	0.813275	453.674	464.452	283.851	17.531	33	14.41
Malaha_89	Malaha	summer	8.04	8.19	-3.12781	0.813275	453.674	464.452	283.851	17.531	33	14.41
Malaha_91	Malaha	summer	13.69	9.36	-3.77769	0	391.331	303.645	209.185	17.531	33	14.41
Malaha_91	Malaha	summer	13.97	8.23	-5.26826	0	200.206	177.965	115.882	17.531	33	14.41
Malaha_93	Malaha	summer	11.55	7.35	-1.9359	0.481047	255.817	233.901	148.409	17.531	33	14.41
Malaha_93	Malaha	summer	11.55	7.35	-1.9359	0.481047	255.817	233.901	148.409	17.531	33	14.41
Malaha_94	Malaha	summer	11.95	9.43	-3.97857	0.196444	198.001	202.561	104.643	17.531	33	14.41
Malaha_94	Malaha	summer	11.95	9.43	-3.97857	0.196444	198.001	202.561	104.643	17.531	33	14.41
Malaha_95	Malaha	summer	11.76	8.02	-4.03839	0	162.844	147.999	102.078	17.531	33	14.41
Malaha_95	Malaha	summer	11.76	8.02	-4.03839	0	162.844	147.999	102.078	17.531	33	14.41
Malaha_98	Malaha	summer	13.78	9.14	-3.7573	0	248.511	206.504	139.793	17.531	33	14.41
Malaha_98	Malaha	summer	16.13	9.34	-4.10995	0	110.757	102.284	67.6141	17.531	33	14.41
Malaha_99	Malaha	summer	12.94	8.1	-5.53173	0	202.777	181.81	121.628	17.531	33	14.41
Malaha_99	Malaha	summer	12.94	8.1	-5.53173	0	202.777	181.81	121.628	17.531	33	14.41
Olula_01	Olula	summer	11.15	7.95	-2.75034	2.09698	137.48	94.9089	73.287	19.408	31.536	14.41
Olula_01	Olula	summer	11.15	7.95	-2.75034	2.09698	137.48	94.9089	73.287	19.408	31.536	14.41
Olula_02	Olula	summer	14.58	9	-2.37952	2.99496	134.382	101.801	72.1667	19.408	31.536	14.41
Olula_02	Olula	summer	9.9	8.42	-2.29024	3.17965	386.91	341.788	226.267	19.408	31.536	14.41
Olula_03	Olula	summer	11.29	7.14	-2.26393	4.93293	133.082	94.2969	70.5461	19.408	31.536	14.41
Olula_03	Olula	summer	11.29	7.14	-2.26393	4.93293	133.082	94.2969	70.5461	19.408	31.536	14.41
Olula_04	Olula	summer	9.86	7.92	-3.21354	4.44835	312.842	227.96	168.544	19.408	31.536	14.41
Olula_04	Olula	summer	9.86	7.92	-3.21354	4.44835	312.842	227.96	168.544	19.408	31.536	14.41
Olula_05	Olula	summer	14.04	8.4	-2.38141	3.02737	99.9543	68.4793	53.896	19.408	31.536	14.41
Olula_05	Olula	summer	14.04	8.4	-2.38141	3.02737	99.9543	68.4793	53.896	19.408	31.536	14.41
Olula_08	Olula	summer	10.68	11.31	-2.79224	3.06993	136.836	107.34	73.1034	19.408	31.536	14.41
Olula_08	Olula	summer	10.68	11.31	-2.79224	3.06993	136.836	107.34	73.1034	19.408	31.536	14.41
Olula_09	Olula	summer	17.05	10.77	-1.58017	3.37175	164.338	131.562	92.3467	19.408	31.536	14.41
Olula_09	Olula	summer	19.45	10.24	-1.26052	4.76931	106.471	81.639	57.4945	19.408	31.536	14.41
Olula_12	Olula	summer	12.97	9.47	-3.40435	2.38906	103.313	90.5427	60.8744	19.408	31.536	14.41
Olula_12	Olula	summer	12.97	9.47	-3.40435	2.38906	103.313	90.5427	60.8744	19.408	31.536	14.41
Olula_14	Olula	summer	15.64	8.39	-1.337	1.74637	99.323	55.011	48.7701	19.408	31.536	14.41
Olula_14	Olula	summer	15.22	10.1	-5.85805	2.83041	111.45	65.0402	57.0396	19.408	31.536	14.41
Olula_16	Olula	summer	14.46	10.32	-1.89281	1.76809	213.615	162.711	115.233	19.408	31.536	14.41
Olula_16	Olula	summer	13.69	10.72	-2.40625	1.19196	230.465	167.082	122.887	19.408	31.536	14.41
Olula_17	Olula	summer	13.3	8.52	-2.89959	0.938971	151.761	144.837	91.0283	19.408	31.536	14.41
Olula_17	Olula	summer	14.54	8.67	-3.45381	0.869538	148.115	135.83	87.6813	19.408	31.536	14.41
Olula_24	Olula	summer	19.96	9.29	-1.42796	3.06158	152.234	125.76	86.0755	19.408	31.536	14.41
Olula_24	Olula	summer	19.96	9.29	-1.42796	3.06158	152.234	125.76	86.0755	19.408	31.536	14.41
Olula_26	Olula	summer	13.77	8.27	-2.0246	4.32287	131.28	108.975	74.0231	19.408	31.536	14.41
Olula_26	Olula	summer	12.24	9.06	-1.3638	5.77117	175.455	152.316	98.8547	19.408	31.536	14.41
Olula_27	Olula	summer	12.9	8.6	-3.32747	2.69479	155.285	126.594	85.8151	19.408	31.536	14.41
Olula_27	Olula	summer	12.9	8.6	-3.32747	2.69479	155.285	126.594	85.8151	19.408	31.536	14.41
Olula_28	Olula	summer	14.85	7.84	-2.01922	0.74235	77.0476	67.8349	43.6073	19.408	31.536	14.41
Olula_28	Olula	summer	14.85	7.84	-2.01922	0.74235	77.0476	67.8349	43.6073	19.408	31.536	14.41
Olula_31	Olula	summer	13.95	7.63	-2.61996	2.39951	153.224	140.763	89.8372	19.408	31.536	14.41
Olula_31	Olula	summer	13.95	7.63	-2.61996	2.39951	153.224	140.763	89.8372	19.408	31.536	14.41
Olula_35	Olula	summer	16.44	8.8	-2.96965	1.57142	81.6751	69.293	45.1535	19.408	31.536	14.41
Olula_35	Olula	summer	15.59	9.23	-2.1913	1.62532	72.1126	62.8645	41.1382	19.408	31.536	14.41
Olula_40	Olula	summer	12.37	8.14	-3.61979	1.02914	139.859	151.028	86.7086	19.408	31.536	14.41
Olula_40	Olula	summer	12.37	8.14	-3.61979	1.02914	139.859	151.028	86.7086	19.408	31.536	14.41
Olula_41	Olula	summer	12.48	8.72	-3.81459	2.84261	117.529	103.986	66.9915	19.408	31.536	14.41
Olula_41	Olula	summer	12.63	7.34	-1.9154	1.85566	191.119	172.767	111.746	19.408	31.536	14.41
Olula_42	Olula	summer	16.33	9.94	-2.64844	1.69216	112.903	91.7247	63.9221	19.408	31.536	14.41
Olula_42	Olula	summer	15.98	9.54	-1.864	0.676677	135.171	111.765	77.2107	19.408	31.536	14.41
Olula_43	Olula	summer	17.8	10.71	-1.21723	2.46631	74.9206	53.625	40.1408	19.408	31.536	14.41
Olula_43	Olula	summer	18.07	9.8	-1.34324	3.06338	68.4093	42.6293	36.5585	19.408	31.536	14.41
Olula_44	Olula	summer	8.44	5.14	-3.2376	0.520264	205.501	201.571	124.308	19.408	31.536	14.41
Olula_44	Olula	summer	8.27	5.99	-4.66872	1.38722	202.798	230.893	125.198	19.408	31.536	14.41
Olula_45	Olula	summer	8.13	4.32	-3.64425	0.22681	361.052	386.908	223.006	19.408	31.536	14.41
Olula_45	Olula	summer	8.13	4.32	-3.64425	0.22681	361.052	386.908	223.006	19.408	31.536	14.41
Olula_47	Olula	summer	13.68	10.06	-1.67999	1.35996	150.909	111.781	83.8057	19.408	31.536	14.41
Olula_47	Olula	summer	15.01	9.2	-0.58055	2.15426	120.081	91.6618	65.4955	19.408	31.536	14.41
Olula_48	Olula	summer	11.19	6.87	-4.15877	4.01232	173.465	155.871	101.147	19.408	31.536	14.41
Olula_48	Olula	summer	17.35	9.13	-2.1605	3.17135	92.8037	93.1715	56.3686	19.408	31.536	14.41
Olula_49	Olula	summer	14.55	8.41	-3.66559	2.57745	122.008	120.268	72.8751	19.408	31.536	14.41
Olula_49	Olula	summer	14.55	8.41	-3.66559	2.57745	122.008	120.268	72.8751	19.408	31.536	14.41
Olula_50	Olula	summer	10.16	6.96	-4.05273	0.253072	168.447	160.613	101.031	19.408	31.536	14.41
Olula_50	Olula	summer	10.16	6.96	-4.05273	0.253072	168.447	160.613	101.031	19.408	31.536	14.41
Quesada_01	Quesada	summer	20.16	11.37	-2.85477	1.00518	53.7788	46.9439	31.6749	19.348	33.631	14.41
Quesada_01	Quesada	summer	18.17	10.91	-5.27205	0.998031	87.4218	76.2182	51.5655	19.348	33.631	14.41
Quesada_06	Quesada	summer	16.23	9.74	-3.79517	1.4271	71.4668	65.2077	41.6473	19.348	33.631	14.41
Quesada_06	Quesada	summer	16.23	9.74	-3.79517	1.4271	71.4668	65.2077	41.6473	19.348	33.631	14.41
Quesada_07	Quesada	summer	16.02	10.18	-5.27217	2.21508	138.263	122.228	80.6481	19.348	33.631	14.41
Quesada_07	Quesada	summer	16.18	11.87	-4.48255	3.12482	139.021	115.487	77.1471	19.348	33.631	14.41
Quesada_08	Quesada	summer	19.41	10.4	-3.69656	0.417342	72.1557	68.5242	43.4383	19.348	33.631	14.41
Quesada_08	Quesada	summer	17.86	10.46	-4.99333	1.07837	68.4611	58.9091	39.3373	19.348	33.631	14.41
Quesada_09	Quesada	summer	19.09	10.11	-2.20661	1.64237	78.255	71.1459	46.2021	19.348	33.631	14.41
Quesada_09	Quesada	summer	12.88	8.95	-4.12233	3.72886	157.708	122.571	86.4849	19.348	33.631	14.41
Quesada_10	Quesada	summer	17.35	10.42	-3.82613	1.42931	103.941	84.1634	59.9562	19.348	33.631	14.41
Quesada_10	Quesada	summer	18.45	10.75	-2.90973	0.340141	57.7781	56.2959	34.3911	19.348	33.631	14.41
Quesada_11	Quesada	summer	14.25	10.8	-5.4524	2.30782	122.871	107.192	43.6236	19.348	33.631	14.41
Quesada_11	Quesada	summer	12.7	9.99	-4.82561	1.72809	117.851	110.922	86.6698	19.348	33.631	14.41
Quesada_12	Quesada	summer	18.22	11.07	-6.29559	0.234489	54.3796	38.2166	69.5582	19.348	33.631	14.41
Quesada_12	Quesada	summer	21.13	12.08	-3.68746	0.492185	71.0836	50.1126	37.0066	19.348	33.631	14.41
Quesada_13	Quesada	summer	20.69	11.13	-4.02799	0.757427	102.095	79.8672	51.0872	19.348	33.631	14.41
Quesada_13	Quesada	summer	19.79	11.29	-4.18729	0.522366	75.983	59.678	54.348	19.348	33.631	14.41
Quesada_14	Quesada	summer	18.11	10.43	-3.71224	2.68144	123.137	77.6797	48.1972	19.348	33.631	14.41
Quesada_14	Quesada	summer	21.58	11.43	-4.27604	2.15211	88.42	61.1231	34.6314	19.348	33.631	14.41
Quesada_15	Quesada	summer	20.6	9.98	-3.28934	2.02963	68.0068	59.7313	31.4457	19.348	33.631	14.41
Quesada_15	Quesada	summer	19.59	12.29	-3.43111	2.24081	74.3084	57.4519	40.2014	19.348	33.631	14.41
Quesada_16	Quesada	summer	15.85	9.33	-4.77938	0.629408	91.8148	77.2848	76.1266	19.348	33.631	14.41
Quesada_16	Quesada	summer	17.37	12.2	-3.32815	0.836948	80.8882	65.2451	55.4415	19.348	33.631	14.41
Quesada_17	Quesada	summer	16.1	11.29	-4.4119	1.78606	131.638	99.9122	52.3273	19.348	33.631	14.41
Quesada_17	Quesada	summer	19.4	10.51	-2.40215	0.684044	80.7052	69.5503	37.1889	19.348	33.631	14.41
Quesada_18	Quesada	summer	16.07	11.64	-5.66947	0.250684	102.133	78.5458	56.7316	19.348	33.631	14.41
Quesada_18	Quesada	summer	18.67	10.03	-4.18488	0.212695	63.2342	52.473	34.75	19.348	33.631	14.41
Quesada_19	Quesada	summer	18.18	11.13	-3.71559	1.97494	124.907	104.982	74.115	19.348	33.631	14.41
Quesada_19	Quesada	summer	17.88	10.68	-6.03735	2.10202	122.855	102.402	70.8002	19.348	33.631	14.41
Quesada_20	Quesada	summer	20.02	10.5	-5.0326	1.21877	68.7427	54.2171	37.3413	19.348	33.631	14.41
Quesada_20	Quesada	summer	18.48	10.88	-5.61098	0.66384	96.0507	82.33	54.7025	19.348	33.631	14.41
Quesada_21	Quesada	summer	13.28	10.57	-4.75832	0.394064	180.506	138.723	98.6471	19.348	33.631	14.41
Quesada_21	Quesada	summer	13.28	10.57	-4.75832	0.394064	180.506	138.723	98.6471	19.348	33.631	14.41
Quesada_22	Quesada	summer	16.59	10.19	-3.18864	4.12461	133.323	117.6	76.3934	19.348	33.631	14.41
Quesada_22	Quesada	summer	17.54	11.14	-2.67361	3.19505	117.738	106.748	67.2663	19.348	33.631	14.41
Quesada_23	Quesada	summer	16.69	11.69	-4.01296	1.39554	100.408	86.8922	57.1709	19.348	33.631	14.41
Quesada_23	Quesada	summer	17.79	11.48	-3.19406	1.73828	128.613	111.106	74.8089	19.348	33.631	14.41
Quesada_24	Quesada	summer	16.44	8.86	-6.16384	2.83313	171.596	114.324	91.5441	19.348	33.631	14.41
Quesada_24	Quesada	summer	18.85	10.76	-3.56787	0.70221	100.351	70.9827	53.7375	19.348	33.631	14.41
Quesada_29	Quesada	summer	17.89	9.42	-2.84612	1.08409	104.614	74.3608	76.6668	19.348	33.631	14.41
Quesada_29	Quesada	summer	11.1	4.36	-3.17954	0.489913	117.898	103.866	126.811	19.348	33.631	14.41
Quesada_37	Quesada	summer	19.52	10.14	-4.07536	3.19874	88.2617	60.9292	47.5005	19.348	33.631	14.41
Quesada_37	Quesada	summer	19.52	10.14	-4.07536	3.19874	88.2617	60.9292	47.5005	19.348	33.631	14.41
Tabernas_01	Tabernas	summer	15.63	10.22	-2.17016	1.10927	113.031	87.7264	64.3998	20.6467	30.3643	14.41
Tabernas_01	Tabernas	summer	17.28	9.24	-0.599938	1.49747	113.52	87.4985	54.5012	20.6467	30.3643	14.41
Tabernas_02	Tabernas	summer	22.65	10.01	-1.20958	5.33987	112.131	72.9644	57.8848	20.6467	30.3643	14.41
Tabernas_02	Tabernas	summer	22.65	10.01	-1.20958	5.33987	112.131	72.9644	57.8848	20.6467	30.3643	14.41
Tabernas_03	Tabernas	summer	17	10	-2.48924	2.16555	142.554	129.856	82.1397	20.6467	30.3643	14.41
Tabernas_03	Tabernas	summer	17	10	-2.48924	2.16555	142.554	129.856	82.1397	20.6467	30.3643	14.41
Tabernas_04	Tabernas	summer	16.65	10.92	-1.96737	3.25715	116.417	105.227	67.7882	20.6467	30.3643	14.41
Tabernas_04	Tabernas	summer	13.81	9.64	-2.75991	2.01766	164.879	154.846	98.0346	20.6467	30.3643	14.41
Tabernas_05	Tabernas	summer	17.81	9.67	-2.20035	0	2.17875	12.5602	2.8379	20.6467	30.3643	14.41
Tabernas_05	Tabernas	summer	17.93	8.93	-2.88818	0.40965	90.1092	71.1989	49.964	20.6467	30.3643	14.41
Tabernas_06	Tabernas	summer	15.41	9.8	-3.67394	2.26696	144.969	100.135	79.1189	20.6467	30.3643	14.41
Tabernas_06	Tabernas	summer	13.77	12.01	-2.13184	2.7584	195.769	157.504	110.898	20.6467	30.3643	14.41
Tabernas_07	Tabernas	summer	21.08	11.07	-0.924792	1.01995	122.742	101.07	70.182	20.6467	30.3643	14.41
Tabernas_07	Tabernas	summer	18.64	9.43	-1.62551	0.244038	122.604	97.0073	69.1951	20.6467	30.3643	14.41
Tabernas_08	Tabernas	summer	16.56	10.72	-2.44769	2.80836	129.319	104.175	73.7458	20.6467	30.3643	14.41
Tabernas_08	Tabernas	summer	16.56	10.72	-2.44769	2.80836	129.319	104.175	73.7458	20.6467	30.3643	14.41
Tabernas_09	Tabernas	summer	14.79	7.89	-2.46955	0.300813	140.009	147.465	87.8033	20.6467	30.3643	14.41
Tabernas_09	Tabernas	summer	19.97	9.48	-1.64298	0.974057	81.5246	75.3512	48.0938	20.6467	30.3643	14.41
Tabernas_10	Tabernas	summer	17.18	9.51	-0.557191	2.82911	103.628	83.6348	56.5499	20.6467	30.3643	14.41
Tabernas_10	Tabernas	summer	17.18	9.51	-0.557191	2.82911	103.628	83.6348	56.5499	20.6467	30.3643	14.41
Tabernas_11	Tabernas	summer	16.91	9.89	-2.56283	0	149.738	126.779	87.4048	20.6467	30.3643	14.41
Tabernas_11	Tabernas	summer	17.93	11.13	-3.69308	0	146.95	135.252	88.4924	20.6467	30.3643	14.41
Tabernas_12	Tabernas	summer	20.93	11.51	-0.765329	0.213892	106.883	95.7501	64.3719	20.6467	30.3643	14.41
Tabernas_12	Tabernas	summer	21.09	10.7	-0.870831	0.194516	121.513	112.279	72.8862	20.6467	30.3643	14.41
Tabernas_13	Tabernas	summer	15.96	10.12	-0.568479	2.24527	131.16	111.81	76.8839	20.6467	30.3643	14.41
Tabernas_13	Tabernas	summer	12.03	9.21	-2.48332	2.04588	212.432	199.568	126.332	20.6467	30.3643	14.41
Tabernas_14	Tabernas	summer	18.04	8.76	-3.11094	1.10784	86.6653	82.2931	52.106	20.6467	30.3643	14.41
Tabernas_14	Tabernas	summer	18.04	8.76	-3.11094	1.10784	86.6653	82.2931	52.106	20.6467	30.3643	14.41
Tabernas_15	Tabernas	summer	11.77	10.69	-1.54421	0.78839	108.531	95.4293	65.628	20.6467	30.3643	14.41
Tabernas_15	Tabernas	summer	11.77	10.69	-1.54421	0.78839	108.531	95.4293	65.628	20.6467	30.3643	14.41
Tabernas_18	Tabernas	summer	14.57	9.81	-3.89519	0.953771	216.368	154.178	117.659	20.6467	30.3643	14.41
Tabernas_18	Tabernas	summer	13.26	8.21	-3.05792	1.82539	163.697	136.817	93.6872	20.6467	30.3643	14.41
Tabernas_20	Tabernas	summer	13.76	9.51	-3.27875	2.05075	148.857	122.209	82.9845	20.6467	30.3643	14.41
Tabernas_20	Tabernas	summer	13.76	9.51	-3.27875	2.05075	148.857	122.209	82.9845	20.6467	30.3643	14.41
Tabernas_23	Tabernas	summer	26.04	14.06	-1.91443	2.37374	63.972	53.994	36.6931	20.6467	30.3643	14.41
Tabernas_23	Tabernas	summer	18.03	10.11	-4.66306	2.54979	123.97	103.726	70.096	20.6467	30.3643	14.41
Tabernas_27	Tabernas	summer	22.36	14.69	-2.02292	1.40291	116.145	100.593	66.6741	20.6467	30.3643	14.41
Tabernas_27	Tabernas	summer	22.36	14.69	-2.02292	1.40291	116.145	100.593	66.6741	20.6467	30.3643	14.41
Tabernas_28	Tabernas	summer	16.78	10.04	-3.37417	3.55519	145.964	108.961	81.17	20.6467	30.3643	14.41
Tabernas_28	Tabernas	summer	16.63	10.5	-1.50131	4.98409	138.444	109.097	78.9328	20.6467	30.3643	14.41
Tabernas_30	Tabernas	summer	14.05	9.77	-2.77073	0.99464	148.586	123.716	86.4349	20.6467	30.3643	14.41
Tabernas_30	Tabernas	summer	14.05	9.77	-2.77073	0.99464	148.586	123.716	86.4349	20.6467	30.3643	14.41
Tabernas_38	Tabernas	summer	16.48	9.54	-1.84478	4.91226	106.853	105.747	64.496	20.6467	30.3643	14.41
Tabernas_38	Tabernas	summer	16.48	9.54	-1.84478	4.91226	106.853	105.747	64.496	20.6467	30.3643	14.41
Tabernas_42	Tabernas	summer	14.73	9.1	-0.957946	2.72303	83.6911	72.876	49.46	20.6467	30.3643	14.41
Tabernas_42	Tabernas	summer	14.73	9.1	-0.957946	2.72303	83.6911	72.876	49.46	20.6467	30.3643	14.41
Tabernas_46	Tabernas	summer	15.27	9.42	-2.64061	1.45914	91.1097	80.5036	52.6425	20.6467	30.3643	14.41
Tabernas_46	Tabernas	summer	14.97	11.53	-2.94387	1.16984	142.624	120.063	81.5557	20.6467	30.3643	14.41
Tabernas_47	Tabernas	summer	16.21	10.83	-3.24682	1.41189	192.332	176.992	114.398	20.6467	30.3643	14.41
Tabernas_47	Tabernas	summer	14.62	9.37	-3.21702	1.51841	95.5019	82.7096	55.4771	20.6467	30.3643	14.41
Tabernas_48	Tabernas	summer	15.24	9.62	-2.8131	2.98292	95.7663	62.7637	50.757	20.6467	30.3643	14.41
Tabernas_48	Tabernas	summer	14.09	9.11	-2.7937	2.5934	73.7651	45.6506	38.4749	20.6467	30.3643	14.41
Tabernas_49	Tabernas	summer	16.42	10.68	-2.43699	4.63499	94.5638	67.3603	49.6511	20.6467	30.3643	14.41
Tabernas_49	Tabernas	summer	14.65	8.45	-2.51101	4.47147	99.5137	74.431	54.1068	20.6467	30.3643	14.41
Tabernas_50	Tabernas	summer	16.19	9.14	-3.67385	2.85837	230.754	158.812	119.126	20.6467	30.3643	14.41
Tabernas_50	Tabernas	summer	16.73	11.32	-1.04917	1.67574	181.103	131.391	98.376	20.6467	30.3643	14.41

## Sheet: Figure 3F-J
Individual	Period	Season	Floral_diameter	Corolla_tube	CV.1	Cyanidin	Kaempferol	weighted.temp	LDMC	SLA
61	First	spring	26.68	12.78	0.290872	4.39837	50.3712	14.1667	141.678	14.4686
61	First	spring	28.53	13.39	1.21439	4.4301	52.1907	14.1667	141.678	14.4686
61	Second	spring	21.58	12.19	1.16799	8.21225	34.1769	14.1667	NA	NA
61	Second	spring	25.25	13.3	0.206695	8.21225	34.1769	14.1667	NA	NA
61	Third	extrasummer	18.99	11.05	-1.64413	0.518586	44.4079	28.75	220.382	10.0199
61	Third	extrasummer	17.37	9.71	-2.37612	0.418474	56.7927	28.75	220.382	10.0199
63	First	spring	28.31	13.27	1.1162	5.68156	52.5433	14.1667	NA	NA
63	First	spring	24.94	11.85	1.69525	7.20774	50.8779	14.1667	NA	NA
63	Second	summer	22.17	12.34	0.797534	5.01798	55.5342	23.75	76.9209	26.3544
63	Second	summer	18.15	12.06	-2.2533	1.52518	62.2849	23.75	76.9209	26.3544
63	Third	extrasummer	17.03	11.39	-1.78976	0.485373	33.6995	28.75	105.048	15.0021
63	Third	extrasummer	17.98	11.42	-3.28643	0.970233	50.9896	28.75	105.048	15.0021
64	First	spring	27.32	13.17	1.80917	3.63696	88.6096	14.1667	NA	NA
64	First	spring	24.31	11.33	2.86782	4.84441	95.3405	14.1667	NA	NA
64	Second	summer	21.12	11.2	-0.918458	2.42518	46.5883	23.75	NA	NA
64	Second	summer	23.31	11.95	-0.394263	2.515	54.3763	23.75	NA	NA
64	Third	extrasummer	16.41	8.05	-1.84712	0.20627	42.8046	28.75	NA	NA
64	Third	extrasummer	15.47	9.69	-1.64032	0.0985267	47.1274	28.75	NA	NA
66	First	spring	22.85	12.81	2.58545	6.27842	52.4314	14.1667	NA	NA
66	First	spring	22.79	12.45	0.469842	5.26856	51.9802	14.1667	NA	NA
66	Second	summer	19.07	10.08	0.311159	2.66652	51.7904	23.75	NA	NA
66	Second	summer	17.84	10.58	-1.44098	1.64984	61.7653	23.75	NA	NA
66	Third	spring	22.91	12.11	-0.862781	5.80204	36.2581	14.1667	NA	NA
66	Third	spring	24.24	13.17	1.46673	6.23208	37.6988	14.1667	NA	NA
67	First	spring	26.17	14.03	2.47048	7.11895	89.3244	14.1667	103.017	10.7937
67	First	spring	27.42	12.99	1.56019	5.94653	55.344	14.1667	103.017	10.7937
67	Second	summer	22.11	12.77	-0.39499	1.46413	57.0547	23.75	117.731	19.2799
67	Second	summer	20.52	12.73	-0.40288	1.9007	63.0287	23.75	117.731	19.2799
67	Third	extrasummer	16.57	10.29	-0.40288	1.9007	63.0287	28.75	137.138	9.05296
67	Third	extrasummer	16.57	10.29	-0.40288	1.9007	63.0287	28.75	137.138	9.05296
68	First	spring	24.95	12.84	0.423158	6.22387	49.6036	14.1667	81.1869	33.1798
68	First	spring	24.03	12.79	2.45728	5.97129	50.4383	14.1667	81.1869	33.1798
68	Second	summer	21.73	11.74	1.10092	3.26224	48.7577	23.75	108.865	17.4226
68	Second	summer	20.95	11.68	1.88444	1.06684	39.6574	23.75	108.865	17.4226
68	Third	extrasummer	17.72	10.52	-1.54934	0.257019	43.4235	28.75	104.549	12.7752
68	Third	extrasummer	15.99	10.64	-2.81153	0.689264	53.963	28.75	104.549	12.7752
69	First	spring	28.72	12.68	1.50353	4.81747	36.0908	14.1667	81.8348	24.7729
69	First	spring	28.72	12.68	1.50353	4.81747	36.0908	14.1667	81.8348	24.7729
69	Second	spring	28.72	12.68	1.50353	4.81747	36.0908	14.1667	NA	NA
69	Second	spring	28.72	12.68	1.50353	4.81747	36.0908	14.1667	NA	NA
69	Third	extrasummer	19.47	11.09	-1.64138	0.192344	53.9627	28.75	222.5	10.3789
69	Third	extrasummer	17.34	10.91	-2.45557	0.113622	55.9562	28.75	222.5	10.3789
70	First	spring	26.32	14.45	1.7136	4.76902	59.4901	14.1667	NA	NA
70	First	spring	24.73	14.44	1.75344	4.47824	55.0133	14.1667	NA	NA
70	Second	summer	16.07	12.78	-1.30758	0	93.324	23.75	NA	NA
70	Second	summer	18.44	12.97	-1.90387	0	44.919	23.75	NA	NA
70	Third	extrasummer	17.86	11.65	-0.504841	0.0198473	69.1624	28.75	NA	NA
70	Third	extrasummer	17.78	11.91	-2.30756	0	60.9969	28.75	NA	NA
71	First	spring	27.59	13.98	1.85456	2.28463	55.3801	14.1667	NA	NA
71	First	spring	25.11	13.99	3.00449	4.33608	85.8807	14.1667	NA	NA
71	Second	spring	23.76	13.16	0.380968	7.26918	42.9541	14.1667	NA	NA
71	Second	spring	27	13.37	2.8347	4.88117	32.8714	14.1667	NA	NA
71	Third	extrasummer	17.81	10.72	-2.2121	0.2105	46.5742	28.75	NA	NA
71	Third	extrasummer	17.41	10.76	-1.57092	0	26.9396	28.75	NA	NA
73	First	spring	26.3	12.97	-0.238157	3.68869	57.563	14.1667	97.2985	16.301
73	First	spring	23.39	12.59	-0.134616	3.10258	65.4746	14.1667	97.2985	16.301
73	Second	spring	23.33	11.88	2.26218	6.65839	34.5281	14.1667	121.02	18.431
73	Second	spring	23.47	12.08	2.2858	7.04715	36.1964	14.1667	121.02	18.431
73	Third	extrasummer	17.81	10.05	-3.22107	0.0553946	50.8865	28.75	153.756	11.2562
73	Third	extrasummer	17.17	10.34	-3.90643	0.0872447	66.6483	28.75	153.756	11.2562
74	First	spring	26.63	11.33	1.59342	6.59815	37.6647	14.1667	83.187	18.6934
74	First	spring	25.03	11.2	1.0924	5.97381	61.1447	14.1667	83.187	18.6934
74	Second	spring	24.51	11.4	0.381945	4.19738	22.5175	14.1667	87.9646	27.7158
74	Second	spring	22.26	11.42	-0.787451	3.92054	25.2339	14.1667	87.9646	27.7158
74	Third	extrasummer	20.6	11.73	-0.852678	0.17822	41.8665	28.75	150.479	9.08763
74	Third	extrasummer	18.45	9.76	-1.75876	0.331794	50.0614	28.75	150.479	9.08763
75	First	spring	22.36	11.95	1.14235	2.98294	40.2556	14.1667	66.4942	27.9938
75	First	spring	22.36	11.95	1.14235	2.98294	40.2556	14.1667	66.4942	27.9938
75	Second	spring	27.24	12.58	2.15385	4.2139	18.3841	14.1667	NA	NA
75	Second	spring	28.36	13.23	0.504995	4.22647	17.4641	14.1667	NA	NA
75	Third	extrasummer	15.02	11.23	0.623848	0.0325586	68.6546	28.75	171.442	11.8204
75	Third	extrasummer	15.93	11.19	-1.45436	0.120524	68.8028	28.75	171.442	11.8204
76	First	spring	27.81	14.48	-0.0233013	4.41613	68.2988	14.1667	122.99	20.9604
76	First	spring	29.2	14.49	1.3046	5.65171	65.2871	14.1667	122.99	20.9604
76	Second	summer	16.71	11.26	-2.15596	0.180882	83.5606	23.75	64.1919	27.173
76	Second	summer	18.28	11.26	-1.12956	0.373065	62.9906	23.75	64.1919	27.173
76	Third	extrasummer	15.99	10.62	-3.12324	0	49.2696	28.75	146.036	11.0355
76	Third	extrasummer	17.82	11.31	-2.80664	0.10847	55.3287	28.75	146.036	11.0355
77	First	spring	27.85	14.14	1.70126	5.40737	40.6197	14.1667	NA	NA
77	First	spring	29.33	13.99	0.557251	5.69249	40.4532	14.1667	NA	NA
77	Second	spring	24.63	13.91	0.41445	5.57517	31.2702	14.1667	NA	NA
77	Second	spring	26.94	14.33	0.691233	5.98103	31.1802	14.1667	NA	NA
77	Third	extrasummer	19.39	11.36	-1.58903	0.0057533	65.0416	28.75	NA	NA
77	Third	extrasummer	18.05	10.16	-4.02119	0	65.9784	28.75	NA	NA
78	First	spring	25.67	12.78	1.2063	5.23684	64.3457	14.1667	NA	NA
78	First	spring	23.16	13.28	0.979249	4.80841	56.8829	14.1667	NA	NA
78	Second	summer	24.32	12.75	-1.80162	2.11707	65.0366	23.75	NA	NA
78	Second	summer	26.47	12.87	-1.29892	1.02181	45.8615	23.75	NA	NA
78	Third	spring	26.22	11.82	1.17422	3.36817	19.7357	14.1667	NA	NA
78	Third	spring	26.27	12.49	1.39579	4.16083	22.277	14.1667	NA	NA
80	First	spring	24.88	14.06	-0.299573	5.01406	67.4347	14.1667	NA	NA
80	First	spring	28.45	13.88	0.255984	5.58304	53.9151	14.1667	NA	NA
80	Second	summer	18.55	13.23	-1.2361	0.013914	73.6759	23.75	NA	NA
80	Second	summer	18.92	14.01	0.266684	0.0403444	80.7657	23.75	NA	NA
80	Third	spring	26.5	12.59	1.34119	4.041	35.5873	14.1667	NA	NA
80	Third	spring	26.04	13.22	0.970202	4.14679	32.2732	14.1667	NA	NA
81	First	spring	27.89	14.87	0.897341	6.51374	66.6621	14.1667	NA	NA
81	First	spring	22.79	15.22	-0.726483	5.26717	69.653	14.1667	NA	NA
81	Second	summer	22.13	12.98	-1.68222	2.346	88.9746	23.75	NA	NA
81	Second	summer	20.81	13.37	2.05336	2.74539	60.6386	23.75	NA	NA
81	Third	extrasummer	13.27	10.39	-3.2995	0.595507	55.2465	28.75	NA	NA
81	Third	extrasummer	13.1	10.75	-3.6269	0.130702	63.3093	28.75	NA	NA
82	First	spring	26.43	12.5	2.64501	4.42502	64.5864	14.1667	101.398	16.6094
82	First	spring	23.27	12.45	1.33053	4.37532	60.9886	14.1667	101.398	16.6094
82	Second	summer	19.99	10.84	-1.52242	1.27553	50.5401	23.75	192.237	9.82011
82	Second	summer	18.83	10.73	-1.55009	1.19127	60.0114	23.75	192.237	9.82011
82	Third	extrasummer	11.11	7.62	-3.35993	0.321168	81.6427	28.75	140.738	12.1382
82	Third	extrasummer	16.11	9.99	-1.30575	0.197074	70.5729	28.75	140.738	12.1382
83	First	spring	28.38	13.09	2.81043	4.81238	42.5367	14.1667	96.5164	13.5128
83	First	spring	28.73	13.27	3.93152	4.49111	36.8866	14.1667	96.5164	13.5128
83	Second	summer	22.53	12.18	0.420812	0.679549	45.88	23.75	95.4898	27.7641
83	Second	summer	23.93	12.1	-0.228235	0.295978	46.0131	23.75	95.4898	27.7641
83	Third	spring	29.62	12.99	1.32967	4.72609	17.5126	14.1667	141.267	13.5114
83	Third	spring	26.87	11.64	0.965722	4.74222	23.4913	14.1667	141.267	13.5114
84	First	spring	23.42	12.3	2.02588	4.81381	65.9291	14.1667	101.633	14.652
84	First	spring	24.91	12.51	1.36214	4.52063	60.5992	14.1667	101.633	14.652
84	Second	spring	23.42	12.3	2.02588	4.81381	65.9291	14.1667	108.65	21.4245
84	Second	spring	24.91	12.51	1.36214	4.52063	60.5992	14.1667	108.65	21.4245
84	Third	extrasummer	15.08	9.42	-2.45083	0.214612	65.2913	28.75	130.792	12.7049
84	Third	extrasummer	18.31	9.87	-1.42567	0.158546	89.4709	28.75	130.792	12.7049
85	First	spring	24.47	13.88	3.03391	7.86484	55.9833	14.1667	NA	NA
85	First	spring	25.58	13.97	0.845772	7.37931	45.9875	14.1667	NA	NA
85	Second	summer	19.8	11.84	-0.647722	0.978748	57.2473	23.75	NA	NA
85	Second	summer	21	12.74	-0.29929	1.29357	55.4405	23.75	NA	NA
85	Third	extrasummer	14.59	11.81	-3.39828	0	56.2067	28.75	NA	NA
85	Third	extrasummer	14.62	9.15	-3.4303	0	69.6692	28.75	NA	NA
86	First	spring	27.65	13.48	1.66294	5.73466	55.3877	14.1667	NA	NA
86	First	spring	29.75	12.93	1.53106	4.5555	51.0279	14.1667	NA	NA
86	Second	summer	22.23	12.5	-1.68942	2.86178	50.3498	23.75	NA	NA
86	Second	summer	18.84	12.14	-1.20537	4.60589	68.888	23.75	NA	NA
86	Third	spring	25.55	13.06	1.17036	2.70123	15.6025	14.1667	NA	NA
86	Third	spring	22.73	12.57	0.256938	3.51474	20.7313	14.1667	NA	NA
90	First	spring	27.39	12.87	2.45333	5.26951	49.0869	14.1667	104.553	8.43269
90	First	spring	27.22	13.33	-0.0276252	5.14682	44.9023	14.1667	104.553	8.43269
90	Second	summer	21.86	12.89	0.0720156	0.931517	42.5354	23.75	129.646	18.3821
90	Second	summer	18.69	11.46	-2.52652	0.674965	56.0688	23.75	129.646	18.3821
90	Third	spring	27.39	12.87	-2.52652	0.674965	56.0688	14.1667	121.567	13.3566
90	Third	spring	27.22	13.33	-2.52652	0.674965	56.0688	14.1667	121.567	13.3566
91	First	spring	22.07	10.57	0.405273	9.5665	64.2357	14.1667	NA	NA
91	First	spring	23.98	11.04	0.525935	5.65573	46.8139	14.1667	NA	NA
91	Second	summer	21.85	12.02	-0.758987	3.51168	65.4895	23.75	187.606	13.3706
91	Second	summer	22.68	11.25	-0.329915	3.50385	56.8434	23.75	187.606	13.3706
91	Third	extrasummer	16.57	10.29	-0.329915	3.50385	56.8434	28.75	153.941	8.48419
91	Third	extrasummer	16.57	10.29	-0.329915	3.50385	56.8434	28.75	153.941	8.48419
93	First	spring	26.66	12.28	1.94298	3.41817	60.3846	14.1667	80.6765	16.5392
93	First	spring	27.87	12.29	1.90902	4.2175	49.2437	14.1667	80.6765	16.5392
93	Second	spring	28.3	11.13	1.36464	5.51231	21.8248	14.1667	86.3615	23.2777
93	Second	spring	22.75	10.51	1.36606	6.18348	22.6864	14.1667	86.3615	23.2777
93	Third	extrasummer	19.66	10.68	-3.37097	0.05807	61.0491	28.75	126.293	16.614
93	Third	extrasummer	18.27	11.18	-2.05196	0.1167	73.3925	28.75	126.293	16.614
95	First	spring	24.14	12.46	-0.663213	5.47387	42.7387	14.1667	89.0597	27.6491
95	First	spring	21.09	11.72	-0.06685	6.46815	48.7946	14.1667	89.0597	27.6491
95	Second	spring	22.49	12.49	-0.335918	6.55824	30.0326	14.1667	NA	NA
95	Second	spring	23.77	12.65	0.141431	6.12843	34.0536	14.1667	NA	NA
95	Third	extrasummer	16.2	9.67	-3.53511	0.231657	62.5508	28.75	163.309	12.7184
95	Third	extrasummer	16.21	9.91	-2.76453	0.252216	82.4818	28.75	163.309	12.7184
96	First	spring	27.49	12.37	1.80358	6.26947	55.2601	14.1667	NA	NA
96	First	spring	27.17	11.22	0.173538	4.84921	53.1201	14.1667	NA	NA
96	Second	summer	20.61	10.95	-1.31924	2.74342	70.42	23.75	NA	NA
96	Second	summer	17.66	10.82	-0.722188	3.16315	91.0016	23.75	NA	NA
96	Third	spring	27.88	11.22	0.895085	3.91806	22.0544	14.1667	NA	NA
96	Third	spring	27.08	11.63	1.17977	3.52106	24.5909	14.1667	NA	NA
98	First	spring	28.85	12.53	0.825532	5.03627	58.873	14.1667	NA	NA
98	First	spring	23.55	12.26	1.04461	6.90845	56.7672	14.1667	NA	NA
98	Second	summer	17.71	11.45	-0.912894	1.15404	73.123	23.75	NA	NA
98	Second	summer	15.98	11.36	-2.62222	0.544964	63.22	23.75	NA	NA
98	Third	spring	18.44	10.82	0.619828	5.96318	33.8847	14.1667	NA	NA
98	Third	spring	18.33	10.55	0.126856	5.60634	28.1303	14.1667	NA	NA
99	First	spring	31.32	11.62	1.21996	4.09723	28.4057	14.1667	NA	NA
99	First	spring	29.31	11.92	2.38678	5.10217	38.3282	14.1667	NA	NA
99	Second	summer	20.3	10.1	-0.989628	0.018717	33.7463	23.75	NA	NA
99	Second	summer	20.83	10.95	-1.59835	0.28971	46.5742	23.75	NA	NA
99	Third	extrasummer	15.56	8.99	-2.65283	0.175608	52.9599	28.75	NA	NA
99	Third	extrasummer	16.9	10.28	-1.48973	0.0654032	50.2668	28.75	NA	NA
101	First	spring	22.92	12.58	-0.727493	2.43605	62.4347	14.1667	NA	NA
101	First	spring	23.22	11.6	0.797776	3.85984	58.8588	14.1667	NA	NA
101	Second	spring	22.92	12.58	-0.727493	2.43605	62.4347	14.1667	NA	NA
101	Second	spring	23.22	11.6	0.797776	3.85984	58.8588	14.1667	NA	NA
101	Third	extrasummer	15.51	8.81	-2.93336	0.221415	75.6381	28.75	NA	NA
101	Third	extrasummer	15.08	8.84	-3.42637	0.0440983	86.9223	28.75	NA	NA
102	First	spring	29.83	14.25	2.39654	3.85538	59.7881	14.1667	NA	NA
102	First	spring	26.93	12.94	2.55734	3.89026	57.2118	14.1667	NA	NA
102	Second	summer	23.57	12.55	-0.794421	1.1666	48.98	23.75	NA	NA
102	Second	summer	22.83	12.62	0.154415	0.568343	44.825	23.75	NA	NA
102	Third	spring	21.73	13.02	-0.11713	3.79717	38.2948	14.1667	NA	NA
102	Third	spring	26.4	11.83	2.26474	4.92291	48.3294	14.1667	NA	NA
104	First	spring	26.84	10.23	2.43889	5.3099	87.062	14.1667	NA	NA
104	First	spring	22.03	9.53	1.38627	5.0066	43.2806	14.1667	NA	NA
104	Second	summer	22.24	10.44	-1.38834	0.497188	43.8047	23.75	NA	NA
104	Second	summer	18.51	8.94	-0.55176	0	73.8772	23.75	NA	NA
104	Third	spring	27.72	11.11	1.41027	6.47656	25.1965	14.1667	NA	NA
104	Third	spring	27.05	10.41	0.597155	3.71503	21.4209	14.1667	NA	NA
105	First	spring	23.99	12.76	1.38575	4.79945	54.2101	14.1667	NA	NA
105	First	spring	22.71	12.48	1.51143	5.8531	59.1376	14.1667	NA	NA
105	Second	summer	20.99	11.89	0.0339165	1.24806	34.928	23.75	NA	NA
105	Second	summer	19.95	11.51	-1.61507	1.6008	37.4142	23.75	NA	NA
105	Third	extrasummer	14.22	9.52	-2.02659	0.0487259	67.5615	28.75	NA	NA
105	Third	extrasummer	18.91	11.27	-2.50671	0.0580356	60.1003	28.75	NA	NA
111	First	spring	27.49	12.31	1.6216	3.50546	40.8908	14.1667	NA	NA
111	First	spring	22.77	13.04	1.72127	7.58538	62.3667	14.1667	NA	NA
111	Second	summer	23.4	13.01	-0.482463	0.581971	55.5375	23.75	NA	NA
111	Second	summer	18.13	12.85	-0.327404	0.657553	70.9846	23.75	NA	NA
111	Third	extrasummer	16.03	11.18	-1.76962	0	36.9595	28.75	NA	NA
111	Third	extrasummer	15.56	10.87	-1.90547	0.0975602	54.8885	28.75	NA	NA
112	First	spring	31.03	14.27	-0.160912	6.29761	48.2867	14.1667	NA	NA
112	First	spring	33.7	13.76	-0.282329	5.36912	43.4351	14.1667	NA	NA
112	Second	summer	23.81	12.5	-0.297682	0.473036	53.1606	23.75	NA	NA
112	Second	summer	24.92	12.62	-1.19792	0.297502	39.2693	23.75	NA	NA
112	Third	spring	29.91	12.1	1.00476	3.85522	20.2932	14.1667	NA	NA
112	Third	spring	28.78	12.49	2.18946	3.97678	18.771	14.1667	NA	NA
113	First	spring	27.3	13.85	1.40357	8.62253	66.9293	14.1667	NA	NA
113	First	spring	28.18	12.89	-1.11736	7.6348	66.3032	14.1667	NA	NA
113	Second	spring	20.18	11.72	0.465041	7.58092	41.0372	14.1667	NA	NA
113	Second	spring	24.02	13.01	1.11596	6.5128	34.1663	14.1667	NA	NA
113	Third	extrasummer	19.45	10.62	-1.76243	0.547517	71.0369	28.75	NA	NA
113	Third	extrasummer	18.03	10.34	-3.22411	0.522978	69.3932	28.75	NA	NA
114	First	spring	31.21	13.69	1.77449	3.05312	44.3629	14.1667	86.888	9.17482
114	First	spring	29.63	13.68	1.7013	2.76926	45.053	14.1667	86.888	9.17482
114	Second	spring	28.58	12.59	1.77288	3.09134	23.5267	14.1667	99.3616	25.9789
114	Second	spring	30.49	12.91	1.09082	3.74467	30.6826	14.1667	99.3616	25.9789
114	Third	extrasummer	18.57	10.02	-2.0241	0.0557251	41.6011	28.75	124.889	10.3185
114	Third	extrasummer	17.78	9.51	-2.60688	0.0199993	41.3952	28.75	124.889	10.3185
115	First	spring	25.72	11.9	-0.281969	3.32189	63.9986	14.1667	NA	NA
115	First	spring	21.22	12.4	-1.01238	3.18895	58.2822	14.1667	NA	NA
115	Second	summer	18.13	11.32	0.387361	0.272947	60.8874	23.75	NA	NA
115	Second	summer	20.67	11.9	-0.667978	0.204522	56.4851	23.75	NA	NA
115	Third	spring	25.35	11.9	0.501978	5.81683	33.2646	14.1667	NA	NA
115	Third	spring	24.03	12.38	0.11053	7.41437	51.6792	14.1667	NA	NA
116	First	spring	22.67	11.44	0.89488	7.67974	56.5616	14.1667	104.219	20.1238
116	First	spring	27.31	11.37	0.271319	7.67974	56.5616	14.1667	104.219	20.1238
116	Second	summer	18.08	12.08	-1.17283	3.41981	65.4907	23.75	NA	NA
116	Second	summer	20.1	12.9	-1.57541	3.41981	65.4907	23.75	NA	NA
116	Third	extrasummer	16.44	9.64	-2.3728	0.104085	60.1474	28.75	88.3306	13.8389
116	Third	extrasummer	13.49	10.57	-2.20079	0.0888185	75.2932	28.75	88.3306	13.8389
117	First	spring	24.94	13.17	2.17369	7.98448	70.2114	14.1667	NA	NA
117	First	spring	26.79	13.91	2.46968	5.0992	46.8726	14.1667	NA	NA
117	Second	summer	20.25	12.25	-0.043841	1.60285	72.7234	23.75	NA	NA
117	Second	summer	20.3	12.79	-0.81893	3.3027	77.7954	23.75	NA	NA
117	Third	spring	23.92	13.17	0.0110187	7.84287	46.3493	14.1667	NA	NA
117	Third	spring	23.92	13.17	0.0110187	7.84287	46.3493	14.1667	NA	NA
118	First	spring	26.95	11.11	2.23901	5.09304	86.7852	14.1667	NA	NA
118	First	spring	27.46	11.95	1.25357	5.09275	91.2422	14.1667	NA	NA
118	Second	summer	18.72	11.29	-1.71635	5.66853	77.7571	23.75	102.601	23.675
118	Second	summer	22.65	12.12	-0.465832	3.29915	57.9687	23.75	102.601	23.675
118	Third	extrasummer	13.93	8.35	-2.47855	0.023549	47.2866	28.75	127.796	12.6634
118	Third	extrasummer	13.67	9	-2.3823	0.378623	66.8457	28.75	127.796	12.6634
119	First	spring	28.56	13.26	1.24481	5.94459	57.2352	14.1667	94.0558	22.0041
119	First	spring	26.24	13.2	1.63973	6.30908	52.8292	14.1667	94.0558	22.0041
119	Second	spring	18.88	11.59	-1.13332	9.18009	55.2925	14.1667	NA	NA
119	Second	spring	22.89	12.7	0.695199	9.18009	55.2925	14.1667	NA	NA
119	Third	extrasummer	13.78	9.51	-0.954889	0	80.076	28.75	130.252	13.4891
119	Third	extrasummer	14.44	10.46	-1.84094	0.29432	112.262	28.75	130.252	13.4891
120	First	spring	27.64	14.38	1.14421	5.38546	50.6571	14.1667	NA	NA
120	First	spring	28.17	14.37	0.162803	5.17132	52.1943	14.1667	NA	NA
120	Second	summer	20.48	12.06	-1.22851	0.621737	62.8069	23.75	NA	NA
120	Second	summer	20.37	11.6	-0.51532	0.444858	58.3131	23.75	NA	NA
120	Third	spring	24.35	13.5	0.917833	6.5854	46.4662	14.1667	NA	NA
120	Third	spring	23.14	12.22	-0.0309167	5.79811	42.1577	14.1667	NA	NA

## Sheet: Figure 5C
		BEETLE	HOVERFLY	LARGEBEEFLY	LARGEBUTTERFLY	LARGEFLY	LTLB	SMALLMOTH	STLB	STMB	STSB	THRIPS
spring	Malaha	0	2	0	2	0	175	0	0	0	4	0
spring	Quesada	0	4	0	0	0	190	0	0	0	0	0
spring	Tabernas	0	2	50	0	2	160	0	6	0	20	0
summer	Malaha	10	44	22	66	0	5	7	3	0	127	4
summer	Quesada	10	0	40	0	0	0	0	0	0	80	10
summer	Tabernas	40	0	10	0	0	0	0	0	0	0	10

## Sheet: Figure 5D-E
SUMMER
Individual	Color.flor	Season	BEEFLY	LARGEBUTTERFLY	LARGEFLY	LARGEHOVERFLY	SMALLHOVERFLY	SMALLWASP	LTLB	STLB	STMB	STSB	LARGEWASP	SMALLBUTTERFLY
1	Violeta	Summer	0	3	0	0	0	0	11	0	1	3	0	3
2	Blanca	Summer	0	32	0	0	0	0	31	2	8	2	0	3
3	Violeta	Summer	0	7	0	0	1	1	8	0	2	2	0	8
4	Violeta	Summer	0	3	0	0	0	0	34	0	0	5	0	6
5	Blanca	Summer	0	37	0	0	1	1	27	2	4	5	0	2
6	Violeta	Summer	0	0	0	0	0	0	15	1	0	4	0	1
7	Violeta	Summer	0	5	0	0	1	0	7	0	2	0	0	0
8	Blanca	Summer	0	7	1	0	0	0	5	0	3	0	0	0
9	Blanca	Summer	0	25	0	0	0	0	20	0	3	3	0	1
10	Blanca	Summer	0	16	0	0	0	0	4	0	2	0	0	1
11	Blanca	Summer	0	12	0	0	0	1	9	0	2	1	0	1
12	Violeta	Summer	0	22	0	0	0	0	28	0	1	4	0	7
13	Violeta	Summer	0	12	0	0	0	0	25	0	1	9	0	8
14	Blanca	Summer	3	37	0	1	0	0	28	1	7	8	0	2
15	Violeta	Summer	0	0	0	0	0	0	10	0	2	3	0	3
16	Violeta	Summer	0	1	0	0	0	0	29	0	22	7	0	3
17	Blanca	Summer	0	25	0	0	1	0	22	3	4	17	0	2
18	Blanca	Summer	0	33	0	0	1	4	28	0	1	11	0	9
SPRING
Individual	Color.flor	Season	BEEFLY	LARGEBUTTERFLY	LARGEFLY	LARGEHOVERFLY	SMALLHOVERFLY	SMALLWASP	LTLB	STLB	STMB	STSB	ANT	LONGTONGUEFLY	HAWKMOTH
1	Blanca	Spring	0	15	0	0	0	0	2	0	0	2	0	1	0
4	Blanca	Spring	1	7	2	2	3	0	1	0	0	0	0	9	0
5	Blanca	Spring	0	14	2	0	4	0	6	1	0	0	0	1	0
6	Blanca	Spring	0	14	1	0	0	0	2	0	0	1	0	0	0
8	Blanca	Spring	0	21	0	0	0	0	3	0	0	0	0	0	0
9	Blanca	Spring	0	8	2	0	0	0	1	0	0	2	0	0	0
12	Blanca	Spring	0	16	0	0	3	0	8	0	3	0	1	0	0
16	Blanca	Spring	0	4	3	0	3	0	2	0	0	0	0	1	0
18	Blanca	Spring	0	2	0	0	6	0	1	0	0	0	0	0	0
20	Blanca	Spring	3	10	0	0	0	0	12	0	1	0	0	2	0
2	Violeta	Spring	1	31	0	0	1	0	94	0	0	5	0	2	1
3	Violeta	Spring	0	39	0	0	3	0	86	1	1	5	0	1	0
7	Violeta	Spring	4	19	0	0	0	0	53	0	0	3	0	0	1
10	Violeta	Spring	0	2	0	0	0	0	61	0	0	5	0	2	0
11	Violeta	Spring	0	41	1	0	0	3	141	0	0	6	0	3	1
13	Violeta	Spring	7	18	0	0	4	0	55	0	2	2	0	2	0
14	Violeta	Spring	2	8	0	0	6	1	55	0	2	1	0	0	0
15	Violeta	Spring	1	12	0	0	4	2	94	0	2	0	0	2	0
17	Violeta	Spring	9	26	0	0	6	2	99	0	0	2	0	6	0
19	Violeta	Spring	0	4	0	0	0	1	33	0	1	0	0	0	0

## Sheet: Figure S6
Supplementary Data 4. Frequency of occurrence of each pollination functional group in each Brassiceae species. LTLB: Long-tongued large bees, STLB: short-tongued large bees, LTMB: Long-tongued medium-sized bees, LTXLB: Long-tongued extra-large bees, STSB: short-tongued small bees, STMB: short-tongued medium-sized bees, STLB: short-tongued large bees, STXLB: short-tongued extra-large bees, STXSB: …
	APHID	BIRD	BUG	EARWIG	GRASSHOPPER	HAWKMOTH	HONEYBEE	LACEWING	LARGEANT	LARGEBEEFLY	LARGEBEETLE	LARGEBUTTERFLY	LARGEFLY	LARGEHOVERFLY	LARGEMOTH	LARGEWASP	LONGTONGUEDFLY	LTLB	LTMB	LTXLB	NOCTURNALMOTH	POLLENWASP	SMALLANT	SMALLBEEFLY	SMALLBEETLE	SMALLBUTTERFLY	SMALLDIVINGBEETLE	SMALLFLY	SMALLHOVERFLY	SMALLMOTH	SMALLWASP	SNAKEFLY	STLB	STMB	STSB	STXLB	STXSB	THRIP
Brassica_balearica	0	0	0	0	0	2	7	0	0	0	8	0	0	5	0	0	0	0	0	0	0	0	0	0	18	0	0	0	0	0	0	0	9	5	0	0	0	0
Brassica_barrelieri	0	0	0	0	0	0	109	0	0	0	3	0	2	34	0	2	2	104	0	0	0	0	0	0	3	0	1	1	0	0	0	0	24	0	0	0	0	0
Brassica_campestris	0	0	1	0	1	0	744	15	0	0	57	56	3	56	37	4	28	150	0	20	0	0	0	1	20	9	1	1	28	1	2	0	7	1	83	0	0	0
Brassica_carinata	0	0	0	0	0	0	664	0	0	0	22	2	0	0	0	0	0	145	0	8	0	0	0	3	0	0	0	3	15	0	0	0	3	0	80	0	0	0
Brassica_elongata	0	0	0	0	0	0	0	0	0	0	0	0	0	0	0	0	0	0	0	0	0	0	0	0	0	0	0	0	0	0	0	0	0	0	2	0	0	0
Brassica_fruticulosa	0	0	0	0	0	0	10	0	0	0	0	1	0	0	0	0	0	12	0	0	0	0	8	0	16	0	0	5	26	0	0	0	0	3	38	0	0	0
Brassica_fruticulosa_cossoniana	0	0	0	0	0	0	346	0	0	0	0	37	0	9	0	1	0	3	0	0	0	0	0	0	2	0	1	5	34	0	0	0	50	11	22	0	0	10
Brassica_juncea	0	0	0	0	0	0	1614	0	0	0	25	17	5	312	2	21	0	176	203	223	0	0	0	3	20	3	6	25	436	0	1	0	44	9	275	0	0	0
Brassica_montana	0	16	0	0	0	0	100	0	0	0	0	1	0	0	0	0	0	0	0	0	0	0	0	0	0	0	0	0	0	0	0	0	0	0	0	0	0	0
Brassica_napus	0	0	0	0	0	8	20083	0	0	0	2	139	13	256	0	48	292	977	0	5479	0	0	0	3	183	3	427	1146	2649	0	10	0	974	309	1250	0	0	0
Brassica_napus_oleifera	0	0	7	0	0	0	2178	7	0	0	68	26	4	74	16	0	50	18	0	80	0	5	0	0	250	8	0	60	281	0	35	0	39	129	28	2	0	4
Brassica_nigra	0	0	9	1	1	0	2648	0	5	0	11	99	12	897	0	19	3	8	0	521	0	0	0	0	7	150	13	19	258	0	3	0	246	43	319	0	0	0
Brassica_oleracea	0	47	2	281	0	0	7854	0	0	1	2	106	0	12	0	0	0	9	0	18	0	0	0	1	78	6	2	13	25	0	1	0	44	76	30	2	0	3
Brassica_oxyrrhina	0	0	12	0	0	0	40	0	0	45	17	2	0	54	0	3	0	0	0	0	0	0	0	0	6	1	1	0	2	0	0	0	117	25	27	0	0	2
Brassica_rapa	0	0	250	0	0	0	20479	249	0	1	627	525	1255	7882	523	10	251	27	0	1128	0	0	0	1319	257	61	8	4343	5820	0	836	0	95	777	3048	153	0	0
Brassica_rapa_chinensis	0	0	608	0	0	0	4019	19	0	0	199	185	136	430	15	6	0	0	0	587	0	0	0	349	68	0	0	15691	303	94	13	0	2	75	88	0	0	2516
Brassica_repanda	0	0	25	0	0	0	10	0	8	10	7	71	0	0	0	1	0	0	0	0	0	0	18	1	14	0	7	0	10	0	1	1	38	36	71	0	0	3
Brassica_toria	0	0	0	0	0	0	0	0	0	0	0	0	0	0	0	0	0	1	0	0	0	0	0	0	0	0	0	0	0	0	0	0	2	1	2	0	0	0
Brassica_tournefortii	0	0	27	0	0	0	20	0	0	0	0	0	1	0	0	2	0	0	0	0	0	0	5	0	5	0	114	4	102	0	0	0	4	55	39	0	2	0
Cakile_edentula	0	0	0	0	0	0	9802	0	1241	0	0	289	0	289	0	289	0	0	0	0	0	0	0	1	0	0	0	289	289	0	0	0	289	4	289	0	0	0
Cakile_maritima	0	0	19	0	0	0	4	0	0	1	4	16	5	13	9	10	0	27	1	18	0	3	3	2	14	6	6	5	18	0	0	0	12	15	49	0	0	0
Carrichtera_annua	0	0	0	0	0	0	47	0	0	0	0	72	0	0	0	0	0	1	2	0	0	0	0	0	0	0	0	1	3	0	0	0	2	0	30	0	0	0
Ceratocnemum_rapistroides	0	0	0	0	0	0	0	0	0	30	0	0	0	0	0	0	0	0	0	0	0	0	0	0	0	0	10	0	0	0	0	0	2	0	0	0	0	5
Coincya_longirostra	0	0	2	0	0	0	95	0	0	15	0	0	0	0	0	3	0	80	0	0	0	0	0	0	0	0	1	0	0	0	1	0	35	15	0	0	0	0
Coincya_monensis.cheiranthos	0	0	0	0	0	0	4	0	0	5	3	19	6	15	1	0	0	72	0	5	0	0	0	0	1	0	1	2	18	0	0	0	29	100	29	0	0	0
Coincya_monensis.nevadensis	0	0	0	0	0	0	0	0	0	60	0	1	0	0	0	0	0	0	0	0	0	0	0	0	6	0	0	0	0	0	0	0	0	2	0	0	0	1
Coincya_monensis.orophila	0	0	0	0	0	0	0	0	0	0	0	0	0	0	0	0	0	0	0	0	0	0	0	0	3	0	0	0	0	0	0	0	0	0	0	0	0	0
Coincya_rupestris	0	0	4	0	0	0	0	0	0	44	0	14	0	0	0	0	0	67	0	0	0	0	0	0	1	0	24	0	0	0	0	0	20	0	10	0	0	0
Coincya_transtagana	0	0	5	0	0	0	45	0	0	35	0	0	4	0	0	0	2	0	0	0	0	0	0	0	11	0	1	0	15	0	0	0	20	57	33	0	0	4
Crambe_abyssinica	0	0	0	0	0	0	171	0	0	0	0	0	0	0	0	0	0	0	0	0	0	0	0	0	0	0	1	0	0	0	0	0	0	0	122	0	0	0
Crambe_filiformis	0	0	0	0	0	0	0	0	0	10	0	1	0	7	0	2	12	0	0	0	0	0	0	0	23	0	0	5	1	0	0	0	0	52	59	0	3	0
Crambe_fruticola	0	0	0	0	0	0	0	0	0	0	0	0	0	0	0	0	0	0	0	0	0	0	0	0	0	0	0	0	0	0	0	0	0	0	7	0	0	0
Crambe_gigantea	0	0	0	0	0	0	0	0	0	0	0	0	0	0	0	0	0	0	0	0	0	0	0	0	0	0	0	0	0	0	0	0	0	1	0	0	0	0
Crambe_grandiflora	0	0	0	0	0	0	0	0	0	0	0	0	0	0	0	0	0	0	0	0	0	0	0	0	0	0	0	0	1	0	0	0	0	0	0	0	0	0
Crambe_hispanica	0	0	4	0	0	0	0	0	0	17	3	8	0	0	0	0	0	0	0	0	0	0	0	1	27	6	0	1	10	0	0	0	9	34	101	0	12	0
Crambe_kralikii	0	0	0	0	0	0	0	0	0	0	0	0	0	0	0	0	0	0	0	0	0	0	0	0	22	0	0	0	0	0	0	0	0	0	10	0	0	3
Crambe_maritima	0	0	0	0	0	0	2	0	0	0	0	0	0	2	0	0	0	0	0	0	0	0	0	0	0	0	3	2	3	0	0	0	0	0	0	0	0	0
Crambe_orientalis	0	0	0	0	0	0	1	0	0	0	61	0	0	0	0	0	0	0	0	0	0	0	0	0	1	0	0	0	0	0	1	0	0	0	0	0	0	86
Crambe_pinnatifida	0	0	0	0	0	0	1	0	0	0	0	0	0	1	0	0	0	0	0	0	0	0	0	0	0	0	0	0	2	0	0	0	0	0	0	0	0	0
Crambe_strigosa	0	0	0	0	0	0	0	0	0	0	0	0	0	0	0	0	0	0	0	0	0	1	0	0	0	0	0	0	0	0	0	0	0	1	0	0	0	0
Crambe_sventenii	0	0	0	0	0	0	0	0	0	0	0	0	0	0	0	0	0	0	0	0	0	0	0	0	0	0	0	0	0	0	0	0	0	1	0	0	0	0
Diplotaxis_acris	0	0	0	0	0	0	0	0	0	13	0	6	0	11	0	0	0	455	0	0	0	0	0	0	2	0	0	0	3	0	0	0	1	0	0	0	0	0
Diplotaxis_berthautii	0	0	0	0	0	0	0	0	0	0	2	0	2	0	0	0	3	0	0	0	0	0	3	0	8	0	2	15	5	0	3	0	10	70	15	0	15	0
Diplotaxis_catholica	0	0	0	0	0	0	30	0	0	2	15	4	0	2	0	7	11	6	20	0	0	0	1	0	13	0	10	5	9	0	0	0	90	30	257	0	7	0
Diplotaxis_erucoides	0	0	1	0	0	0	289	0	0	0	15	14	0	26	0	6	0	615	0	2	0	0	3	0	45	2	1	33	6	0	0	0	13	18	351	0	0	0
Diplotaxis_harra	0	0	1	0	0	0	181	0	10	55	7	16	2	29	0	10	0	26	0	1	0	1	3	3	14	3	0	8	23	0	0	0	46	119	71	0	0	1
Diplotaxis_ibicensis	0	0	0	0	0	0	0	0	0	0	0	0	0	0	0	0	0	0	0	0	0	0	0	0	0	0	0	3	5	0	0	0	0	0	0	0	0	2
Diplotaxis_ilorcitana	0	0	0	0	0	0	127	0	0	0	1	6	2	17	0	9	0	1	0	0	0	0	0	0	5	0	4	8	6	3	3	0	93	15	64	0	0	0
Diplotaxis_muralis	0	0	0	0	0	0	2	0	0	1	0	1	3	0	0	0	0	0	0	3	0	0	0	2	0	0	0	2	11	0	0	0	2	3	3	0	0	0
Diplotaxis_ollivieri	0	0	0	0	0	0	0	0	0	0	0	0	0	0	0	3	0	0	0	0	0	0	0	0	0	0	0	0	0	0	0	0	0	0	1	0	0	5
Diplotaxis_pitardiana	0	0	0	0	0	0	30	0	0	0	0	0	0	0	0	0	0	0	0	0	0	0	0	0	0	0	0	0	5	0	0	0	0	0	0	0	0	0
Diplotaxis_siifolia	0	0	3	0	0	0	148	0	3	50	39	24	13	98	0	32	1	0	0	0	0	4	5	0	59	0	13	26	95	2	0	0	130	63	300	0	0	25
Diplotaxis_tenuifolia	0	0	0	0	0	0	104	0	0	0	294	2	0	43	0	9	0	15	0	9	0	0	2	0	131	2	5	57	250	0	0	0	282	5	436	0	0	0
Diplotaxis_tenuisiliqua	0	0	0	0	0	0	0	0	0	0	0	0	2	0	0	0	0	0	0	0	0	0	3	0	9	0	2	10	0	0	3	0	10	70	1	0	15	1
Diplotaxis_viminea	0	0	0	0	0	0	41	0	0	7	2	13	0	35	0	0	1	20	0	0	0	0	1	5	44	29	0	3	6	2	1	0	58	24	44	0	10	23
Diplotaxis_virgata	0	0	9	0	0	0	160	0	0	184	18	26	4	48	0	6	1	113	27	0	0	0	0	20	4	0	5	51	34	0	2	0	417	140	320	0	7	0
Eremophyton_chevallieri	0	0	0	0	0	0	5	0	0	0	0	0	0	0	0	0	0	40	0	5	0	0	0	0	15	0	0	0	0	1	0	0	0	0	2	0	0	14
Eruca_foleyi	0	0	0	0	0	0	14	0	0	22	0	0	0	0	0	3	0	186	0	0	0	0	0	0	0	0	0	0	0	0	1	0	0	0	0	0	0	0
Eruca_pinnatifida	0	0	0	0	0	0	0	0	0	0	0	0	0	0	0	3	0	225	0	0	0	0	0	0	0	0	0	4	0	0	0	0	0	0	3	0	0	3
Eruca_vesicaria_sativa	0	0	0	0	0	0	502	0	0	12	14	20	1	30	0	35	0	279	2	134	0	0	0	0	2	8	2	6	86	0	0	0	149	12	106	0	0	0
Eruca_vesicaria_vesicaria	0	0	5	0	0	0	2	0	0	43	107	22	5	3	0	0	0	641	20	0	0	0	0	0	4	2	5	16	2	0	0	0	3	4	26	0	0	2
Erucaria_erucarioides	0	0	0	0	0	0	90	0	0	60	0	0	0	0	0	0	0	0	60	0	0	0	0	0	0	0	0	6	0	0	0	0	0	15	27	0	0	15
Erucaria_hispanica	0	0	0	0	0	0	0	0	0	0	0	0	0	0	0	0	0	0	0	0	0	0	0	0	3	0	0	0	0	0	0	0	2	0	0	0	0	0
Erucaria_microcarpa	0	0	0	0	0	0	0	0	0	11	0	0	0	0	0	0	0	3	0	0	0	0	0	0	0	0	0	0	12	0	0	0	0	1	472	0	0	0
Erucaria_rostrata	0	0	0	0	0	0	0	0	0	5	0	0	0	4	0	0	0	179	0	0	0	0	0	0	6	0	0	0	0	0	0	0	2	3	1	0	0	0
Erucastrum_elatum	0	0	0	0	0	0	0	0	0	0	0	0	0	0	0	0	0	0	0	0	0	0	0	0	1	0	0	0	0	0	0	0	0	0	0	0	0	0
Erucastrum_gallicum	0	0	0	0	0	0	0	0	0	0	1	0	0	0	0	0	0	0	0	0	0	20	0	0	0	0	0	5	0	0	5	0	66	0	150	0	0	0
Erucastrum_littoreum	0	0	0	0	0	0	5	0	0	0	10	3	3	5	0	0	0	0	0	0	0	0	0	0	5	0	5	0	0	0	0	0	40	0	20	0	0	5
Erucastrum_nasturtiifolium	1	0	7	0	0	0	80	0	75	1	5	3	12	11	0	0	0	3	0	2	0	3	0	0	1	4	7	10	19	0	2	0	74	16	12	0	0	0
Erucastrum_varium	0	0	2	0	0	0	0	0	0	0	2	0	0	0	0	0	0	0	0	0	0	0	2	0	0	0	0	0	0	0	0	0	0	4	114	0	0	15
Erucastrum_virgatum	0	0	2	0	0	0	0	0	0	0	8	4	6	25	0	5	0	0	0	0	0	10	2	7	29	0	5	7	10	0	11	0	28	76	333	0	25	5
Fezia_pterocarpa	0	0	0	0	0	0	0	0	4	0	1	0	0	0	0	0	20	25	0	0	0	9	0	0	1	0	0	2	0	0	0	0	17	165	0	0	13	0
Foleyola_billotii	0	0	0	0	0	0	345	0	0	15	0	10	2	15	1	0	0	210	0	5	0	0	0	5	0	0	0	5	2	0	0	0	0	0	7	0	0	0
Guiraoa_arvensis	0	0	0	0	0	0	55	0	0	0	0	2	2	0	0	0	13	65	30	0	0	0	0	5	7	0	7	10	0	5	3	0	55	0	8	0	0	14
Henophyton_zygarrhenum	0	0	0	0	0	0	0	0	0	0	0	0	0	0	0	0	0	11	0	0	0	0	1	15	0	0	0	0	0	0	0	0	0	4	0	0	0	0
Hirschfeldia_incana	0	0	114	0	0	0	293	2	1	26	36	29	80	333	5	12	0	40	20	78	0	5	15	22	148	8	0	280	203	1	1	0	143	308	1866	0	56	0
Moricandia_foetida	0	0	0	0	0	0	18	0	0	35	6	14	0	0	0	1	0	3	0	0	0	0	0	4	26	46	5	1	5	0	0	0	19	17	83	0	3	0
Moricandia_moricandioides	0	0	0	0	0	0	0	0	5	172	2	36	0	0	1	0	0	728	4	0	0	0	0	5	5	0	0	3	2	0	30	0	39	6	111	0	0	0
Moricandia_moricandioides_subfoetida	0	0	0	0	0	0	0	0	0	155	0	2	0	0	0	0	0	225	0	0	0	0	0	0	0	0	0	1	1	0	0	0	0	0	0	0	0	0
Moricandia_nitens	0	0	0	0	0	55	256	0	2	27	0	25	4	20	0	0	203	2270	0	0	0	24	0	0	0	0	0	0	161	0	0	0	60	11	0	0	0	0
Moricandia_rytidocarpoides	0	0	2	0	0	15	2	0	0	237	8	109	0	0	1	3	71	130	0	0	0	0	0	0	60	1	26	7	0	1	15	0	28	11	31	0	5	3
Moricandia_spinosa	0	0	4	0	0	0	0	0	0	0	0	0	5	0	0	0	0	102	0	0	0	0	9	0	4	0	1	6	0	0	0	0	42	51	8	0	0	3
Moricandia_spring	0	0	0	0	0	0	0	0	0	50	0	10	2	0	0	0	0	750	0	0	0	0	0	0	1	0	0	0	19	0	0	0	35	3	51	0	0	15
Moricandia_suffruticosa	0	0	8	0	0	0	18	0	0	2	11	16	1	0	0	3	22	333	3	0	0	0	1	42	10	3	2	10	8	1	1	0	41	36	5	0	0	4
Moricandia_summer	0	0	0	0	0	0	0	0	0	72	0	66	0	0	0	0	0	5	0	0	0	0	0	0	60	0	0	0	44	7	0	0	3	0	207	0	0	24
Nasturtiopsis_coronopifolia	0	0	0	0	0	0	0	0	0	0	0	0	1	0	0	0	0	0	0	0	0	0	0	1	0	0	0	0	1	0	0	0	0	0	1	0	0	0
Ochthodium_aegyptiacum	0	0	0	0	0	0	0	0	0	3	0	0	0	0	0	1	0	0	0	0	0	0	0	0	0	0	0	2	2	0	0	0	0	4	68	0	0	0
Psychine_stylosa	0	0	0	0	0	0	18	0	0	50	0	1	2	0	0	0	0	205	0	0	0	0	0	0	12	0	11	0	3	0	0	0	0	20	0	0	0	0
Raphanus_aucheri	0	0	0	0	0	0	0	0	0	0	0	0	0	0	0	0	0	0	0	0	0	0	0	0	1	0	0	0	0	0	0	0	0	0	0	0	0	0
Raphanus_pugioniformis	0	0	0	0	0	0	2	0	0	0	0	1	0	0	0	0	0	0	0	0	0	0	0	0	2	0	0	0	0	0	0	0	0	0	0	0	0	0
Raphanus_raphanistrum	8	9	10	0	0	0	3806	0	0	135	25	5180	47	1633	10	85	0	121	4	2704	1	74	0	1	43	819	3	21	1608	13	0	0	684	751	520	6	0	12
Raphanus_sativus	0	1	4	0	0	0	1885	0	0	26	5	149	7	471	0	20	1	102	15	140	0	1	0	2	6	4	2	53	919	1	1	0	123	101	407	0	0	5
Rapistrum_perenne	0	0	0	0	0	0	0	0	0	0	0	0	0	0	0	0	0	0	0	0	0	0	0	0	1	0	0	0	0	0	0	0	2	0	0	0	0	0
Rapistrum_rugosum	0	0	0	0	0	0	32	0	0	25	24	8	8	27	6	5	3	1	0	7	0	0	0	0	11	0	3	8	23	5	5	0	100	15	202	0	0	5
Rytidocarpus_moricandioides	0	0	1	0	0	0	60	0	0	11	0	21	12	5	0	2	0	292	0	0	0	0	0	0	137	0	52	30	0	0	0	0	21	12	0	0	0	2
Savignya_parviflora	0	0	0	0	0	0	0	0	0	60	0	0	0	0	0	0	0	0	0	0	0	0	0	0	0	0	0	4	0	0	0	0	0	5	5	0	10	0
Schouwia_schimperi	0	0	0	0	0	0	0	0	0	0	0	0	0	0	0	0	0	0	0	0	0	0	0	0	1	0	0	0	0	0	0	0	0	0	0	0	0	0
Sinapidendrom_angustifolium	0	0	0	0	0	0	0	0	0	0	0	0	0	0	0	0	0	1	0	0	0	0	0	0	0	0	0	0	0	0	0	0	8	0	15	0	0	0
Sinapis_alba	0	0	1	0	0	0	207	0	0	22	9	6	8	173	0	4	5	72	2	67	0	0	0	0	19	0	3	15	62	0	11	0	252	63	611	38	21	0
Sinapis_alba_mairei	0	0	0	0	0	0	33	0	0	0	15	0	0	8	0	6	0	0	0	0	0	0	0	0	39	0	1	12	5	0	0	0	43	1	86	0	25	0
Sinapis_arvensis	214	5	89	0	0	0	17690	0	0	6	13	357	881	3950	2	158	14112	16	0	1097	0	149	718	2	3986	3	29436	14789	4454	1	3593	0	2010	1334	2216	0	318	18
Sinapis_flexuosa	0	0	1	0	0	0	5	0	0	9	0	0	10	0	0	0	0	45	0	0	0	0	0	0	6	0	1	0	3	0	0	0	75	115	20	0	30	0
Sinapis_pubescens	0	0	0	0	0	0	0	0	0	0	0	0	0	0	0	0	0	0	0	0	0	0	0	0	1	0	0	0	0	0	0	0	0	0	0	0	0	0
Succowia_balearica	0	0	0	0	0	0	275	0	0	0	0	1	0	0	0	3	0	0	0	0	0	0	4	0	36	0	0	4	9	0	0	0	0	23	5	0	0	22
Trachystoma_ballii	0	0	0	0	0	0	50	0	0	0	0	0	0	0	0	0	0	0	0	0	0	0	2	0	2	0	0	0	17	0	0	0	0	0	5	0	0	1
Vella_aspera	0	0	0	0	0	0	0	0	0	0	0	1	0	0	0	0	0	0	0	0	0	0	0	0	0	0	0	0	0	0	0	0	0	0	0	0	0	2
Vella_bourgeana	0	0	0	0	0	0	1	0	0	0	0	10	0	3	0	0	0	256	0	0	0	0	0	0	0	0	0	0	0	0	0	0	2	0	0	0	0	0
Vella_lucentina	0	0	0	0	0	0	0	0	0	90	4	7	0	0	0	0	0	70	0	0	0	0	0	0	1	0	1	0	5	0	0	0	0	0	1	0	0	2
Vella_pseudocytisus	0	0	6	0	0	1	82	0	0	6	6	43	1	3	0	0	28	195	30	0	0	0	2	0	4	14	0	0	0	0	2	0	21	0	1	0	0	0
Vella_spinosa	0	0	2	0	0	1	15	0	0	37	1	23	0	1	2	0	0	107	0	4	0	0	0	0	2	5	54	1	0	0	0	0	3	2	7	0	0	0
Warea_carteri	0	0	0	0	0	0	0	0	0	0	0	0	0	0	0	0	0	0	0	0	0	0	0	0	0	0	0	0	0	0	0	0	0	2	0	0	0	0
Zilla_macroptera	0	0	0	0	0	0	0	0	0	1	0	0	0	0	0	0	0	55	27	0	0	0	12	1	0	0	0	1	0	0	1	0	0	5	0	0	0	10
